# Supplementary material for: Asymmetric two-photon response of an incoherently driven quantum emitter
Source: Nat Commun. 2026 May 9;17:6400. doi: 10.1038/s41467-026-72706-z (PMC13376212; doi:10.1038/s41467-026-72706-z)
Supplement: Supplementary file 3 — Source Data [file 41467_2026_72706_MOESM3_ESM.zip]

Archive with 7 entries (6 files):
- SourceData/
- SourceData/Fig2.xlsx
- SourceData/Fig3a.xlsx
- SourceData/Fig3b.xlsx
- SourceData/Fig4a_006GHz_filtered.xlsx
- SourceData/Fig4a_120GHz_filtered.xlsx
- SourceData/Fig4b.xlsx
