# Supplementary material for: Asymmetric two-photon response of an incoherently driven quantum emitter
Source: Nat Commun. 2026 May 9;17:6400. doi: 10.1038/s41467-026-72706-z (PMC13376212; doi:10.1038/s41467-026-72706-z)
Supplement: Supplementary file 3 — Source Data [file 41467_2026_72706_MOESM3_ESM.zip › SourceData/Fig2.xlsx]

## Sheet: Sheet1
t (ps) 1st	counts 1st (a.u.)	t (ps) 2nd	counts 2nd (a.u.)	t (ps) laser	counts laser (a.u.)
-700	0	-700	0	-3591.13	0
-699	0	-699	0	-3590.13	0
-698	0	-698	0	-3589.13	0
-697	0	-697	0	-3588.13	0
-696	0.000565445	-696	0	-3587.13	0
-695	0.000565445	-695	0	-3586.13	0
-694	0	-694	0	-3585.13	0
-693	0	-693	0	-3584.13	0
-692	0	-692	0	-3583.13	0
-691	0	-691	0	-3582.13	0
-690	0	-690	0	-3581.13	0.000116268
-689	0	-689	0	-3580.13	0
-688	0	-688	0	-3579.13	0
-687	0	-687	0	-3578.13	0
-686	0	-686	0	-3577.13	0
-685	0	-685	0	-3576.13	0
-684	0	-684	0	-3575.13	0
-683	0	-683	0	-3574.13	0
-682	0	-682	0	-3573.13	0.000116268
-681	0	-681	0	-3572.13	0.000116268
-680	0	-680	0	-3571.13	0
-679	0.000565445	-679	0	-3570.13	0
-678	0	-678	0	-3569.13	0
-677	0.000565445	-677	0	-3568.13	0.000116268
-676	0	-676	0	-3567.13	0
-675	0	-675	0	-3566.13	0
-674	0	-674	0	-3565.13	0.000116268
-673	0	-673	0	-3564.13	0.000116268
-672	0	-672	0	-3563.13	0.000116268
-671	0	-671	0	-3562.13	0
-670	0.000565445	-670	0	-3561.13	0
-669	0	-669	0	-3560.13	0.000232537
-668	0.000565445	-668	0	-3559.13	0
-667	0	-667	0	-3558.13	0
-666	0	-666	0	-3557.13	0
-665	0.000565445	-665	0	-3556.13	0.000116268
-664	0	-664	0	-3555.13	0
-663	0	-663	0	-3554.13	0.000116268
-662	0	-662	0	-3553.13	0
-661	0	-661	0	-3552.13	0.000116268
-660	0	-660	0	-3551.13	0
-659	0	-659	0	-3550.13	0
-658	0	-658	0	-3549.13	0
-657	0	-657	0	-3548.13	0
-656	0	-656	0	-3547.13	0
-655	0	-655	0	-3546.13	0
-654	0	-654	0	-3545.13	0
-653	0	-653	0	-3544.13	0
-652	0	-652	0	-3543.13	0
-651	0	-651	0	-3542.13	0
-650	0	-650	0	-3541.13	0.000116268
-649	0	-649	0	-3540.13	0
-648	0.000565445	-648	0	-3539.13	0.000232537
-647	0.000565445	-647	0	-3538.13	0
-646	0	-646	0	-3537.13	0.000116268
-645	0	-645	0	-3536.13	0
-644	0.000565445	-644	0	-3535.13	0.000116268
-643	0	-643	0	-3534.13	0
-642	0	-642	0	-3533.13	0
-641	0	-641	0	-3532.13	0
-640	0	-640	0	-3531.13	0
-639	0	-639	0	-3530.13	0
-638	0	-638	0	-3529.13	0
-637	0	-637	0	-3528.13	0.000116268
-636	0	-636	0	-3527.13	0.000116268
-635	0	-635	0	-3526.13	0
-634	0	-634	0	-3525.13	0
-633	0	-633	0	-3524.13	0
-632	0	-632	0	-3523.13	0.000116268
-631	0	-631	0	-3522.13	0
-630	0	-630	0	-3521.13	0
-629	0	-629	0	-3520.13	0
-628	0	-628	0	-3519.13	0.000116268
-627	0	-627	0	-3518.13	0
-626	0.000565445	-626	0	-3517.13	0
-625	0	-625	0	-3516.13	0
-624	0	-624	0	-3515.13	0
-623	0	-623	0	-3514.13	0
-622	0	-622	0	-3513.13	0
-621	0	-621	0	-3512.13	0.000116268
-620	0	-620	0	-3511.13	0
-619	0	-619	0	-3510.13	0
-618	0	-618	0	-3509.13	0
-617	0	-617	0	-3508.13	0.000116268
-616	0	-616	0	-3507.13	0
-615	0	-615	0	-3506.13	0.000116268
-614	0.000565445	-614	0	-3505.13	0.000232537
-613	0	-613	0	-3504.13	0
-612	0	-612	0	-3503.13	0
-611	0	-611	0	-3502.13	0
-610	0	-610	0	-3501.13	0.000116268
-609	0	-609	0	-3500.13	0.000116268
-608	0	-608	0	-3499.13	0
-607	0	-607	0	-3498.13	0
-606	0.000565445	-606	0	-3497.13	0
-605	0	-605	0	-3496.13	0.000116268
-604	0	-604	0	-3495.13	0.000116268
-603	0	-603	0	-3494.13	0
-602	0	-602	0	-3493.13	0
-601	0	-601	0	-3492.13	0
-600	0	-600	0	-3491.13	0
-599	0	-599	0	-3490.13	0
-598	0	-598	0	-3489.13	0
-597	0	-597	0	-3488.13	0
-596	0	-596	0	-3487.13	0.000116268
-595	0	-595	0	-3486.13	0
-594	0	-594	0	-3485.13	0
-593	0	-593	0	-3484.13	0
-592	0	-592	0	-3483.13	0.000232537
-591	0	-591	0	-3482.13	0
-590	0.000565445	-590	0	-3481.13	0
-589	0	-589	0	-3480.13	0
-588	0.000565445	-588	0	-3479.13	0
-587	0.000565445	-587	0	-3478.13	0
-586	0	-586	0	-3477.13	0
-585	0	-585	0	-3476.13	0
-584	0	-584	0	-3475.13	0
-583	0	-583	0	-3474.13	0.000116268
-582	0	-582	0	-3473.13	0
-581	0	-581	0	-3472.13	0
-580	0	-580	0	-3471.13	0.000116268
-579	0	-579	0	-3470.13	0.000116268
-578	0	-578	0	-3469.13	0
-577	0	-577	0	-3468.13	0
-576	0.000565445	-576	0	-3467.13	0.000116268
-575	0	-575	0	-3466.13	0
-574	0	-574	0	-3465.13	0
-573	0	-573	0	-3464.13	0
-572	0	-572	0	-3463.13	0
-571	0	-571	0	-3462.13	0
-570	0	-570	0	-3461.13	0
-569	0	-569	0	-3460.13	0
-568	0	-568	0	-3459.13	0
-567	0	-567	0	-3458.13	0.000116268
-566	0	-566	0	-3457.13	0
-565	0	-565	0	-3456.13	0
-564	0	-564	0	-3455.13	0.000116268
-563	0	-563	0	-3454.13	0
-562	0	-562	0	-3453.13	0
-561	0	-561	0	-3452.13	0
-560	0	-560	0	-3451.13	0
-559	0	-559	0	-3450.13	0
-558	0	-558	0	-3449.13	0
-557	0	-557	0	-3448.13	0
-556	0	-556	0	-3447.13	0
-555	0	-555	0	-3446.13	0
-554	0	-554	0	-3445.13	0
-553	0.000565445	-553	0	-3444.13	0.000116268
-552	0	-552	0	-3443.13	0
-551	0.000565445	-551	0	-3442.13	0
-550	0	-550	0	-3441.13	0
-549	0	-549	0	-3440.13	0
-548	0	-548	0	-3439.13	0
-547	0	-547	0	-3438.13	0
-546	0	-546	0	-3437.13	0
-545	0	-545	0	-3436.13	0
-544	0	-544	0	-3435.13	0
-543	0	-543	0	-3434.13	0
-542	0.000565445	-542	0	-3433.13	0
-541	0	-541	0	-3432.13	0
-540	0.000565445	-540	0	-3431.13	0
-539	0	-539	0	-3430.13	0
-538	0	-538	0	-3429.13	0
-537	0	-537	0	-3428.13	0
-536	0	-536	0	-3427.13	0
-535	0	-535	0	-3426.13	0.000232537
-534	0	-534	0	-3425.13	0
-533	0	-533	0	-3424.13	0
-532	0	-532	0	-3423.13	0
-531	0	-531	0	-3422.13	0
-530	0	-530	0	-3421.13	0
-529	0	-529	0	-3420.13	0
-528	0	-528	0	-3419.13	0
-527	0	-527	0	-3418.13	0
-526	0.00113089	-526	0	-3417.13	0
-525	0	-525	0	-3416.13	0.000116268
-524	0	-524	0	-3415.13	0
-523	0	-523	0	-3414.13	0
-522	0	-522	0	-3413.13	0
-521	0	-521	0	-3412.13	0
-520	0	-520	0	-3411.13	0.000116268
-519	0	-519	0	-3410.13	0
-518	0	-518	0	-3409.13	0
-517	0	-517	0	-3408.13	0
-516	0	-516	0	-3407.13	0
-515	0	-515	0	-3406.13	0
-514	0	-514	0	-3405.13	0
-513	0	-513	0	-3404.13	0
-512	0	-512	0	-3403.13	0
-511	0	-511	0	-3402.13	0.000116268
-510	0	-510	0	-3401.13	0
-509	0	-509	0	-3400.13	0.000116268
-508	0	-508	0	-3399.13	0
-507	0.000565445	-507	0	-3398.13	0
-506	0	-506	0	-3397.13	0
-505	0	-505	0	-3396.13	0
-504	0.000565445	-504	0	-3395.13	0
-503	0	-503	0	-3394.13	0.000116268
-502	0	-502	0	-3393.13	0
-501	0	-501	0	-3392.13	0
-500	0	-500	0	-3391.13	0.000116268
-499	0	-499	0	-3390.13	0
-498	0	-498	0	-3389.13	0.000116268
-497	0.000565445	-497	0	-3388.13	0
-496	0.000565445	-496	0	-3387.13	0
-495	0	-495	0	-3386.13	0.000232537
-494	0.000565445	-494	0	-3385.13	0
-493	0.000565445	-493	0	-3384.13	0
-492	0	-492	0	-3383.13	0
-491	0	-491	0	-3382.13	0
-490	0	-490	0	-3381.13	0.000116268
-489	0	-489	0	-3380.13	0
-488	0	-488	0	-3379.13	0.000116268
-487	0	-487	0	-3378.13	0.000116268
-486	0	-486	0	-3377.13	0
-485	0	-485	0	-3376.13	0
-484	0	-484	0	-3375.13	0.000116268
-483	0	-483	0	-3374.13	0
-482	0	-482	0	-3373.13	0
-481	0	-481	0	-3372.13	0
-480	0	-480	0	-3371.13	0.000116268
-479	0	-479	0	-3370.13	0
-478	0	-478	0	-3369.13	0.000232537
-477	0	-477	0	-3368.13	0
-476	0	-476	0	-3367.13	0
-475	0.000565445	-475	0	-3366.13	0
-474	0	-474	0	-3365.13	0
-473	0	-473	0	-3364.13	0.000116268
-472	0	-472	0	-3363.13	0.000116268
-471	0	-471	0	-3362.13	0
-470	0	-470	0	-3361.13	0.000116268
-469	0	-469	0	-3360.13	0
-468	0	-468	0	-3359.13	0
-467	0	-467	0	-3358.13	0
-466	0.000565445	-466	0	-3357.13	0
-465	0	-465	0	-3356.13	0
-464	0	-464	0	-3355.13	0
-463	0.000565445	-463	0	-3354.13	0
-462	0.000565445	-462	0	-3353.13	0
-461	0	-461	0	-3352.13	0
-460	0	-460	0	-3351.13	0.000232537
-459	0	-459	0	-3350.13	0
-458	0	-458	0	-3349.13	0
-457	0	-457	0	-3348.13	0
-456	0	-456	0	-3347.13	0
-455	0	-455	0	-3346.13	0
-454	0	-454	0	-3345.13	0
-453	0.000565445	-453	0	-3344.13	0
-452	0	-452	0	-3343.13	0
-451	0	-451	0	-3342.13	0
-450	0	-450	0	-3341.13	0
-449	0	-449	0	-3340.13	0
-448	0	-448	0	-3339.13	0
-447	0	-447	0	-3338.13	0
-446	0	-446	0	-3337.13	0
-445	0	-445	0	-3336.13	0
-444	0.000565445	-444	0	-3335.13	0
-443	0	-443	0	-3334.13	0
-442	0.000565445	-442	0	-3333.13	0
-441	0	-441	0	-3332.13	0
-440	0.000565445	-440	0	-3331.13	0
-439	0	-439	0	-3330.13	0
-438	0	-438	0	-3329.13	0
-437	0.000565445	-437	0	-3328.13	0
-436	0	-436	0	-3327.13	0
-435	0.00169634	-435	0	-3326.13	0
-434	0	-434	0	-3325.13	0
-433	0	-433	0	-3324.13	0
-432	0	-432	0	-3323.13	0
-431	0	-431	0	-3322.13	0
-430	0.000565445	-430	0	-3321.13	0
-429	0	-429	0	-3320.13	0
-428	0	-428	0	-3319.13	0
-427	0.000565445	-427	0	-3318.13	0
-426	0	-426	0	-3317.13	0
-425	0	-425	0	-3316.13	0
-424	0	-424	0	-3315.13	0
-423	0	-423	0	-3314.13	0
-422	0	-422	0	-3313.13	0.000116268
-421	0	-421	0	-3312.13	0
-420	0	-420	0	-3311.13	0.000116268
-419	0	-419	0	-3310.13	0
-418	0	-418	0	-3309.13	0.000116268
-417	0	-417	0	-3308.13	0
-416	0.000565445	-416	0	-3307.13	0
-415	0	-415	0	-3306.13	0
-414	0	-414	0	-3305.13	0
-413	0.000565445	-413	0	-3304.13	0
-412	0	-412	0	-3303.13	0
-411	0	-411	0	-3302.13	0
-410	0	-410	0	-3301.13	0
-409	0	-409	0	-3300.13	0
-408	0	-408	0	-3299.13	0
-407	0	-407	0	-3298.13	0
-406	0	-406	0	-3297.13	0
-405	0	-405	0	-3296.13	0
-404	0	-404	0	-3295.13	0
-403	0	-403	0	-3294.13	0
-402	0	-402	0	-3293.13	0
-401	0.00113089	-401	0	-3292.13	0
-400	0	-400	0	-3291.13	0
-399	0	-399	0	-3290.13	0
-398	0	-398	0	-3289.13	0
-397	0	-397	0	-3288.13	0
-396	0	-396	0	-3287.13	0
-395	0	-395	0	-3286.13	0.000116268
-394	0	-394	0	-3285.13	0
-393	0	-393	0	-3284.13	0
-392	0	-392	0	-3283.13	0.000232537
-391	0	-391	0	-3282.13	0
-390	0	-390	0	-3281.13	0.000116268
-389	0	-389	0	-3280.13	0
-388	0	-388	0	-3279.13	0.000116268
-387	0	-387	0	-3278.13	0
-386	0	-386	0	-3277.13	0
-385	0	-385	0	-3276.13	0
-384	0	-384	0	-3275.13	0
-383	0	-383	0	-3274.13	0
-382	0.000565445	-382	0	-3273.13	0
-381	0	-381	0	-3272.13	0
-380	0	-380	0	-3271.13	0
-379	0	-379	0	-3270.13	0
-378	0	-378	0	-3269.13	0
-377	0	-377	0	-3268.13	0
-376	0	-376	0	-3267.13	0
-375	0	-375	0	-3266.13	0
-374	0	-374	0	-3265.13	0
-373	0	-373	0	-3264.13	0
-372	0	-372	0	-3263.13	0
-371	0	-371	0	-3262.13	0.000116268
-370	0	-370	0	-3261.13	0
-369	0	-369	0	-3260.13	0
-368	0	-368	0	-3259.13	0
-367	0	-367	0	-3258.13	0.000116268
-366	0	-366	0	-3257.13	0
-365	0	-365	0	-3256.13	0
-364	0	-364	0	-3255.13	0.000116268
-363	0	-363	0	-3254.13	0.000116268
-362	0.000565445	-362	0	-3253.13	0
-361	0	-361	0	-3252.13	0
-360	0	-360	0	-3251.13	0.000116268
-359	0	-359	0	-3250.13	0
-358	0	-358	0	-3249.13	0
-357	0	-357	0	-3248.13	0
-356	0	-356	0	-3247.13	0
-355	0	-355	0	-3246.13	0
-354	0	-354	0	-3245.13	0
-353	0	-353	0	-3244.13	0
-352	0	-352	0	-3243.13	0.000116268
-351	0	-351	0	-3242.13	0.000116268
-350	0.000565445	-350	0	-3241.13	0
-349	0	-349	0	-3240.13	0
-348	0	-348	0	-3239.13	0
-347	0	-347	0	-3238.13	0
-346	0	-346	0	-3237.13	0
-345	0	-345	0	-3236.13	0
-344	0	-344	0	-3235.13	0
-343	0	-343	0	-3234.13	0
-342	0	-342	0	-3233.13	0.000116268
-341	0	-341	0	-3232.13	0
-340	0	-340	0	-3231.13	0
-339	0	-339	0	-3230.13	0
-338	0	-338	0	-3229.13	0
-337	0	-337	0	-3228.13	0
-336	0	-336	0	-3227.13	0
-335	0	-335	0	-3226.13	0
-334	0.000565445	-334	0	-3225.13	0.000116268
-333	0	-333	0	-3224.13	0
-332	0	-332	0	-3223.13	0
-331	0	-331	0	-3222.13	0
-330	0	-330	0	-3221.13	0
-329	0	-329	0	-3220.13	0.000116268
-328	0	-328	0	-3219.13	0
-327	0	-327	0	-3218.13	0
-326	0	-326	0	-3217.13	0
-325	0	-325	0	-3216.13	0.000116268
-324	0	-324	0	-3215.13	0
-323	0	-323	0	-3214.13	0
-322	0	-322	0	-3213.13	0
-321	0.000565445	-321	0	-3212.13	0
-320	0	-320	0	-3211.13	0.000116268
-319	0	-319	0	-3210.13	0
-318	0	-318	0	-3209.13	0
-317	0	-317	0	-3208.13	0
-316	0.000565445	-316	0	-3207.13	0
-315	0	-315	0	-3206.13	0
-314	0	-314	0	-3205.13	0.000116268
-313	0	-313	0	-3204.13	0
-312	0	-312	0	-3203.13	0.000232537
-311	0	-311	0	-3202.13	0.000116268
-310	0	-310	0	-3201.13	0
-309	0	-309	0	-3200.13	0.000116268
-308	0	-308	0	-3199.13	0
-307	0	-307	0	-3198.13	0
-306	0	-306	0	-3197.13	0
-305	0.000565445	-305	0	-3196.13	0
-304	0	-304	0	-3195.13	0
-303	0	-303	0	-3194.13	0.000116268
-302	0	-302	0	-3193.13	0
-301	0	-301	0	-3192.13	0
-300	0	-300	0	-3191.13	0
-299	0	-299	0	-3190.13	0
-298	0	-298	0	-3189.13	0
-297	0	-297	0	-3188.13	0
-296	0.000565445	-296	0	-3187.13	0
-295	0	-295	0	-3186.13	0.000116268
-294	0	-294	0	-3185.13	0
-293	0	-293	0	-3184.13	0
-292	0	-292	0	-3183.13	0
-291	0.000565445	-291	0	-3182.13	0.000116268
-290	0	-290	0	-3181.13	0.000116268
-289	0.000565445	-289	0	-3180.13	0
-288	0.000565445	-288	0	-3179.13	0
-287	0.000565445	-287	0	-3178.13	0.000232537
-286	0	-286	0	-3177.13	0
-285	0	-285	0	-3176.13	0
-284	0	-284	0	-3175.13	0
-283	0	-283	0	-3174.13	0
-282	0	-282	0	-3173.13	0
-281	0	-281	0	-3172.13	0
-280	0.00113089	-280	0	-3171.13	0
-279	0.00113089	-279	0	-3170.13	0
-278	0	-278	0	-3169.13	0.000116268
-277	0	-277	0	-3168.13	0
-276	0	-276	0	-3167.13	0
-275	0	-275	0	-3166.13	0
-274	0	-274	0	-3165.13	0.000232537
-273	0	-273	0	-3164.13	0
-272	0.000565445	-272	0	-3163.13	0
-271	0	-271	0	-3162.13	0
-270	0	-270	0	-3161.13	0.000116268
-269	0	-269	0	-3160.13	0
-268	0	-268	0	-3159.13	0
-267	0	-267	0	-3158.13	0.000116268
-266	0	-266	0	-3157.13	0
-265	0	-265	0	-3156.13	0
-264	0	-264	0	-3155.13	0
-263	0	-263	0	-3154.13	0
-262	0	-262	0	-3153.13	0
-261	0	-261	0	-3152.13	0
-260	0	-260	0	-3151.13	0
-259	0	-259	0	-3150.13	0
-258	0	-258	0	-3149.13	0
-257	0	-257	0	-3148.13	0
-256	0	-256	0	-3147.13	0
-255	0	-255	0	-3146.13	0
-254	0	-254	0	-3145.13	0
-253	0.000565445	-253	0	-3144.13	0
-252	0	-252	0	-3143.13	0.000116268
-251	0	-251	0	-3142.13	0.000116268
-250	0.000565445	-250	0	-3141.13	0
-249	0	-249	0	-3140.13	0
-248	0	-248	0	-3139.13	0.000116268
-247	0	-247	0	-3138.13	0
-246	0	-246	0	-3137.13	0
-245	0.000565445	-245	0	-3136.13	0
-244	0	-244	0	-3135.13	0
-243	0	-243	0	-3134.13	0.000116268
-242	0	-242	0	-3133.13	0
-241	0	-241	0	-3132.13	0
-240	0	-240	0	-3131.13	0
-239	0	-239	0	-3130.13	0
-238	0	-238	0	-3129.13	0
-237	0	-237	0	-3128.13	0
-236	0	-236	0	-3127.13	0
-235	0	-235	0	-3126.13	0.000116268
-234	0	-234	0	-3125.13	0
-233	0	-233	0	-3124.13	0
-232	0	-232	0	-3123.13	0
-231	0	-231	0	-3122.13	0.000116268
-230	0.000565445	-230	0	-3121.13	0
-229	0	-229	0	-3120.13	0
-228	0	-228	0	-3119.13	0.000116268
-227	0	-227	0	-3118.13	0.000116268
-226	0	-226	0	-3117.13	0.000232537
-225	0	-225	0	-3116.13	0
-224	0	-224	0	-3115.13	0
-223	0	-223	0	-3114.13	0
-222	0	-222	0	-3113.13	0
-221	0	-221	0	-3112.13	0
-220	0	-220	0	-3111.13	0
-219	0	-219	0	-3110.13	0.000232537
-218	0	-218	0	-3109.13	0
-217	0	-217	0	-3108.13	0
-216	0	-216	0	-3107.13	0
-215	0	-215	0	-3106.13	0.000116268
-214	0	-214	0	-3105.13	0.000116268
-213	0	-213	0	-3104.13	0
-212	0	-212	0	-3103.13	0
-211	0	-211	0	-3102.13	0
-210	0	-210	0	-3101.13	0
-209	0	-209	0	-3100.13	0
-208	0	-208	0	-3099.13	0
-207	0	-207	0	-3098.13	0
-206	0	-206	0	-3097.13	0
-205	0	-205	0	-3096.13	0.000116268
-204	0	-204	0	-3095.13	0.000116268
-203	0	-203	0	-3094.13	0
-202	0	-202	0	-3093.13	0
-201	0	-201	0	-3092.13	0
-200	0	-200	0	-3091.13	0
-199	0	-199	0	-3090.13	0
-198	0	-198	0	-3089.13	0
-197	0	-197	0	-3088.13	0
-196	0	-196	0	-3087.13	0
-195	0	-195	0	-3086.13	0
-194	0	-194	0	-3085.13	0
-193	0	-193	0	-3084.13	0.000116268
-192	0	-192	0	-3083.13	0.000116268
-191	0	-191	0	-3082.13	0.000116268
-190	0	-190	0	-3081.13	0.000116268
-189	0	-189	0	-3080.13	0
-188	0	-188	0	-3079.13	0
-187	0	-187	0	-3078.13	0.000116268
-186	0	-186	0	-3077.13	0
-185	0	-185	0	-3076.13	0
-184	0	-184	0	-3075.13	0
-183	0	-183	0	-3074.13	0
-182	0.000565445	-182	0	-3073.13	0
-181	0	-181	0	-3072.13	0
-180	0	-180	0	-3071.13	0
-179	0	-179	0	-3070.13	0
-178	0	-178	0	-3069.13	0
-177	0	-177	0	-3068.13	0
-176	0	-176	0	-3067.13	0.000116268
-175	0	-175	0	-3066.13	0
-174	0	-174	0	-3065.13	0
-173	0	-173	0	-3064.13	0
-172	0	-172	0	-3063.13	0
-171	0	-171	0	-3062.13	0.000116268
-170	0	-170	0	-3061.13	0
-169	0	-169	0	-3060.13	0
-168	0	-168	0	-3059.13	0
-167	0.000565445	-167	0	-3058.13	0.000116268
-166	0	-166	0	-3057.13	0
-165	0	-165	0	-3056.13	0.000116268
-164	0	-164	0	-3055.13	0
-163	0	-163	0	-3054.13	0
-162	0	-162	0	-3053.13	0
-161	0	-161	0	-3052.13	0
-160	0	-160	0	-3051.13	0
-159	0	-159	0	-3050.13	0
-158	0.000565445	-158	0	-3049.13	0.000116268
-157	0	-157	0	-3048.13	0
-156	0	-156	0	-3047.13	0
-155	0	-155	0	-3046.13	0
-154	0	-154	0	-3045.13	0
-153	0.000565445	-153	0	-3044.13	0
-152	0	-152	0	-3043.13	0
-151	0	-151	0	-3042.13	0
-150	0	-150	0	-3041.13	0
-149	0	-149	0	-3040.13	0
-148	0	-148	0	-3039.13	0
-147	0	-147	0	-3038.13	0
-146	0	-146	0	-3037.13	0
-145	0	-145	0	-3036.13	0
-144	0	-144	0	-3035.13	0.000116268
-143	0	-143	0	-3034.13	0
-142	0	-142	0	-3033.13	0
-141	0	-141	0	-3032.13	0
-140	0	-140	0	-3031.13	0
-139	0	-139	0	-3030.13	0
-138	0	-138	0	-3029.13	0
-137	0	-137	0	-3028.13	0
-136	0	-136	0	-3027.13	0
-135	0	-135	0	-3026.13	0
-134	0	-134	0	-3025.13	0.000116268
-133	0	-133	0	-3024.13	0
-132	0	-132	0	-3023.13	0
-131	0	-131	0	-3022.13	0
-130	0	-130	0	-3021.13	0
-129	0	-129	0	-3020.13	0
-128	0	-128	0	-3019.13	0
-127	0	-127	0	-3018.13	0
-126	0	-126	0	-3017.13	0
-125	0	-125	0	-3016.13	0
-124	0	-124	0	-3015.13	0
-123	0.000565445	-123	0	-3014.13	0
-122	0	-122	0	-3013.13	0.000116268
-121	0	-121	0	-3012.13	0
-120	0	-120	0	-3011.13	0.000116268
-119	0	-119	0	-3010.13	0
-118	0	-118	0	-3009.13	0
-117	0	-117	0	-3008.13	0
-116	0	-116	0	-3007.13	0
-115	0	-115	0	-3006.13	0.000116268
-114	0	-114	0	-3005.13	0
-113	0	-113	0	-3004.13	0
-112	0	-112	0	-3003.13	0
-111	0	-111	0	-3002.13	0
-110	0	-110	0	-3001.13	0
-109	0.00113089	-109	0	-3000.13	0
-108	0	-108	0	-2999.13	0
-107	0	-107	0	-2998.13	0
-106	0	-106	0	-2997.13	0
-105	0	-105	0	-2996.13	0
-104	0	-104	0	-2995.13	0
-103	0	-103	0	-2994.13	0
-102	0	-102	0	-2993.13	0
-101	0	-101	0	-2992.13	0.000116268
-100	0	-100	0	-2991.13	0
-99	0.000565445	-99	0	-2990.13	0.000116268
-98	0	-98	0	-2989.13	0
-97	0	-97	0	-2988.13	0.000116268
-96	0	-96	0	-2987.13	0
-95	0	-95	0	-2986.13	0
-94	0	-94	0	-2985.13	0
-93	0	-93	0	-2984.13	0.000116268
-92	0	-92	0	-2983.13	0
-91	0	-91	0	-2982.13	0
-90	0	-90	0	-2981.13	0
-89	0	-89	0	-2980.13	0
-88	0	-88	0	-2979.13	0.000116268
-87	0	-87	0	-2978.13	0
-86	0	-86	0	-2977.13	0.000116268
-85	0	-85	0	-2976.13	0
-84	0	-84	0	-2975.13	0
-83	0	-83	0	-2974.13	0
-82	0	-82	0	-2973.13	0
-81	0	-81	0	-2972.13	0
-80	0	-80	0	-2971.13	0
-79	0	-79	0	-2970.13	0
-78	0	-78	0	-2969.13	0
-77	0	-77	0	-2968.13	0
-76	0	-76	0	-2967.13	0
-75	0	-75	0	-2966.13	0
-74	0	-74	0	-2965.13	0
-73	0.000565445	-73	0	-2964.13	0
-72	0	-72	0	-2963.13	0
-71	0	-71	0	-2962.13	0
-70	0	-70	0	-2961.13	0
-69	0.000565445	-69	0	-2960.13	0.000116268
-68	0	-68	0	-2959.13	0
-67	0	-67	0	-2958.13	0
-66	0	-66	0	-2957.13	0
-65	0	-65	0	-2956.13	0.000116268
-64	0	-64	0	-2955.13	0
-63	0	-63	0	-2954.13	0.000116268
-62	0	-62	0	-2953.13	0.000116268
-61	0	-61	0	-2952.13	0
-60	0	-60	0	-2951.13	0
-59	0	-59	0	-2950.13	0
-58	0	-58	0	-2949.13	0
-57	0	-57	0	-2948.13	0
-56	0	-56	0	-2947.13	0
-55	0	-55	0	-2946.13	0
-54	0	-54	0	-2945.13	0
-53	0	-53	0	-2944.13	0.000232537
-52	0	-52	0	-2943.13	0
-51	0	-51	0	-2942.13	0
-50	0	-50	0	-2941.13	0
-49	0.000565445	-49	0	-2940.13	0
-48	0	-48	0	-2939.13	0
-47	0	-47	0	-2938.13	0
-46	0	-46	0	-2937.13	0
-45	0	-45	0	-2936.13	0
-44	0	-44	0	-2935.13	0
-43	0	-43	0	-2934.13	0
-42	0	-42	0	-2933.13	0
-41	0	-41	0	-2932.13	0
-40	0	-40	0	-2931.13	0
-39	0	-39	0	-2930.13	0
-38	0	-38	0	-2929.13	0
-37	0	-37	0	-2928.13	0
-36	0	-36	0	-2927.13	0.000116268
-35	0	-35	0	-2926.13	0
-34	0	-34	0	-2925.13	0
-33	0	-33	0	-2924.13	0
-32	0	-32	0	-2923.13	0
-31	0.000565445	-31	0	-2922.13	0.000116268
-30	0	-30	0	-2921.13	0
-29	0	-29	0	-2920.13	0
-28	0	-28	0	-2919.13	0
-27	0	-27	0	-2918.13	0.000116268
-26	0	-26	0	-2917.13	0
-25	0	-25	0	-2916.13	0
-24	0	-24	0	-2915.13	0
-23	0.000565445	-23	0	-2914.13	0
-22	0	-22	0	-2913.13	0
-21	0	-21	0	-2912.13	0
-20	0	-20	0	-2911.13	0
-19	0	-19	0	-2910.13	0
-18	0	-18	0	-2909.13	0
-17	0.000565445	-17	0	-2908.13	0
-16	0	-16	0	-2907.13	0.000116268
-15	0	-15	0	-2906.13	0
-14	0.000565445	-14	0	-2905.13	0.000116268
-13	0.000565445	-13	0	-2904.13	0
-12	0.000565445	-12	0	-2903.13	0
-11	0	-11	0	-2902.13	0.000116268
-10	0	-10	0	-2901.13	0
-9	0	-9	0	-2900.13	0
-8	0.00113089	-8	0	-2899.13	0
-7	0	-7	0	-2898.13	0
-6	0	-6	0	-2897.13	0
-5	0	-5	0	-2896.13	0
-4	0.000565445	-4	0	-2895.13	0.000116268
-3	0	-3	0	-2894.13	0
-2	0	-2	0	-2893.13	0.000116268
-1	0.000565445	-1	0	-2892.13	0.000116268
0	0	0	0	-2891.13	0
1	0	1	0	-2890.13	0.000116268
2	0	2	0	-2889.13	0
3	0	3	0	-2888.13	0.000116268
4	0	4	0	-2887.13	0
5	0	5	0	-2886.13	0
6	0	6	0	-2885.13	0.000116268
7	0	7	0	-2884.13	0
8	0	8	0	-2883.13	0
9	0	9	0	-2882.13	0
10	0	10	0	-2881.13	0
11	0	11	0	-2880.13	0
12	0	12	0	-2879.13	0.000116268
13	0	13	0	-2878.13	0
14	0	14	0	-2877.13	0
15	0	15	0	-2876.13	0
16	0	16	0	-2875.13	0
17	0.000565445	17	0	-2874.13	0
18	0	18	0	-2873.13	0
19	0.000565445	19	0	-2872.13	0.000116268
20	0	20	0	-2871.13	0
21	0	21	0	-2870.13	0
22	0	22	0	-2869.13	0
23	0	23	0	-2868.13	0
24	0	24	0	-2867.13	0
25	0	25	0	-2866.13	0
26	0	26	0	-2865.13	0
27	0	27	0	-2864.13	0
28	0	28	0	-2863.13	0
29	0	29	0	-2862.13	0
30	0	30	0	-2861.13	0
31	0	31	0	-2860.13	0
32	0	32	0	-2859.13	0.000116268
33	0	33	0	-2858.13	0
34	0	34	0	-2857.13	0.000116268
35	0.000565445	35	0	-2856.13	0
36	0	36	0	-2855.13	0
37	0.000565445	37	0	-2854.13	0
38	0	38	0	-2853.13	0.000116268
39	0	39	0	-2852.13	0
40	0	40	0	-2851.13	0.000116268
41	0	41	0	-2850.13	0
42	0	42	0	-2849.13	0
43	0	43	0	-2848.13	0
44	0	44	0	-2847.13	0
45	0	45	0	-2846.13	0
46	0	46	0	-2845.13	0
47	0	47	0	-2844.13	0
48	0	48	0	-2843.13	0
49	0	49	0	-2842.13	0
50	0	50	0	-2841.13	0
51	0	51	0	-2840.13	0
52	0	52	0	-2839.13	0.000116268
53	0	53	0	-2838.13	0
54	0	54	0	-2837.13	0
55	0	55	0	-2836.13	0.000232537
56	0	56	0	-2835.13	0
57	0	57	0	-2834.13	0
58	0	58	0	-2833.13	0
59	0	59	0	-2832.13	0
60	0	60	0	-2831.13	0.000116268
61	0	61	0	-2830.13	0
62	0	62	0	-2829.13	0
63	0	63	0	-2828.13	0
64	0	64	0	-2827.13	0
65	0	65	0	-2826.13	0
66	0.000565445	66	0	-2825.13	0
67	0	67	0	-2824.13	0
68	0	68	0	-2823.13	0.000348805
69	0	69	0	-2822.13	0.000116268
70	0	70	0	-2821.13	0
71	0	71	0	-2820.13	0
72	0	72	0	-2819.13	0
73	0	73	0	-2818.13	0
74	0	74	0	-2817.13	0.000232537
75	0	75	0	-2816.13	0
76	0	76	0	-2815.13	0
77	0	77	0	-2814.13	0
78	0	78	0	-2813.13	0
79	0	79	0	-2812.13	0
80	0	80	0	-2811.13	0
81	0	81	0	-2810.13	0
82	0	82	0	-2809.13	0.000116268
83	0	83	0	-2808.13	0
84	0	84	0	-2807.13	0.000116268
85	0	85	0	-2806.13	0
86	0	86	0	-2805.13	0.000116268
87	0	87	0	-2804.13	0
88	0	88	0	-2803.13	0.000116268
89	0	89	0	-2802.13	0
90	0	90	0	-2801.13	0
91	0	91	0	-2800.13	0.000116268
92	0	92	0	-2799.13	0
93	0	93	0	-2798.13	0
94	0	94	0	-2797.13	0.000116268
95	0	95	0	-2796.13	0.000116268
96	0.00113089	96	0	-2795.13	0
97	0.000565445	97	0	-2794.13	0
98	0	98	0	-2793.13	0
99	0	99	0	-2792.13	0
100	0	100	0	-2791.13	0
101	0.000565445	101	0	-2790.13	0.000116268
102	0	102	0	-2789.13	0
103	0	103	0	-2788.13	0
104	0.000565445	104	0	-2787.13	0
105	0.00113089	105	0	-2786.13	0.000116268
106	0	106	0	-2785.13	0
107	0.000565445	107	0	-2784.13	0
108	0	108	0	-2783.13	0
109	0.000565445	109	0	-2782.13	0
110	0.00113089	110	0	-2781.13	0
111	0.00113089	111	0	-2780.13	0.000116268
112	0.00169634	112	0	-2779.13	0
113	0.00169634	113	0	-2778.13	0
114	0.00113089	114	0	-2777.13	0
115	0.00226178	115	0	-2776.13	0
116	0.00113089	116	0	-2775.13	0
117	0.00113089	117	0	-2774.13	0
118	0.00169634	118	0	-2773.13	0.000232537
119	0.00169634	119	0	-2772.13	0.000116268
120	0.00169634	120	0	-2771.13	0
121	0.00226178	121	0	-2770.13	0
122	0.00282723	122	0	-2769.13	0
123	0.00113089	123	0	-2768.13	0.000116268
124	0.00339267	124	0	-2767.13	0
125	0.00282723	125	0	-2766.13	0
126	0.00508901	126	0	-2765.13	0
127	0.00226178	127	0	-2764.13	0.000116268
128	0.00565445	128	0	-2763.13	0
129	0.00395812	129	0	-2762.13	0
130	0.00565445	130	0	-2761.13	0
131	0.00678534	131	0	-2760.13	0
132	0.00508901	132	0	-2759.13	0
133	0.00791623	133	0	-2758.13	0
134	0.00678534	134	0	-2757.13	0
135	0.0124398	135	0	-2756.13	0
136	0.0107435	136	0	-2755.13	0
137	0.0130052	137	0	-2754.13	0
138	0.0118744	138	0	-2753.13	0
139	0.0141361	139	0	-2752.13	0
140	0.015267	140	0	-2751.13	0
141	0.0209215	141	0	-2750.13	0
142	0.0124398	142	0	-2749.13	0
143	0.0118744	143	0.000565445	-2748.13	0
144	0.025445	144	0	-2747.13	0.000116268
145	0.0231833	145	0	-2746.13	0
146	0.0299686	146	0	-2745.13	0
147	0.030534	147	0	-2744.13	0
148	0.0452356	148	0	-2743.13	0
149	0.0333613	149	0	-2742.13	0
150	0.0367539	150	0	-2741.13	0
151	0.05711	151	0	-2740.13	0
152	0.0412775	152	0	-2739.13	0.000116268
153	0.0497592	153	0	-2738.13	0
154	0.0525864	154	0	-2737.13	0
155	0.0576754	155	0	-2736.13	0
156	0.0695498	156	0	-2735.13	0
157	0.072377	157	0	-2734.13	0
158	0.0746388	158	0	-2733.13	0
159	0.0780315	159	0	-2732.13	0
160	0.0780315	160	0.000565445	-2731.13	0
161	0.0836859	161	0	-2730.13	0
162	0.0938639	162	0.000565445	-2729.13	0
163	0.0983875	163	0	-2728.13	0.000116268
164	0.106304	164	0.000565445	-2727.13	0
165	0.092733	165	0	-2726.13	0.000116268
166	0.126094	166	0	-2725.13	0
167	0.126094	167	0	-2724.13	0
168	0.14023	168	0.000565445	-2723.13	0
169	0.160021	169	0.00113089	-2722.13	0
170	0.136272	170	0	-2721.13	0
171	0.15267	171	0.000565445	-2720.13	0.000116268
172	0.163979	172	0	-2719.13	0
173	0.160586	173	0.000565445	-2718.13	0.000232537
174	0.181508	174	0.00113089	-2717.13	0.000116268
175	0.190555	175	0	-2716.13	0
176	0.192817	176	0.00113089	-2715.13	0
177	0.205257	177	0.000565445	-2714.13	0
178	0.187162	178	0.000565445	-2713.13	0
179	0.214869	179	0.00226178	-2712.13	0
180	0.217131	180	0.00395812	-2711.13	0.000116268
181	0.24088	181	0.000565445	-2710.13	0.000116268
182	0.252754	182	0.000565445	-2709.13	0
183	0.277634	183	0.00226178	-2708.13	0
184	0.297424	184	0	-2707.13	0
185	0.289508	185	0.00113089	-2706.13	0
186	0.27933	186	0.00395812	-2705.13	0
187	0.300817	187	0.00282723	-2704.13	0
188	0.295728	188	0.00169634	-2703.13	0
189	0.320042	189	0.00395812	-2702.13	0
190	0.295728	190	0.00113089	-2701.13	0
191	0.330785	191	0.00226178	-2700.13	0
192	0.3551	192	0.00226178	-2699.13	0
193	0.338702	193	0.00282723	-2698.13	0
194	0.34266	194	0.00395812	-2697.13	0
195	0.386199	195	0.00452356	-2696.13	0
196	0.365843	196	0.00508901	-2695.13	0.000116268
197	0.412775	197	0.00113089	-2694.13	0.000116268
198	0.391854	198	0.00848168	-2693.13	0
199	0.39355	199	0.00452356	-2692.13	0
200	0.432	200	0.00508901	-2691.13	0
201	0.430304	201	0.00452356	-2690.13	0.000116268
202	0.415602	202	0.00678534	-2689.13	0
203	0.430304	203	0.00678534	-2688.13	0.000116268
204	0.450094	204	0.010178	-2687.13	0
205	0.474409	205	0.0062199	-2686.13	0
206	0.442178	206	0.00678534	-2685.13	0
207	0.436524	207	0.00678534	-2684.13	0
208	0.465927	208	0.0062199	-2683.13	0.000116268
209	0.486848	209	0.010178	-2682.13	0
210	0.467058	210	0.00961257	-2681.13	0
211	0.482325	211	0.0062199	-2680.13	0.000116268
212	0.511728	212	0.00848168	-2679.13	0
213	0.519644	213	0.00848168	-2678.13	0
214	0.518513	214	0.00848168	-2677.13	0
215	0.537173	215	0.010178	-2676.13	0
216	0.524168	216	0.0107435	-2675.13	0
217	0.532649	217	0.010178	-2674.13	0
218	0.515686	218	0.0163979	-2673.13	0
219	0.523037	219	0.0107435	-2672.13	0
220	0.506074	220	0.00678534	-2671.13	0
221	0.497026	221	0.0158325	-2670.13	0
222	0.514555	222	0.015267	-2669.13	0
223	0.532084	223	0.0169634	-2668.13	0
224	0.513424	224	0.015267	-2667.13	0
225	0.562053	225	0.0209215	-2666.13	0
226	0.53378	226	0.015267	-2665.13	0
227	0.523037	227	0.0197906	-2664.13	0.000116268
228	0.539435	228	0.0197906	-2663.13	0
229	0.519644	229	0.0226178	-2662.13	0.000116268
230	0.498723	230	0.0248796	-2661.13	0
231	0.513424	231	0.0282723	-2660.13	0
232	0.531519	232	0.0294032	-2659.13	0.000116268
233	0.554702	233	0.0231833	-2658.13	0.000116268
234	0.520775	234	0.0226178	-2657.13	0
235	0.550744	235	0.0333613	-2656.13	0
236	0.52021	236	0.0294032	-2655.13	0.000232537
237	0.534911	237	0.0339267	-2654.13	0
238	0.494199	238	0.0384503	-2653.13	0
239	0.512859	239	0.0316649	-2652.13	0
240	0.460272	240	0.0390157	-2651.13	0
241	0.481194	241	0.0407121	-2650.13	0
242	0.459707	242	0.0350576	-2649.13	0
243	0.483456	243	0.0356231	-2648.13	0
244	0.467058	244	0.0356231	-2647.13	0
245	0.472712	245	0.0390157	-2646.13	0
246	0.439916	246	0.0407121	-2645.13	0
247	0.460272	247	0.0435393	-2644.13	0
248	0.468754	248	0.0446702	-2643.13	0
249	0.44444	249	0.0452356	-2642.13	0.000116268
250	0.447833	250	0.0480628	-2641.13	0.000232537
251	0.39977	251	0.0463665	-2640.13	0
252	0.403728	252	0.0463665	-2639.13	0
253	0.395812	253	0.0525864	-2638.13	0.000116268
254	0.405424	254	0.0412775	-2637.13	0
255	0.380545	255	0.0412775	-2636.13	0
256	0.424649	256	0.0441047	-2635.13	0
257	0.365843	257	0.0593718	-2634.13	0
258	0.358492	258	0.0593718	-2633.13	0.000116268
259	0.350576	259	0.0548482	-2632.13	0.000116268
260	0.327393	260	0.0701152	-2631.13	0
261	0.3551	261	0.0616335	-2630.13	0
262	0.354534	262	0.0610681	-2629.13	0
263	0.329655	263	0.0565445	-2628.13	0
264	0.334744	264	0.0689843	-2627.13	0.000116268
265	0.310995	265	0.052021	-2626.13	0
266	0.325131	266	0.0627644	-2625.13	0
267	0.295728	267	0.0616335	-2624.13	0
268	0.259539	268	0.0763351	-2623.13	0.000116268
269	0.274806	269	0.0712461	-2622.13	0
270	0.260105	270	0.0616335	-2621.13	0
271	0.250492	271	0.0576754	-2620.13	0
272	0.249361	272	0.0633299	-2619.13	0
273	0.245969	273	0.0859477	-2618.13	0.000116268
274	0.237487	274	0.0689843	-2617.13	0
275	0.227309	275	0.0718116	-2616.13	0.000116268
276	0.222785	276	0.0791623	-2615.13	0.000116268
277	0.204126	277	0.0819896	-2614.13	0
278	0.196775	278	0.0769006	-2613.13	0
279	0.18999	279	0.0819896	-2612.13	0
280	0.188859	280	0.0763351	-2611.13	0
281	0.181508	281	0.0661571	-2610.13	0
282	0.189424	282	0.0661571	-2609.13	0
283	0.161152	283	0.0882095	-2608.13	0
284	0.157194	284	0.0627644	-2607.13	0
285	0.160021	285	0.0819896	-2606.13	0
286	0.164545	286	0.0853822	-2605.13	0
287	0.153801	287	0.0899058	-2604.13	0
288	0.147581	288	0.092733	-2603.13	0
289	0.122136	289	0.0814241	-2602.13	0.000116268
290	0.115351	290	0.0910367	-2601.13	0.000116268
291	0.111393	291	0.0961257	-2600.13	0
292	0.121005	292	0.0859477	-2599.13	0
293	0.128922	293	0.0899058	-2598.13	0.000116268
294	0.131749	294	0.0955603	-2597.13	0.000116268
295	0.106304	295	0.0932985	-2596.13	0.000116268
296	0.103476	296	0.0944294	-2595.13	0.000116268
297	0.087644	297	0.092733	-2594.13	0
298	0.103476	298	0.0955603	-2593.13	0
299	0.092733	299	0.0893404	-2592.13	0.000116268
300	0.0904712	300	0.0689843	-2591.13	0.000116268
301	0.0842513	301	0.0893404	-2590.13	0
302	0.0740733	302	0.0791623	-2589.13	0
303	0.0684189	303	0.0865131	-2588.13	0
304	0.0752042	304	0.097822	-2587.13	0
305	0.0706807	305	0.100649	-2586.13	0
306	0.0548482	306	0.0910367	-2585.13	0
307	0.0667225	307	0.0831205	-2584.13	0.000116268
308	0.0593718	308	0.109131	-2583.13	0
309	0.0548482	309	0.0916021	-2582.13	0
310	0.0542827	310	0.0955603	-2581.13	0.000116268
311	0.0678534	311	0.0921676	-2580.13	0
312	0.0497592	312	0.112524	-2579.13	0
313	0.0452356	313	0.101215	-2578.13	0.000116268
314	0.041843	314	0.11422	-2577.13	0
315	0.0525864	315	0.100084	-2576.13	0
316	0.0435393	316	0.0848168	-2575.13	0
317	0.0435393	317	0.0882095	-2574.13	0
318	0.0446702	318	0.105738	-2573.13	0
319	0.0384503	319	0.0949948	-2572.13	0
320	0.0384503	320	0.0949948	-2571.13	0
321	0.0395812	321	0.097822	-2570.13	0
322	0.0435393	322	0.101215	-2569.13	0
323	0.0288377	323	0.0955603	-2568.13	0
324	0.0339267	324	0.0972566	-2567.13	0
325	0.0277068	325	0.0916021	-2566.13	0
326	0.0339267	326	0.112524	-2565.13	0
327	0.0260105	327	0.0995184	-2564.13	0
328	0.0220524	328	0.0899058	-2563.13	0.000116268
329	0.0344922	329	0.0932985	-2562.13	0
330	0.0277068	330	0.107435	-2561.13	0
331	0.0265759	331	0.0972566	-2560.13	0.000116268
332	0.0231833	332	0.0802932	-2559.13	0
333	0.0124398	333	0.092733	-2558.13	0
334	0.0277068	334	0.105173	-2557.13	0
335	0.0192251	335	0.102346	-2556.13	0
336	0.0260105	336	0.0904712	-2555.13	0.000116268
337	0.0243141	337	0.0938639	-2554.13	0
338	0.015267	338	0.082555	-2553.13	0
339	0.0288377	339	0.0893404	-2552.13	0
340	0.0141361	340	0.0893404	-2551.13	0
341	0.0158325	341	0.0983875	-2550.13	0.000116268
342	0.00961257	342	0.100084	-2549.13	0
343	0.0158325	343	0.0893404	-2548.13	0
344	0.0180942	344	0.0870786	-2547.13	0
345	0.015267	345	0.101215	-2546.13	0.000116268
346	0.0135707	346	0.0893404	-2545.13	0
347	0.0141361	347	0.0995184	-2544.13	0.000116268
348	0.0186597	348	0.0870786	-2543.13	0
349	0.0107435	349	0.0955603	-2542.13	0
350	0.0197906	350	0.0814241	-2541.13	0
351	0.00961257	351	0.105738	-2540.13	0
352	0.0147016	352	0.0887749	-2539.13	0
353	0.0147016	353	0.0961257	-2538.13	0.000116268
354	0.0130052	354	0.0831205	-2537.13	0
355	0.00848168	355	0.0882095	-2536.13	0
356	0.0135707	356	0.110827	-2535.13	0
357	0.010178	357	0.0887749	-2534.13	0
358	0.0147016	358	0.082555	-2533.13	0
359	0.0175288	359	0.0882095	-2532.13	0.000116268
360	0.0124398	360	0.0955603	-2531.13	0
361	0.00904712	361	0.097822	-2530.13	0
362	0.0124398	362	0.105738	-2529.13	0
363	0.00848168	363	0.0932985	-2528.13	0
364	0.0113089	364	0.0865131	-2527.13	0
365	0.0147016	365	0.0983875	-2526.13	0
366	0.00904712	366	0.0870786	-2525.13	0
367	0.00735079	367	0.107435	-2524.13	0.000232537
368	0.00848168	368	0.0995184	-2523.13	0
369	0.0107435	369	0.097822	-2522.13	0
370	0.010178	370	0.100084	-2521.13	0.000116268
371	0.010178	371	0.100649	-2520.13	0
372	0.00791623	372	0.0865131	-2519.13	0
373	0.0107435	373	0.100649	-2518.13	0
374	0.0130052	374	0.097822	-2517.13	0
375	0.00565445	375	0.0904712	-2516.13	0
376	0.00848168	376	0.0785969	-2515.13	0
377	0.00848168	377	0.0899058	-2514.13	0
378	0.00452356	378	0.0899058	-2513.13	0.000116268
379	0.00678534	379	0.0983875	-2512.13	0
380	0.00904712	380	0.121005	-2511.13	0
381	0.00339267	381	0.0932985	-2510.13	0.000116268
382	0.00961257	382	0.082555	-2509.13	0
383	0.00848168	383	0.0865131	-2508.13	0
384	0.00565445	384	0.0848168	-2507.13	0
385	0.00735079	385	0.0836859	-2506.13	0
386	0.00848168	386	0.0831205	-2505.13	0
387	0.00678534	387	0.0893404	-2504.13	0
388	0.00791623	388	0.108565	-2503.13	0
389	0.00791623	389	0.087644	-2502.13	0
390	0.0107435	390	0.082555	-2501.13	0.000232537
391	0.0062199	391	0.0972566	-2500.13	0.000116268
392	0.00678534	392	0.0983875	-2499.13	0
393	0.0062199	393	0.0870786	-2498.13	0
394	0.00678534	394	0.0932985	-2497.13	0
395	0.00508901	395	0.0870786	-2496.13	0.000116268
396	0.00791623	396	0.0718116	-2495.13	0
397	0.00678534	397	0.0853822	-2494.13	0
398	0.00565445	398	0.0899058	-2493.13	0
399	0.00452356	399	0.0836859	-2492.13	0
400	0.00565445	400	0.0882095	-2491.13	0
401	0.00961257	401	0.0938639	-2490.13	0
402	0.00452356	402	0.0797278	-2489.13	0
403	0.00678534	403	0.0752042	-2488.13	0.000116268
404	0.00508901	404	0.0882095	-2487.13	0.000116268
405	0.0062199	405	0.0870786	-2486.13	0
406	0.00565445	406	0.0916021	-2485.13	0
407	0.00282723	407	0.0893404	-2484.13	0
408	0.00452356	408	0.0780315	-2483.13	0
409	0.00508901	409	0.0859477	-2482.13	0.000116268
410	0.00395812	410	0.0904712	-2481.13	0
411	0.0062199	411	0.0870786	-2480.13	0
412	0.0062199	412	0.0814241	-2479.13	0
413	0.00452356	413	0.077466	-2478.13	0
414	0.00452356	414	0.0836859	-2477.13	0
415	0.00791623	415	0.0870786	-2476.13	0
416	0.00339267	416	0.0814241	-2475.13	0
417	0.00339267	417	0.0797278	-2474.13	0.000116268
418	0.00282723	418	0.0819896	-2473.13	0
419	0.00226178	419	0.0802932	-2472.13	0
420	0.00339267	420	0.0797278	-2471.13	0
421	0.00395812	421	0.0791623	-2470.13	0
422	0.00226178	422	0.0848168	-2469.13	0.000116268
423	0.00508901	423	0.0882095	-2468.13	0
424	0.00226178	424	0.0791623	-2467.13	0
425	0.00339267	425	0.0836859	-2466.13	0
426	0.00395812	426	0.0904712	-2465.13	0
427	0.00508901	427	0.0870786	-2464.13	0.000116268
428	0.00169634	428	0.0853822	-2463.13	0
429	0.00395812	429	0.0780315	-2462.13	0.000116268
430	0.00395812	430	0.0814241	-2461.13	0
431	0.00113089	431	0.0887749	-2460.13	0
432	0.00508901	432	0.0814241	-2459.13	0
433	0.00452356	433	0.0729424	-2458.13	0
434	0.00565445	434	0.0769006	-2457.13	0
435	0.00282723	435	0.0802932	-2456.13	0
436	0.00226178	436	0.0853822	-2455.13	0
437	0.00339267	437	0.0848168	-2454.13	0
438	0.000565445	438	0.0791623	-2453.13	0
439	0.00395812	439	0.0802932	-2452.13	0
440	0.00282723	440	0.0735079	-2451.13	0
441	0.00508901	441	0.0769006	-2450.13	0
442	0.00226178	442	0.0870786	-2449.13	0
443	0.00169634	443	0.0797278	-2448.13	0
444	0.00282723	444	0.0667225	-2447.13	0.000116268
445	0.000565445	445	0.0808587	-2446.13	0
446	0.00113089	446	0.0769006	-2445.13	0
447	0.00226178	447	0.0893404	-2444.13	0
448	0.00452356	448	0.0752042	-2443.13	0
449	0.00226178	449	0.0638953	-2442.13	0
450	0.00226178	450	0.0757697	-2441.13	0
451	0.00226178	451	0.0769006	-2440.13	0
452	0.00452356	452	0.0718116	-2439.13	0
453	0.00226178	453	0.0689843	-2438.13	0
454	0.00395812	454	0.0763351	-2437.13	0.000116268
455	0.00113089	455	0.0667225	-2436.13	0.000116268
456	0.00226178	456	0.0684189	-2435.13	0
457	0.00282723	457	0.0678534	-2434.13	0
458	0.00113089	458	0.0718116	-2433.13	0.000116268
459	0.00339267	459	0.0769006	-2432.13	0
460	0.000565445	460	0.0763351	-2431.13	0
461	0.00113089	461	0.0780315	-2430.13	0
462	0.00678534	462	0.0887749	-2429.13	0.000116268
463	0.00169634	463	0.0769006	-2428.13	0
464	0.000565445	464	0.0814241	-2427.13	0
465	0.00282723	465	0.062199	-2426.13	0
466	0.000565445	466	0.0831205	-2425.13	0
467	0.00339267	467	0.0655917	-2424.13	0
468	0.00169634	468	0.0814241	-2423.13	0
469	0.00169634	469	0.0752042	-2422.13	0
470	0.00169634	470	0.072377	-2421.13	0
471	0.000565445	471	0.0661571	-2420.13	0
472	0	472	0.0712461	-2419.13	0
473	0.00169634	473	0.0757697	-2418.13	0.000116268
474	0.00395812	474	0.0701152	-2417.13	0
475	0.00169634	475	0.0814241	-2416.13	0
476	0.00113089	476	0.0752042	-2415.13	0
477	0.00226178	477	0.0695498	-2414.13	0
478	0.00339267	478	0.072377	-2413.13	0
479	0.000565445	479	0.0678534	-2412.13	0
480	0.00113089	480	0.0802932	-2411.13	0
481	0.00169634	481	0.0706807	-2410.13	0.000116268
482	0	482	0.0752042	-2409.13	0.000232537
483	0.00113089	483	0.0650262	-2408.13	0
484	0.00169634	484	0.0638953	-2407.13	0
485	0.00113089	485	0.0706807	-2406.13	0
486	0.00395812	486	0.0746388	-2405.13	0
487	0.000565445	487	0.0593718	-2404.13	0
488	0.00226178	488	0.0695498	-2403.13	0
489	0.00282723	489	0.0616335	-2402.13	0
490	0.00226178	490	0.0785969	-2401.13	0
491	0.00395812	491	0.0678534	-2400.13	0
492	0.00282723	492	0.0706807	-2399.13	0
493	0.00226178	493	0.067288	-2398.13	0
494	0.00169634	494	0.067288	-2397.13	0
495	0.00226178	495	0.067288	-2396.13	0
496	0.000565445	496	0.072377	-2395.13	0.000116268
497	0.00113089	497	0.0605026	-2394.13	0
498	0.000565445	498	0.0616335	-2393.13	0.000116268
499	0.00113089	499	0.0740733	-2392.13	0
500	0.00113089	500	0.0769006	-2391.13	0
501	0.000565445	501	0.0644608	-2390.13	0.000116268
502	0.00113089	502	0.0599372	-2389.13	0.000116268
503	0.00226178	503	0.0605026	-2388.13	0
504	0.00226178	504	0.0831205	-2387.13	0
505	0.00226178	505	0.0684189	-2386.13	0
506	0.00169634	506	0.0633299	-2385.13	0
507	0.00113089	507	0.0752042	-2384.13	0
508	0	508	0.0582409	-2383.13	0
509	0.00113089	509	0.0701152	-2382.13	0
510	0.00113089	510	0.0763351	-2381.13	0.000116268
511	0.000565445	511	0.0718116	-2380.13	0.000232537
512	0	512	0.0605026	-2379.13	0
513	0.000565445	513	0.0695498	-2378.13	0
514	0.00169634	514	0.072377	-2377.13	0
515	0.00113089	515	0.0684189	-2376.13	0
516	0.000565445	516	0.0757697	-2375.13	0
517	0.000565445	517	0.0667225	-2374.13	0.000116268
518	0.00282723	518	0.0582409	-2373.13	0.000232537
519	0.000565445	519	0.0599372	-2372.13	0
520	0.00113089	520	0.0588063	-2371.13	0
521	0.00113089	521	0.0605026	-2370.13	0
522	0.000565445	522	0.0531519	-2369.13	0
523	0.00113089	523	0.0661571	-2368.13	0
524	0.00113089	524	0.0644608	-2367.13	0
525	0.00169634	525	0.0525864	-2366.13	0
526	0.00395812	526	0.0740733	-2365.13	0.000116268
527	0.000565445	527	0.0644608	-2364.13	0
528	0.00169634	528	0.0650262	-2363.13	0.000116268
529	0	529	0.0695498	-2362.13	0
530	0.00169634	530	0.0627644	-2361.13	0
531	0	531	0.0503246	-2360.13	0
532	0.00169634	532	0.0650262	-2359.13	0
533	0.00113089	533	0.0582409	-2358.13	0
534	0.000565445	534	0.062199	-2357.13	0
535	0.00169634	535	0.0729424	-2356.13	0
536	0.000565445	536	0.0667225	-2355.13	0
537	0	537	0.0497592	-2354.13	0
538	0	538	0.0554136	-2353.13	0
539	0.000565445	539	0.0638953	-2352.13	0
540	0.00113089	540	0.05711	-2351.13	0.000116268
541	0.00113089	541	0.0667225	-2350.13	0
542	0.00113089	542	0.0531519	-2349.13	0
543	0.000565445	543	0.0678534	-2348.13	0.000116268
544	0	544	0.0588063	-2347.13	0
545	0.00169634	545	0.0616335	-2346.13	0.000116268
546	0.00113089	546	0.0655917	-2345.13	0
547	0.000565445	547	0.0576754	-2344.13	0.000116268
548	0.000565445	548	0.0689843	-2343.13	0.000116268
549	0	549	0.0599372	-2342.13	0
550	0.000565445	550	0.0650262	-2341.13	0
551	0.000565445	551	0.0633299	-2340.13	0
552	0	552	0.0576754	-2339.13	0
553	0.00169634	553	0.0650262	-2338.13	0
554	0.00226178	554	0.0531519	-2337.13	0.000116268
555	0.000565445	555	0.0542827	-2336.13	0
556	0.00169634	556	0.0610681	-2335.13	0.000116268
557	0.000565445	557	0.0593718	-2334.13	0.000116268
558	0.00339267	558	0.0616335	-2333.13	0
559	0.00113089	559	0.0542827	-2332.13	0.000116268
560	0.00113089	560	0.0559791	-2331.13	0.000116268
561	0	561	0.0508901	-2330.13	0
562	0	562	0.0407121	-2329.13	0.000232537
563	0	563	0.0689843	-2328.13	0
564	0.000565445	564	0.0565445	-2327.13	0
565	0	565	0.0650262	-2326.13	0.000116268
566	0.000565445	566	0.0559791	-2325.13	0
567	0.00169634	567	0.05711	-2324.13	0.000116268
568	0.00169634	568	0.0610681	-2323.13	0.000116268
569	0.000565445	569	0.0503246	-2322.13	0
570	0.000565445	570	0.0655917	-2321.13	0.000116268
571	0.00113089	571	0.0503246	-2320.13	0
572	0	572	0.0531519	-2319.13	0.000116268
573	0.00226178	573	0.0582409	-2318.13	0
574	0.00113089	574	0.0497592	-2317.13	0
575	0.000565445	575	0.0531519	-2316.13	0
576	0.000565445	576	0.0463665	-2315.13	0
577	0.00169634	577	0.0593718	-2314.13	0
578	0.000565445	578	0.0610681	-2313.13	0
579	0.00113089	579	0.0559791	-2312.13	0
580	0.00169634	580	0.052021	-2311.13	0
581	0.00169634	581	0.0576754	-2310.13	0
582	0.000565445	582	0.0565445	-2309.13	0
583	0.00169634	583	0.0582409	-2308.13	0.000116268
584	0.000565445	584	0.052021	-2307.13	0
585	0.00113089	585	0.0565445	-2306.13	0
586	0.000565445	586	0.0548482	-2305.13	0
587	0	587	0.0525864	-2304.13	0
588	0.00169634	588	0.0582409	-2303.13	0.000116268
589	0	589	0.0452356	-2302.13	0
590	0	590	0.0508901	-2301.13	0
591	0.000565445	591	0.0525864	-2300.13	0.000116268
592	0	592	0.0655917	-2299.13	0
593	0.000565445	593	0.0627644	-2298.13	0
594	0	594	0.0616335	-2297.13	0
595	0.000565445	595	0.0548482	-2296.13	0
596	0	596	0.0548482	-2295.13	0.000116268
597	0.000565445	597	0.0542827	-2294.13	0
598	0	598	0.0554136	-2293.13	0
599	0.00226178	599	0.0582409	-2292.13	0
600	0	600	0.0480628	-2291.13	0
601	0.00113089	601	0.0435393	-2290.13	0
602	0.00113089	602	0.0446702	-2289.13	0
603	0.000565445	603	0.0508901	-2288.13	0
604	0	604	0.0548482	-2287.13	0
605	0	605	0.0452356	-2286.13	0
606	0	606	0.0463665	-2285.13	0
607	0	607	0.0610681	-2284.13	0
608	0.00113089	608	0.0559791	-2283.13	0
609	0.000565445	609	0.041843	-2282.13	0
610	0.00113089	610	0.0537173	-2281.13	0.000116268
611	0.000565445	611	0.0599372	-2280.13	0
612	0	612	0.0491937	-2279.13	0.000116268
613	0.000565445	613	0.0565445	-2278.13	0
614	0.000565445	614	0.0548482	-2277.13	0
615	0	615	0.0582409	-2276.13	0
616	0	616	0.0559791	-2275.13	0.000116268
617	0.00113089	617	0.0542827	-2274.13	0
618	0.000565445	618	0.0486283	-2273.13	0
619	0.00113089	619	0.0582409	-2272.13	0
620	0.000565445	620	0.0514555	-2271.13	0
621	0	621	0.0429738	-2270.13	0
622	0	622	0.0576754	-2269.13	0
623	0.00169634	623	0.0548482	-2268.13	0
624	0.000565445	624	0.0576754	-2267.13	0
625	0.000565445	625	0.0441047	-2266.13	0
626	0	626	0.0497592	-2265.13	0
627	0.00113089	627	0.0565445	-2264.13	0
628	0	628	0.0531519	-2263.13	0.000116268
629	0	629	0.0508901	-2262.13	0
630	0	630	0.0497592	-2261.13	0
631	0.00169634	631	0.0429738	-2260.13	0
632	0.000565445	632	0.0497592	-2259.13	0
633	0.000565445	633	0.0508901	-2258.13	0.000116268
634	0	634	0.0508901	-2257.13	0
635	0.00113089	635	0.0627644	-2256.13	0
636	0	636	0.0395812	-2255.13	0.000116268
637	0	637	0.0497592	-2254.13	0.000116268
638	0	638	0.0491937	-2253.13	0
639	0	639	0.0463665	-2252.13	0
640	0	640	0.0474974	-2251.13	0.000116268
641	0	641	0.052021	-2250.13	0
642	0	642	0.0497592	-2249.13	0
643	0.000565445	643	0.0395812	-2248.13	0
644	0	644	0.0446702	-2247.13	0.000116268
645	0	645	0.0474974	-2246.13	0
646	0.000565445	646	0.0480628	-2245.13	0
647	0	647	0.0588063	-2244.13	0
648	0	648	0.0486283	-2243.13	0
649	0.00113089	649	0.041843	-2242.13	0
650	0.000565445	650	0.0480628	-2241.13	0
651	0	651	0.0480628	-2240.13	0
652	0.00113089	652	0.0435393	-2239.13	0
653	0	653	0.0441047	-2238.13	0
654	0	654	0.052021	-2237.13	0
655	0.000565445	655	0.0412775	-2236.13	0.000116268
656	0	656	0.0452356	-2235.13	0
657	0	657	0.046932	-2234.13	0
658	0.000565445	658	0.046932	-2233.13	0
659	0.000565445	659	0.0373194	-2232.13	0.000116268
660	0.000565445	660	0.0480628	-2231.13	0
661	0.000565445	661	0.0497592	-2230.13	0.000116268
662	0	662	0.0497592	-2229.13	0.000116268
663	0.000565445	663	0.0514555	-2228.13	0
664	0	664	0.0429738	-2227.13	0.000116268
665	0.000565445	665	0.0497592	-2226.13	0
666	0.000565445	666	0.0424084	-2225.13	0.000116268
667	0	667	0.0344922	-2224.13	0
668	0	668	0.0542827	-2223.13	0.000116268
669	0	669	0.0458011	-2222.13	0
670	0.00113089	670	0.0327958	-2221.13	0
671	0	671	0.0503246	-2220.13	0
672	0	672	0.052021	-2219.13	0
673	0	673	0.05711	-2218.13	0
674	0	674	0.0407121	-2217.13	0
675	0.000565445	675	0.0446702	-2216.13	0
676	0	676	0.0554136	-2215.13	0
677	0.00113089	677	0.0429738	-2214.13	0
678	0	678	0.0452356	-2213.13	0
679	0.000565445	679	0.0407121	-2212.13	0
680	0	680	0.0441047	-2211.13	0
681	0	681	0.0497592	-2210.13	0
682	0	682	0.0531519	-2209.13	0
683	0	683	0.0373194	-2208.13	0
684	0.00113089	684	0.0474974	-2207.13	0
685	0.000565445	685	0.0554136	-2206.13	0
686	0.000565445	686	0.0463665	-2205.13	0
687	0	687	0.0412775	-2204.13	0.000116268
688	0	688	0.0390157	-2203.13	0
689	0	689	0.0333613	-2202.13	0.000116268
690	0	690	0.0435393	-2201.13	0
691	0	691	0.0395812	-2200.13	0
692	0.000565445	692	0.0491937	-2199.13	0
693	0	693	0.0463665	-2198.13	0
694	0	694	0.0412775	-2197.13	0
695	0.000565445	695	0.0401466	-2196.13	0
696	0	696	0.0407121	-2195.13	0
697	0	697	0.041843	-2194.13	0
698	0	698	0.0429738	-2193.13	0
699	0.00113089	699	0.0452356	-2192.13	0.000116268
700	0	700	0.0373194	-2191.13	0.000116268
701	0	701	0.0458011	-2190.13	0
702	0.000565445	702	0.0390157	-2189.13	0
703	0.00113089	703	0.0429738	-2188.13	0
704	0.000565445	704	0.0395812	-2187.13	0.000116268
705	0	705	0.0424084	-2186.13	0
706	0	706	0.0412775	-2185.13	0
707	0.000565445	707	0.0350576	-2184.13	0
708	0.000565445	708	0.0446702	-2183.13	0.000116268
709	0.000565445	709	0.041843	-2182.13	0
710	0.00113089	710	0.0373194	-2181.13	0
711	0	711	0.0395812	-2180.13	0.000116268
712	0	712	0.0378848	-2179.13	0.000116268
713	0	713	0.0429738	-2178.13	0
714	0	714	0.0401466	-2177.13	0.000116268
715	0	715	0.0350576	-2176.13	0
716	0.000565445	716	0.0407121	-2175.13	0.000116268
717	0.000565445	717	0.0446702	-2174.13	0
718	0.000565445	718	0.0435393	-2173.13	0
719	0	719	0.0412775	-2172.13	0.000116268
720	0	720	0.0384503	-2171.13	0
721	0	721	0.0390157	-2170.13	0
722	0	722	0.0356231	-2169.13	0
723	0	723	0.0390157	-2168.13	0.000116268
724	0	724	0.0559791	-2167.13	0
725	0	725	0.0429738	-2166.13	0
726	0.000565445	726	0.0395812	-2165.13	0
727	0	727	0.0361885	-2164.13	0
728	0	728	0.0373194	-2163.13	0
729	0	729	0.0327958	-2162.13	0.000116268
730	0.000565445	730	0.0407121	-2161.13	0
731	0.000565445	731	0.0367539	-2160.13	0
732	0.000565445	732	0.0458011	-2159.13	0.000116268
733	0	733	0.0429738	-2158.13	0
734	0.000565445	734	0.0373194	-2157.13	0
735	0.000565445	735	0.0310995	-2156.13	0
736	0	736	0.0491937	-2155.13	0.000116268
737	0	737	0.0373194	-2154.13	0
738	0.00113089	738	0.0401466	-2153.13	0.000116268
739	0.000565445	739	0.0367539	-2152.13	0
740	0	740	0.0367539	-2151.13	0
741	0	741	0.0480628	-2150.13	0
742	0	742	0.046932	-2149.13	0.000116268
743	0	743	0.0367539	-2148.13	0.000116268
744	0.000565445	744	0.0407121	-2147.13	0.000116268
745	0	745	0.0435393	-2146.13	0
746	0	746	0.0412775	-2145.13	0
747	0	747	0.0390157	-2144.13	0
748	0.000565445	748	0.041843	-2143.13	0
749	0	749	0.0407121	-2142.13	0.000116268
750	0	750	0.0378848	-2141.13	0
751	0.000565445	751	0.0412775	-2140.13	0.000116268
752	0	752	0.030534	-2139.13	0
753	0	753	0.0429738	-2138.13	0
754	0.000565445	754	0.0378848	-2137.13	0
755	0.000565445	755	0.0378848	-2136.13	0.000232537
756	0	756	0.0378848	-2135.13	0
757	0.000565445	757	0.0407121	-2134.13	0
758	0.000565445	758	0.030534	-2133.13	0
759	0.00113089	759	0.0384503	-2132.13	0
760	0	760	0.0344922	-2131.13	0
761	0	761	0.041843	-2130.13	0
762	0	762	0.0401466	-2129.13	0
763	0.000565445	763	0.0361885	-2128.13	0
764	0	764	0.0395812	-2127.13	0
765	0	765	0.0322304	-2126.13	0
766	0	766	0.0367539	-2125.13	0
767	0	767	0.0378848	-2124.13	0.000232537
768	0	768	0.0384503	-2123.13	0
769	0	769	0.0282723	-2122.13	0
770	0	770	0.0378848	-2121.13	0
771	0.000565445	771	0.0327958	-2120.13	0
772	0	772	0.0367539	-2119.13	0
773	0.000565445	773	0.0384503	-2118.13	0
774	0	774	0.0361885	-2117.13	0
775	0	775	0.0407121	-2116.13	0
776	0	776	0.0344922	-2115.13	0.000116268
777	0.000565445	777	0.0412775	-2114.13	0
778	0.00113089	778	0.0350576	-2113.13	0
779	0	779	0.0339267	-2112.13	0
780	0	780	0.0384503	-2111.13	0
781	0	781	0.0333613	-2110.13	0.000116268
782	0	782	0.0322304	-2109.13	0
783	0	783	0.0384503	-2108.13	0
784	0	784	0.0356231	-2107.13	0
785	0	785	0.0265759	-2106.13	0
786	0.000565445	786	0.0322304	-2105.13	0
787	0	787	0.0316649	-2104.13	0
788	0	788	0.0294032	-2103.13	0
789	0.00113089	789	0.0384503	-2102.13	0
790	0.000565445	790	0.0361885	-2101.13	0
791	0	791	0.0378848	-2100.13	0
792	0.000565445	792	0.0367539	-2099.13	0
793	0.000565445	793	0.0344922	-2098.13	0
794	0	794	0.0322304	-2097.13	0
795	0	795	0.0344922	-2096.13	0
796	0.000565445	796	0.0356231	-2095.13	0
797	0	797	0.0344922	-2094.13	0
798	0.000565445	798	0.0322304	-2093.13	0.000116268
799	0	799	0.0299686	-2092.13	0
800	0	800	0.0401466	-2091.13	0
801	0	801	0.0367539	-2090.13	0
802	0	802	0.0282723	-2089.13	0
803	0	803	0.0316649	-2088.13	0.000116268
804	0.000565445	804	0.0373194	-2087.13	0.000116268
805	0	805	0.0310995	-2086.13	0.000116268
806	0	806	0.0310995	-2085.13	0
807	0	807	0.0299686	-2084.13	0
808	0	808	0.0180942	-2083.13	0
809	0	809	0.0339267	-2082.13	0
810	0	810	0.0344922	-2081.13	0
811	0	811	0.0344922	-2080.13	0.000116268
812	0	812	0.0322304	-2079.13	0
813	0	813	0.0361885	-2078.13	0
814	0	814	0.0327958	-2077.13	0
815	0	815	0.0294032	-2076.13	0.000232537
816	0.000565445	816	0.0333613	-2075.13	0.000116268
817	0	817	0.0299686	-2074.13	0
818	0	818	0.0339267	-2073.13	0
819	0.000565445	819	0.0282723	-2072.13	0
820	0.000565445	820	0.0288377	-2071.13	0
821	0	821	0.0288377	-2070.13	0.000232537
822	0	822	0.0356231	-2069.13	0
823	0	823	0.0327958	-2068.13	0.000116268
824	0	824	0.0344922	-2067.13	0
825	0	825	0.0288377	-2066.13	0.000116268
826	0	826	0.0282723	-2065.13	0
827	0	827	0.0310995	-2064.13	0
828	0.000565445	828	0.0277068	-2063.13	0
829	0	829	0.025445	-2062.13	0
830	0.00113089	830	0.0299686	-2061.13	0.000116268
831	0	831	0.030534	-2060.13	0.000116268
832	0	832	0.0316649	-2059.13	0.000116268
833	0.000565445	833	0.0322304	-2058.13	0
834	0	834	0.0390157	-2057.13	0
835	0.000565445	835	0.0339267	-2056.13	0
836	0	836	0.0288377	-2055.13	0
837	0	837	0.0356231	-2054.13	0.000116268
838	0	838	0.0294032	-2053.13	0
839	0	839	0.0265759	-2052.13	0
840	0	840	0.0344922	-2051.13	0
841	0	841	0.0220524	-2050.13	0
842	0	842	0.0384503	-2049.13	0
843	0.000565445	843	0.0344922	-2048.13	0
844	0	844	0.0327958	-2047.13	0
845	0.000565445	845	0.0350576	-2046.13	0
846	0	846	0.0310995	-2045.13	0.000116268
847	0.000565445	847	0.025445	-2044.13	0
848	0	848	0.0378848	-2043.13	0
849	0	849	0.0322304	-2042.13	0
850	0	850	0.0299686	-2041.13	0.000116268
851	0	851	0.0339267	-2040.13	0
852	0.000565445	852	0.0265759	-2039.13	0
853	0	853	0.025445	-2038.13	0
854	0.000565445	854	0.0322304	-2037.13	0
855	0.00113089	855	0.0294032	-2036.13	0
856	0	856	0.0356231	-2035.13	0
857	0	857	0.0333613	-2034.13	0
858	0.000565445	858	0.0271414	-2033.13	0
859	0	859	0.0339267	-2032.13	0
860	0	860	0.0316649	-2031.13	0.000116268
861	0	861	0.0265759	-2030.13	0
862	0.000565445	862	0.0271414	-2029.13	0
863	0	863	0.025445	-2028.13	0
864	0	864	0.0248796	-2027.13	0
865	0	865	0.0271414	-2026.13	0
866	0	866	0.0265759	-2025.13	0
867	0.00113089	867	0.0248796	-2024.13	0
868	0	868	0.0299686	-2023.13	0.000116268
869	0.000565445	869	0.0333613	-2022.13	0
870	0	870	0.0231833	-2021.13	0
871	0	871	0.0299686	-2020.13	0
872	0	872	0.0197906	-2019.13	0
873	0	873	0.0271414	-2018.13	0.000116268
874	0	874	0.0271414	-2017.13	0.000116268
875	0.000565445	875	0.0265759	-2016.13	0
876	0.000565445	876	0.0356231	-2015.13	0
877	0	877	0.0327958	-2014.13	0.000116268
878	0	878	0.0299686	-2013.13	0
879	0	879	0.0322304	-2012.13	0
880	0	880	0.030534	-2011.13	0
881	0	881	0.0220524	-2010.13	0
882	0	882	0.0265759	-2009.13	0
883	0.000565445	883	0.0277068	-2008.13	0
884	0.000565445	884	0.0288377	-2007.13	0
885	0	885	0.0294032	-2006.13	0
886	0.000565445	886	0.0277068	-2005.13	0
887	0.000565445	887	0.0294032	-2004.13	0
888	0.000565445	888	0.0237487	-2003.13	0
889	0.000565445	889	0.0310995	-2002.13	0
890	0	890	0.0243141	-2001.13	0
891	0	891	0.0299686	-2000.13	0
892	0	892	0.0243141	-1999.13	0
893	0.000565445	893	0.0265759	-1998.13	0
894	0.000565445	894	0.0180942	-1997.13	0.000116268
895	0.000565445	895	0.0260105	-1996.13	0
896	0.000565445	896	0.025445	-1995.13	0.000116268
897	0.000565445	897	0.0226178	-1994.13	0
898	0	898	0.0294032	-1993.13	0
899	0	899	0.025445	-1992.13	0.000116268
900	0	900	0.0260105	-1991.13	0
901	0	901	0.020356	-1990.13	0
902	0.000565445	902	0.0260105	-1989.13	0
903	0	903	0.0243141	-1988.13	0
904	0	904	0.0243141	-1987.13	0
905	0	905	0.0192251	-1986.13	0.000116268
906	0	906	0.0271414	-1985.13	0.000116268
907	0	907	0.0299686	-1984.13	0
908	0	908	0.0231833	-1983.13	0
909	0.000565445	909	0.0282723	-1982.13	0
910	0.000565445	910	0.0265759	-1981.13	0
911	0	911	0.0226178	-1980.13	0
912	0	912	0.0260105	-1979.13	0
913	0.000565445	913	0.0226178	-1978.13	0.000116268
914	0	914	0.025445	-1977.13	0.000116268
915	0	915	0.030534	-1976.13	0
916	0.000565445	916	0.0277068	-1975.13	0.000116268
917	0	917	0.025445	-1974.13	0.000116268
918	0	918	0.0226178	-1973.13	0
919	0	919	0.0214869	-1972.13	0
920	0	920	0.0248796	-1971.13	0
921	0	921	0.0226178	-1970.13	0
922	0	922	0.0282723	-1969.13	0
923	0	923	0.0220524	-1968.13	0
924	0	924	0.025445	-1967.13	0
925	0	925	0.0277068	-1966.13	0.000116268
926	0	926	0.025445	-1965.13	0
927	0	927	0.0226178	-1964.13	0
928	0	928	0.030534	-1963.13	0
929	0	929	0.0186597	-1962.13	0
930	0.000565445	930	0.0294032	-1961.13	0
931	0.000565445	931	0.025445	-1960.13	0
932	0.000565445	932	0.0192251	-1959.13	0.000116268
933	0	933	0.0237487	-1958.13	0
934	0	934	0.0237487	-1957.13	0
935	0.000565445	935	0.0248796	-1956.13	0
936	0	936	0.0282723	-1955.13	0
937	0	937	0.0231833	-1954.13	0
938	0.000565445	938	0.0243141	-1953.13	0
939	0	939	0.0209215	-1952.13	0
940	0	940	0.0214869	-1951.13	0
941	0.000565445	941	0.0237487	-1950.13	0
942	0	942	0.0243141	-1949.13	0
943	0	943	0.0260105	-1948.13	0
944	0	944	0.0310995	-1947.13	0
945	0	945	0.0231833	-1946.13	0
946	0	946	0.0197906	-1945.13	0
947	0	947	0.0248796	-1944.13	0
948	0	948	0.0288377	-1943.13	0
949	0	949	0.0209215	-1942.13	0.000116268
950	0	950	0.0180942	-1941.13	0
951	0	951	0.0175288	-1940.13	0
952	0	952	0.0288377	-1939.13	0
953	0	953	0.0197906	-1938.13	0
954	0.000565445	954	0.0299686	-1937.13	0
955	0	955	0.0209215	-1936.13	0
956	0.000565445	956	0.0231833	-1935.13	0.000116268
957	0	957	0.0243141	-1934.13	0
958	0	958	0.015267	-1933.13	0.000116268
959	0	959	0.0214869	-1932.13	0
960	0	960	0.0180942	-1931.13	0
961	0.000565445	961	0.0220524	-1930.13	0
962	0	962	0.0220524	-1929.13	0
963	0	963	0.0220524	-1928.13	0.000116268
964	0	964	0.0265759	-1927.13	0.000116268
965	0	965	0.0231833	-1926.13	0
966	0	966	0.0265759	-1925.13	0
967	0.000565445	967	0.0220524	-1924.13	0
968	0	968	0.020356	-1923.13	0.000232537
969	0	969	0.0248796	-1922.13	0.000116268
970	0	970	0.0186597	-1921.13	0
971	0	971	0.0192251	-1920.13	0.000116268
972	0	972	0.0220524	-1919.13	0
973	0	973	0.0180942	-1918.13	0
974	0	974	0.0186597	-1917.13	0.000116268
975	0	975	0.0237487	-1916.13	0
976	0	976	0.0277068	-1915.13	0
977	0	977	0.0226178	-1914.13	0
978	0	978	0.0248796	-1913.13	0
979	0.000565445	979	0.0243141	-1912.13	0
980	0.000565445	980	0.020356	-1911.13	0
981	0	981	0.020356	-1910.13	0
982	0	982	0.0226178	-1909.13	0.000116268
983	0.00113089	983	0.020356	-1908.13	0
984	0	984	0.0220524	-1907.13	0
985	0.00113089	985	0.0237487	-1906.13	0
986	0.000565445	986	0.0237487	-1905.13	0
987	0.000565445	987	0.0169634	-1904.13	0
988	0	988	0.0220524	-1903.13	0.000116268
989	0	989	0.0231833	-1902.13	0
990	0.000565445	990	0.0260105	-1901.13	0.000232537
991	0	991	0.0169634	-1900.13	0.000116268
992	0	992	0.0248796	-1899.13	0.000232537
993	0.000565445	993	0.0186597	-1898.13	0
994	0	994	0.0220524	-1897.13	0
995	0	995	0.0175288	-1896.13	0
996	0	996	0.0231833	-1895.13	0
997	0	997	0.0271414	-1894.13	0
998	0	998	0.025445	-1893.13	0
999	0	999	0.0163979	-1892.13	0
1000	0	1000	0.0175288	-1891.13	0
1001	0	1001	0.0209215	-1890.13	0
1002	0	1002	0.0220524	-1889.13	0
1003	0	1003	0.0214869	-1888.13	0
1004	0	1004	0.0175288	-1887.13	0
1005	0	1005	0.0180942	-1886.13	0
1006	0.000565445	1006	0.0158325	-1885.13	0
1007	0	1007	0.025445	-1884.13	0.000116268
1008	0	1008	0.0180942	-1883.13	0
1009	0.000565445	1009	0.0192251	-1882.13	0
1010	0	1010	0.0197906	-1881.13	0
1011	0	1011	0.0209215	-1880.13	0
1012	0	1012	0.0197906	-1879.13	0.000116268
1013	0	1013	0.0169634	-1878.13	0
1014	0	1014	0.0163979	-1877.13	0
1015	0.000565445	1015	0.0163979	-1876.13	0
1016	0	1016	0.0243141	-1875.13	0.000116268
1017	0	1017	0.0220524	-1874.13	0
1018	0	1018	0.0209215	-1873.13	0
1019	0	1019	0.0169634	-1872.13	0.000116268
1020	0	1020	0.0220524	-1871.13	0
1021	0	1021	0.0197906	-1870.13	0
1022	0	1022	0.0209215	-1869.13	0
1023	0	1023	0.0163979	-1868.13	0
1024	0	1024	0.0186597	-1867.13	0.000116268
1025	0	1025	0.0294032	-1866.13	0
1026	0	1026	0.0214869	-1865.13	0
1027	0	1027	0.0158325	-1864.13	0
1028	0	1028	0.0107435	-1863.13	0.000116268
1029	0	1029	0.0192251	-1862.13	0
1030	0	1030	0.020356	-1861.13	0
1031	0	1031	0.0214869	-1860.13	0
1032	0	1032	0.0214869	-1859.13	0
1033	0	1033	0.0124398	-1858.13	0
1034	0.000565445	1034	0.0197906	-1857.13	0
1035	0.000565445	1035	0.020356	-1856.13	0
1036	0	1036	0.0175288	-1855.13	0
1037	0	1037	0.0175288	-1854.13	0
1038	0	1038	0.0169634	-1853.13	0
1039	0	1039	0.0163979	-1852.13	0
1040	0	1040	0.0237487	-1851.13	0
1041	0	1041	0.0180942	-1850.13	0.000116268
1042	0	1042	0.0209215	-1849.13	0
1043	0	1043	0.0135707	-1848.13	0
1044	0	1044	0.0231833	-1847.13	0
1045	0	1045	0.0220524	-1846.13	0
1046	0.000565445	1046	0.0163979	-1845.13	0
1047	0	1047	0.0169634	-1844.13	0
1048	0	1048	0.0147016	-1843.13	0.000116268
1049	0	1049	0.0135707	-1842.13	0
1050	0	1050	0.0147016	-1841.13	0
1051	0.000565445	1051	0.015267	-1840.13	0
1052	0	1052	0.0180942	-1839.13	0
1053	0	1053	0.0231833	-1838.13	0
1054	0	1054	0.0237487	-1837.13	0
1055	0	1055	0.0214869	-1836.13	0.000116268
1056	0	1056	0.0175288	-1835.13	0
1057	0	1057	0.0180942	-1834.13	0
1058	0	1058	0.0192251	-1833.13	0
1059	0	1059	0.0192251	-1832.13	0
1060	0	1060	0.0158325	-1831.13	0
1061	0	1061	0.015267	-1830.13	0
1062	0	1062	0.025445	-1829.13	0.000116268
1063	0	1063	0.0169634	-1828.13	0
1064	0	1064	0.0124398	-1827.13	0
1065	0	1065	0.0130052	-1826.13	0
1066	0.000565445	1066	0.0147016	-1825.13	0
1067	0	1067	0.0209215	-1824.13	0.000232537
1068	0	1068	0.0180942	-1823.13	0
1069	0	1069	0.0209215	-1822.13	0.000116268
1070	0.000565445	1070	0.0135707	-1821.13	0
1071	0	1071	0.015267	-1820.13	0.000116268
1072	0	1072	0.0277068	-1819.13	0
1073	0	1073	0.0169634	-1818.13	0
1074	0	1074	0.0147016	-1817.13	0
1075	0	1075	0.0180942	-1816.13	0
1076	0	1076	0.0209215	-1815.13	0
1077	0	1077	0.0147016	-1814.13	0
1078	0	1078	0.0163979	-1813.13	0
1079	0	1079	0.015267	-1812.13	0
1080	0	1080	0.0197906	-1811.13	0.000116268
1081	0	1081	0.0186597	-1810.13	0
1082	0	1082	0.020356	-1809.13	0
1083	0	1083	0.015267	-1808.13	0.000116268
1084	0	1084	0.020356	-1807.13	0
1085	0	1085	0.015267	-1806.13	0
1086	0	1086	0.0118744	-1805.13	0
1087	0	1087	0.0163979	-1804.13	0
1088	0	1088	0.0147016	-1803.13	0
1089	0	1089	0.0180942	-1802.13	0
1090	0	1090	0.0214869	-1801.13	0
1091	0	1091	0.0197906	-1800.13	0.000232537
1092	0	1092	0.015267	-1799.13	0
1093	0.000565445	1093	0.0209215	-1798.13	0
1094	0.00113089	1094	0.0135707	-1797.13	0
1095	0	1095	0.0175288	-1796.13	0
1096	0	1096	0.0113089	-1795.13	0
1097	0	1097	0.0163979	-1794.13	0
1098	0	1098	0.0158325	-1793.13	0
1099	0	1099	0.0147016	-1792.13	0.000116268
1100	0	1100	0.015267	-1791.13	0
1101	0	1101	0.0113089	-1790.13	0
1102	0	1102	0.015267	-1789.13	0
1103	0.000565445	1103	0.0158325	-1788.13	0.000116268
1104	0	1104	0.0135707	-1787.13	0
1105	0	1105	0.0124398	-1786.13	0
1106	0	1106	0.020356	-1785.13	0
1107	0	1107	0.0124398	-1784.13	0
1108	0.000565445	1108	0.010178	-1783.13	0
1109	0	1109	0.020356	-1782.13	0.000116268
1110	0	1110	0.0209215	-1781.13	0
1111	0	1111	0.0141361	-1780.13	0
1112	0	1112	0.0141361	-1779.13	0
1113	0	1113	0.0113089	-1778.13	0.000116268
1114	0	1114	0.0158325	-1777.13	0
1115	0	1115	0.015267	-1776.13	0
1116	0	1116	0.0118744	-1775.13	0.000116268
1117	0	1117	0.0107435	-1774.13	0
1118	0	1118	0.0124398	-1773.13	0
1119	0	1119	0.0186597	-1772.13	0.000116268
1120	0	1120	0.0141361	-1771.13	0
1121	0	1121	0.0141361	-1770.13	0
1122	0.00113089	1122	0.0169634	-1769.13	0
1123	0	1123	0.015267	-1768.13	0
1124	0	1124	0.015267	-1767.13	0
1125	0	1125	0.00791623	-1766.13	0
1126	0	1126	0.0158325	-1765.13	0
1127	0	1127	0.0107435	-1764.13	0.000116268
1128	0	1128	0.0186597	-1763.13	0.000116268
1129	0	1129	0.0135707	-1762.13	0
1130	0	1130	0.0147016	-1761.13	0
1131	0	1131	0.0169634	-1760.13	0
1132	0	1132	0.0192251	-1759.13	0
1133	0	1133	0.0147016	-1758.13	0
1134	0	1134	0.0135707	-1757.13	0
1135	0	1135	0.0158325	-1756.13	0
1136	0	1136	0.015267	-1755.13	0
1137	0	1137	0.0163979	-1754.13	0
1138	0	1138	0.0197906	-1753.13	0
1139	0	1139	0.0163979	-1752.13	0
1140	0	1140	0.0169634	-1751.13	0
1141	0.000565445	1141	0.015267	-1750.13	0
1142	0	1142	0.0147016	-1749.13	0
1143	0	1143	0.00961257	-1748.13	0
1144	0.000565445	1144	0.0130052	-1747.13	0
1145	0	1145	0.0124398	-1746.13	0
1146	0	1146	0.0158325	-1745.13	0.000116268
1147	0	1147	0.0163979	-1744.13	0
1148	0	1148	0.0118744	-1743.13	0
1149	0	1149	0.0118744	-1742.13	0
1150	0.000565445	1150	0.0163979	-1741.13	0
1151	0	1151	0.0169634	-1740.13	0
1152	0	1152	0.0141361	-1739.13	0.000116268
1153	0.00113089	1153	0.0147016	-1738.13	0
1154	0.000565445	1154	0.0130052	-1737.13	0.000232537
1155	0	1155	0.015267	-1736.13	0.000116268
1156	0	1156	0.0124398	-1735.13	0.000116268
1157	0	1157	0.0209215	-1734.13	0
1158	0	1158	0.0141361	-1733.13	0
1159	0	1159	0.0186597	-1732.13	0
1160	0	1160	0.0163979	-1731.13	0
1161	0	1161	0.0141361	-1730.13	0.000116268
1162	0	1162	0.0169634	-1729.13	0.000116268
1163	0	1163	0.0118744	-1728.13	0
1164	0	1164	0.0175288	-1727.13	0
1165	0	1165	0.0147016	-1726.13	0
1166	0	1166	0.0107435	-1725.13	0
1167	0	1167	0.0158325	-1724.13	0
1168	0	1168	0.0158325	-1723.13	0.000116268
1169	0.000565445	1169	0.0158325	-1722.13	0.000116268
1170	0	1170	0.0141361	-1721.13	0
1171	0	1171	0.0130052	-1720.13	0.000116268
1172	0	1172	0.020356	-1719.13	0
1173	0	1173	0.0163979	-1718.13	0
1174	0	1174	0.00791623	-1717.13	0
1175	0	1175	0.0180942	-1716.13	0.000116268
1176	0	1176	0.020356	-1715.13	0
1177	0	1177	0.0130052	-1714.13	0
1178	0	1178	0.0169634	-1713.13	0
1179	0	1179	0.0107435	-1712.13	0.000116268
1180	0.000565445	1180	0.0135707	-1711.13	0
1181	0	1181	0.0135707	-1710.13	0
1182	0	1182	0.0124398	-1709.13	0
1183	0	1183	0.0158325	-1708.13	0
1184	0	1184	0.00848168	-1707.13	0
1185	0	1185	0.0147016	-1706.13	0
1186	0	1186	0.0135707	-1705.13	0
1187	0	1187	0.0124398	-1704.13	0
1188	0	1188	0.0113089	-1703.13	0
1189	0	1189	0.0147016	-1702.13	0
1190	0	1190	0.0107435	-1701.13	0
1191	0.000565445	1191	0.0141361	-1700.13	0
1192	0	1192	0.0147016	-1699.13	0.000116268
1193	0	1193	0.0147016	-1698.13	0
1194	0	1194	0.0147016	-1697.13	0.000116268
1195	0	1195	0.0113089	-1696.13	0
1196	0.000565445	1196	0.0113089	-1695.13	0
1197	0	1197	0.0135707	-1694.13	0
1198	0	1198	0.0209215	-1693.13	0
1199	0	1199	0.0118744	-1692.13	0
1200	0	1200	0.00961257	-1691.13	0
1201	0.000565445	1201	0.0169634	-1690.13	0
1202	0	1202	0.015267	-1689.13	0
1203	0	1203	0.0118744	-1688.13	0
1204	0	1204	0.0107435	-1687.13	0
1205	0	1205	0.0135707	-1686.13	0
1206	0	1206	0.0130052	-1685.13	0.000116268
1207	0	1207	0.0130052	-1684.13	0
1208	0	1208	0.0141361	-1683.13	0
1209	0	1209	0.0163979	-1682.13	0
1210	0	1210	0.0163979	-1681.13	0
1211	0	1211	0.015267	-1680.13	0
1212	0	1212	0.0124398	-1679.13	0
1213	0	1213	0.0135707	-1678.13	0
1214	0	1214	0.0107435	-1677.13	0
1215	0	1215	0.010178	-1676.13	0
1216	0	1216	0.0118744	-1675.13	0
1217	0	1217	0.010178	-1674.13	0
1218	0	1218	0.0107435	-1673.13	0.000116268
1219	0	1219	0.0107435	-1672.13	0
1220	0	1220	0.0124398	-1671.13	0
1221	0	1221	0.0141361	-1670.13	0.000116268
1222	0	1222	0.0107435	-1669.13	0.000116268
1223	0	1223	0.0107435	-1668.13	0
1224	0	1224	0.015267	-1667.13	0
1225	0	1225	0.0130052	-1666.13	0
1226	0	1226	0.010178	-1665.13	0
1227	0	1227	0.0124398	-1664.13	0
1228	0	1228	0.0118744	-1663.13	0
1229	0	1229	0.0130052	-1662.13	0
1230	0	1230	0.010178	-1661.13	0.000232537
1231	0	1231	0.0113089	-1660.13	0
1232	0	1232	0.0118744	-1659.13	0
1233	0	1233	0.0107435	-1658.13	0.000116268
1234	0	1234	0.0113089	-1657.13	0
1235	0	1235	0.0163979	-1656.13	0
1236	0	1236	0.0118744	-1655.13	0
1237	0	1237	0.0118744	-1654.13	0.000116268
1238	0	1238	0.0169634	-1653.13	0
1239	0	1239	0.00735079	-1652.13	0
1240	0	1240	0.00961257	-1651.13	0
1241	0	1241	0.0118744	-1650.13	0
1242	0	1242	0.0113089	-1649.13	0.000116268
1243	0	1243	0.00961257	-1648.13	0.000116268
1244	0	1244	0.010178	-1647.13	0.000116268
1245	0	1245	0.0130052	-1646.13	0
1246	0.000565445	1246	0.0113089	-1645.13	0
1247	0	1247	0.0113089	-1644.13	0
1248	0	1248	0.0147016	-1643.13	0
1249	0	1249	0.0113089	-1642.13	0
1250	0	1250	0.0124398	-1641.13	0
1251	0	1251	0.0113089	-1640.13	0
1252	0	1252	0.0175288	-1639.13	0.000116268
1253	0	1253	0.00904712	-1638.13	0
1254	0	1254	0.0124398	-1637.13	0
1255	0	1255	0.0163979	-1636.13	0
1256	0	1256	0.00791623	-1635.13	0
1257	0	1257	0.0135707	-1634.13	0
1258	0	1258	0.00848168	-1633.13	0.000116268
1259	0	1259	0.00848168	-1632.13	0
1260	0	1260	0.00848168	-1631.13	0
1261	0	1261	0.0124398	-1630.13	0
1262	0	1262	0.00904712	-1629.13	0
1263	0	1263	0.0113089	-1628.13	0
1264	0	1264	0.0113089	-1627.13	0
1265	0	1265	0.0107435	-1626.13	0
1266	0	1266	0.00904712	-1625.13	0
1267	0	1267	0.0130052	-1624.13	0.000116268
1268	0	1268	0.010178	-1623.13	0
1269	0	1269	0.00961257	-1622.13	0
1270	0	1270	0.010178	-1621.13	0
1271	0	1271	0.0107435	-1620.13	0
1272	0	1272	0.00961257	-1619.13	0
1273	0	1273	0.0107435	-1618.13	0
1274	0	1274	0.0113089	-1617.13	0
1275	0	1275	0.0118744	-1616.13	0.000116268
1276	0	1276	0.0118744	-1615.13	0
1277	0	1277	0.0107435	-1614.13	0
1278	0	1278	0.0113089	-1613.13	0.000116268
1279	0	1279	0.0147016	-1612.13	0
1280	0	1280	0.00848168	-1611.13	0
1281	0	1281	0.0124398	-1610.13	0
1282	0	1282	0.0113089	-1609.13	0
1283	0	1283	0.010178	-1608.13	0.000116268
1284	0	1284	0.00848168	-1607.13	0
1285	0	1285	0.0124398	-1606.13	0
1286	0	1286	0.00565445	-1605.13	0
1287	0	1287	0.00735079	-1604.13	0
1288	0	1288	0.010178	-1603.13	0
1289	0	1289	0.00848168	-1602.13	0
1290	0	1290	0.00904712	-1601.13	0
1291	0	1291	0.010178	-1600.13	0
1292	0	1292	0.00848168	-1599.13	0.000116268
1293	0	1293	0.0113089	-1598.13	0
1294	0	1294	0.00791623	-1597.13	0
1295	0	1295	0.010178	-1596.13	0.000116268
1296	0.000565445	1296	0.00904712	-1595.13	0
1297	0	1297	0.00565445	-1594.13	0
1298	0	1298	0.00848168	-1593.13	0
[truncated: 11,167 more rows]
