# Supplementary material for: Asymmetric two-photon response of an incoherently driven quantum emitter
Source: Nat Commun. 2026 May 9;17:6400. doi: 10.1038/s41467-026-72706-z (PMC13376212; doi:10.1038/s41467-026-72706-z)
Supplement: Supplementary file 3 — Source Data [file 41467_2026_72706_MOESM3_ESM.zip › SourceData/Fig3a.xlsx]

## Sheet: Sheet1
frequency shift (GHz)	norm. coincidences unheralded	norm. coincidences two-photon	norm. coincidences 1st
17.4186	0.0292793	0.0395058	0.0088111
16.1743	0.0337103	0.0396262	0.0116994
14.9301	0.0366616	0.0495143	0.0142771
13.6858	0.0447737	0.0531772	0.0145279
12.4416	0.055217	0.0677489	0.0176244
11.1973	0.0690594	0.0859635	0.0197507
9.95312	0.090129	0.102355	0.0179268
8.70893	0.129619	0.139597	0.0270443
7.46475	0.191262	0.200589	0.0235268
6.22058	0.29968	0.314012	0.0312529
4.97643	0.434455	0.451811	0.0379836
3.7323	0.617923	0.648429	0.0494113
2.48818	0.815245	0.811499	0.0545286
1.24408	0.949285	0.962678	0.0587962
0	1	1	0.0629946
-1.24407	0.96268	0.956157	0.0661439
-2.48812	0.800159	0.822447	0.077448
-3.73216	0.595661	0.616393	0.0722998
-4.97618	0.43592	0.49658	0.0901009
-6.22018	0.274763	0.332341	0.0844685
-7.46417	0.189788	0.264836	0.0970821
-8.70814	0.13995	0.218556	0.0981304
-9.9521	0.110941	0.189867	0.105103
-11.196	0.0912072	0.194955	0.117398
-12.44	0.0807397	0.192071	0.131058
-13.6839	0.0755486	0.184459	0.127777
-14.9278	0.0708395	0.202895	0.146392
-16.1716	0.0661328	0.198862	0.156903
-17.4155	0.0620718	0.20894	0.165609
-18.6593	0.0587278	0.219759	0.181593
-19.9032	0.0549735	0.214178	0.182777
-21.147	0.0523756	0.231589	0.209053
-22.3908	0.0511159	0.241229	0.21245
-23.6346	0.0509483	0.263353	0.237152
-24.8783	0.0519011	0.279205	0.260426
-26.1221	0.0537143	0.308936	0.293908
-27.3658	0.0555247	0.31669	0.29635
-28.6095	0.0572181	0.341577	0.321024
-29.8532	0.0578788	0.364046	0.34997
-31.0969	0.0575115	0.367091	0.348939
-32.3406	0.0556394	0.361616	0.352625
-33.5842	0.0524447	0.347725	0.336217
-34.8279	0.048712	0.334048	0.327847
-36.0715	0.0441959	0.302182	0.295044
-37.3151	0.0396536	0.280777	0.274321
-38.5587	0.0360583	0.267513	0.263085
-39.8022	0.0317787	0.235534	0.220978
-41.0458	0.0279616	0.209868	0.204673
-42.2893	0.0241226	0.192186	0.181698
-43.5329	0.0211402	0.160274	0.149308
-44.7764	0.0182478	0.137973	0.130172
-46.0199	0.0162749	0.125131	0.113946
-47.2633	0.0146821	0.113141	0.102837
-48.5068	0.0130502	0.0932312	0.0830874
-49.7502	0.0118642	0.0775251	0.0704829
-50.9937	0.0111495	0.0767473	0.0670059
-52.2371	0.0103026	0.0680877	0.0595558
-53.4805	0.00964408	0.058979	0.0504401
-54.7238	0.00902173	0.0507811	0.0437553
-55.9672	0.00855394	0.046798	0.0413262
-57.2106	0.00827609	0.0427876	0.0338899
-58.4539	0.00795926	0.0384732	0.0331107
-59.6972	0.00767902	0.0420341	0.0342337
-60.9405	0.00743555	0.0348351	0.0277982
-62.1838	0.00713983	0.0340453	0.0279559
-63.4271	0.00687968	0.0257343	0.0209678
-64.6703	0.00665064	0.0273273	0.0235498
-65.9135	0.00642393	0.0273262	0.0217257
-67.1568	0.00621171	0.0268718	0.0221824
-68.4	0.00599188	0.0221301	0.0184559
-69.6431	0.00578986	0.0235698	0.0194476
-70.8863	0.00558214	0.0259403	0.020922
