# Supplementary material for: Asymmetric two-photon response of an incoherently driven quantum emitter
Source: Nat Commun. 2026 May 9;17:6400. doi: 10.1038/s41467-026-72706-z (PMC13376212; doi:10.1038/s41467-026-72706-z)
Supplement: Supplementary file 3 — Source Data [file 41467_2026_72706_MOESM3_ESM.zip › SourceData/Fig3b.xlsx]

## Sheet: Sheet1
frequency shift (GHz)	coincidences at 119nW	coincidences at 131nW	coincidences at 143nW	coincidences at 156nW	coincidences at 170nW	coincidences at 184nW	coincidences at 199nW	coincidences at 215nW	coincidences at 231nW	coincidences at 247nW
17.4186	0.805113	1.08491	0.933804	1.07536	1.15845	1.44061	1.45219	1.5904	1.6686	1.88413
16.1743	0.976505	1.05805	1.23313	1.49872	1.5042	1.445	1.89884	1.88507	1.9432	2.40741
14.9301	1.10447	1.22625	1.25899	1.59095	1.41991	1.80558	1.85585	2.18772	2.41199	2.05047
13.6858	1.24559	1.25363	1.67511	1.67338	1.81448	1.93915	2.30744	2.44125	2.87218	2.71953
12.4416	1.52786	1.68486	2.03834	2.13817	2.40057	2.47052	2.70237	2.69069	3.24255	3.17651
11.1973	1.98472	2.15884	2.2748	2.41249	2.87316	3.13473	3.45073	3.75784	3.64557	4.05164
9.95312	2.47385	2.44986	3.36581	3.35894	3.73844	3.73246	4.14349	4.39574	4.39998	5.03633
8.70893	3.49665	3.47978	3.86052	4.84731	4.84139	5.09052	5.97858	5.98763	6.11143	6.94421
7.46475	4.81558	5.32348	4.94063	6.7109	7.21701	7.31463	7.9487	7.70548	8.62148	9.71894
6.22058	6.70542	8.40704	6.82998	10.0188	10.8136	11.4507	11.7674	12.0825	13.5277	13.7307
4.97643	10.7005	11.1153	9.70184	12.7247	15.7947	16.4757	16.8071	17.693	18.6374	20.5895
3.7323	14.3005	14.5858	14.3326	18.7207	21.653	23.6455	23.2088	23.0884	26.9716	29.7044
2.48818	18.8996	19.2244	20.3446	24.7706	27.617	29.592	30.492	30.5942	35.2973	39.4438
1.24408	21.2339	22.8099	24.8315	28.9089	31.8261	35.1048	38.1458	39.275	42.4656	46.7916
0	21.3876	24.4917	26.6812	29.804	33.0386	36.4658	39.3909	42.3807	46.8048	49.4777
-1.24407	18.9751	21.6323	25.8803	26.0837	28.9111	34.8671	37.4932	40.4601	43.3868	47.622
-2.48812	14.5813	17.776	21.2643	21.2556	23.2778	29.9912	30.3611	34.5208	39.5159	37.762
-3.73216	11.2767	12.7595	13.74	15.657	17.7083	22.4773	23.1418	25.4659	29.8954	28.6693
-4.97618	8.84405	10.1404	11.7814	12.7714	13.1363	18.1082	17.086	19.093	21.0264	21.734
-6.22018	7.36143	7.87645	8.68496	9.67407	9.67072	12.1191	12.8958	13.4315	14.3527	15.6073
-7.46417	6.41353	6.79261	7.31019	8.16105	7.93091	9.65746	10.2881	10.6808	11.2196	11.8768
-8.70814	5.79247	5.93607	6.4109	6.81365	7.09956	7.96983	8.35215	9.19168	9.78909	9.77959
-9.9521	5.76292	5.96525	6.24715	6.50116	6.28996	6.92366	7.82067	8.16519	8.40329	8.12157
-11.196	5.81791	5.87551	6.52201	6.39967	6.3901	7.10918	7.04412	7.65499	7.75466	7.59906
-12.44	6.37998	6.22917	6.47156	6.30744	6.73696	7.00402	6.90027	7.28284	7.47768	7.74248
-13.6839	6.90056	6.60773	6.52575	6.66002	6.75939	6.72646	7.33311	7.1651	7.34391	7.68911
-14.9278	7.47737	7.31565	6.89812	7.0064	7.09238	7.39873	7.81334	7.21373	7.43678	7.83948
-16.1716	7.61857	7.89991	7.5401	6.95724	6.97114	7.25167	8.27886	7.37681	7.38249	7.66452
-17.4155	8.34136	8.55375	7.5915	7.98073	7.52242	7.61917	8.44509	7.57381	7.48215	7.55054
-18.6593	8.53608	8.59112	8.25859	8.04968	7.59394	8.01369	8.23402	8.00083	7.71051	7.21581
-19.9032	8.68658	9.43365	9.32069	8.53193	7.88294	7.81016	8.2136	7.97658	7.80154	7.66526
-21.147	8.05896	9.25472	9.68278	9.47062	8.79582	8.44509	8.20081	8.32884	8.38522	8.06559
-22.3908	7.98846	9.542	9.73473	9.84396	8.94748	8.79663	8.47831	8.4375	8.07557	8.50905
-23.6346	7.53644	9.29016	10.2645	10.8747	10.3321	9.60338	8.88188	8.32077	8.33786	8.31188
-24.8783	7.09537	9.10838	10.6564	10.6631	10.8434	10.1815	9.55959	8.96681	8.77798	8.74744
-26.1221	6.34288	8.48281	10.1146	11.256	11.166	11.2656	10.0785	9.02449	9.40991	8.56787
-27.3658	5.30621	7.6147	9.49357	10.4846	12.1445	11.5484	10.7212	9.89412	9.06449	8.92294
-28.6095	4.80697	7.11625	8.79386	10.5516	12.1948	12.4559	11.6846	10.4634	9.18905	9.69575
-29.8532	4.18137	6.35611	8.26035	10.3811	12.1496	13.2752	12.5451	11.5911	10.2558	9.46866
-31.0969	3.80656	5.467	7.75704	9.96886	12.1713	13.3863	13.3289	12.3209	10.8537	10.3847
-32.3406	3.42079	4.82378	6.51082	8.89728	11.5235	13.1866	13.7602	13.0413	12.1658	10.3047
-33.5842	2.81767	4.18968	5.70088	8.15827	10.6705	12.6801	14.6667	14.2761	13.3545	11.6265
-34.8279	2.45806	3.62036	5.18057	7.31148	9.99916	12.1814	13.9062	14.6695	13.9566	11.9872
-36.0715	2.11335	3.40617	4.65889	6.5403	9.45923	11.0193	13.7807	14.7229	14.575	13.5284
-37.3151	1.71054	2.94563	3.96414	5.7205	8.14177	10.2388	13.6535	15.3425	15.6308	14.6415
-38.5587	1.6156	2.35426	3.16301	4.60887	7.16705	9.75509	12.3666	14.4625	15.4973	15.2626
-39.8022	1.44079	2.136	2.8817	4.29657	6.24429	8.58896	10.9861	14.2803	15.7906	16.0238
-41.0458	1.2622	1.76458	2.56485	3.64344	5.53918	7.65302	10.3845	13.4744	15.9487	16.4965
-42.2893	1.00893	1.511	2.09761	3.48483	4.80857	7.00822	9.82021	12.3817	15.5435	16.9449
-43.5329	1.11386	1.37436	1.88875	3.08464	4.13137	5.84451	8.6122	11.7838	14.4708	16.6833
-44.7764	0.95262	1.57006	1.71476	2.40409	3.78931	5.03132	7.26262	10.6347	13.6301	15.6643
-46.0199	0.709985	1.14324	1.37851	2.0387	3.19318	4.56301	6.42308	9.76294	12.7309	15.1927
-47.2633	0.880892	1.08781	1.46574	1.99718	2.91053	4.12578	5.93873	8.1918	11.7433	14.4181
-48.5068	0.614541	0.991784	1.19586	1.83894	2.60339	3.39975	5.16525	7.35282	10.0893	12.8389
-49.7502	0.71826	0.871622	1.15039	1.49483	2.16335	2.82702	4.679	6.6185	9.26731	11.4478
-50.9937	0.685074	0.751474	0.954753	1.41004	1.91429	2.79865	3.55838	5.85866	8.0955	10.9907
-52.2371	0.564761	0.797243	0.979863	1.47945	1.74535	2.48287	3.61254	5.21551	6.52237	9.29019
-53.4805	0.665328	0.777755	0.813616	1.17086	1.72235	2.15072	2.96864	4.38051	5.84327	8.34579
-54.7238	0.556317	0.734836	0.780634	1.19132	1.40722	1.85177	2.56187	3.5904	4.76961	7.66452
-55.9672	0.448319	0.593745	0.962947	1.00897	1.11697	1.70653	2.24612	3.14304	4.82258	6.81809
-57.2106	0.502241	0.639349	0.69933	1.00037	1.22417	1.56028	2.16741	2.91468	4.26136	5.95194
-58.4539	0.423465	0.568772	0.734897	0.81797	1.03799	1.40296	1.79787	2.53632	3.84181	5.23147
-59.6972	0.40274	0.56462	0.722441	0.734745	1.14179	1.53281	1.74339	2.37018	3.2712	4.69587
-60.9405	0.344627	0.494083	0.602084	1.23706	0.924029	1.27029	1.41588	2.06147	2.84765	3.99768
-62.1838	0.440145	0.518888	0.618463	0.734897	1.00744	1.24149	1.39813	1.93473	2.61158	3.64112
-63.4271	0.510888	0.45232	0.610338	0.905601	0.863572	0.938421	1.38436	1.75169	2.22979	3.21974
-64.6703	0.361146	0.440108	0.701169	0.643581	0.759683	0.996512	1.68734	1.55705	2.13664	3.03221
-65.9135	0.394404	0.446801	0.648427	0.685017	1.03101	0.996471	1.4272	1.63166	1.92887	2.84039
-67.1568	0.361251	0.584696	0.527321	0.786479	0.780174	0.979904	1.19992	1.48967	1.84355	2.18808
-68.4	0.589145	0.581201	0.498235	0.651912	0.718289	0.806994	1.02134	1.21247	1.65269	2.41229
-69.6431	0.303106	0.423535	0.42767	0.49718	0.759651	0.859492	1.03358	1.27034	1.68161	2.00133
-70.8863	0.368124	0.455648	0.631429	0.494104	0.789804	0.945935	1.02917	1.33951	1.42424	2.10245
