# Supplementary material for: Asymmetric two-photon response of an incoherently driven quantum emitter
Source: Nat Commun. 2026 May 9;17:6400. doi: 10.1038/s41467-026-72706-z (PMC13376212; doi:10.1038/s41467-026-72706-z)
Supplement: Supplementary file 3 — Source Data [file 41467_2026_72706_MOESM3_ESM.zip › SourceData/Fig4a_006GHz_filtered.xlsx]

## Sheet: Sheet1
time difference (ps)	norm. coincidences at 80ps laser pulse	norm. coincidences at 70ps laser pulse	norm. coincidences at 61ps laser pulse	norm. coincidences at 53ps laser pulse	norm. coincidences at 47ps laser pulse	norm. coincidences at 40ps laser pulse	norm. coincidences at 35ps laser pulse	norm. coincidences at 20ps laser pulse	norm. coincidences at 9ps laser pulse
-24990	0.0460582	0.0464359	0.0492308	0.044563	0.0426036	0.0476809	0.0522565	0.0475033	0.05579
-24965	0.0470667	0.0493489	0.0405128	0.0467997	0.043787	0.0454545	0.0453286	0.0392744	0.0433662
-24940	0.0442091	0.050377	0.0401709	0.0404336	0.0405748	0.045269	0.037213	0.0428278	0.0440694
-24915	0.0393343	0.0419808	0.0401709	0.04181	0.0392223	0.0434137	0.0407759	0.0420797	0.0375059
-24890	0.0445453	0.0383825	0.0348718	0.0363042	0.0343195	0.03859	0.0393903	0.0418927	0.045007
-24865	0.0354681	0.0390679	0.0376068	0.0397454	0.0343195	0.0372913	0.0378068	0.035908	0.0304735
-24840	0.0376534	0.0306717	0.0369231	0.0349277	0.0311074	0.0337662	0.0322644	0.0336637	0.0328176
-24815	0.0321062	0.0356408	0.0317949	0.032863	0.0284024	0.0306122	0.0407759	0.0297363	0.0332865
-24790	0.0270634	0.0293009	0.0294017	0.0282175	0.0311074	0.0374768	0.0267221	0.0256218	0.0283638
-24765	0.0289124	0.030843	0.0280342	0.0273572	0.0297549	0.0272727	0.0290974	0.0284272	0.0309423
-24740	0.0270634	0.0289582	0.0232479	0.0244322	0.0241758	0.0276438	0.0334521	0.027305	0.0288326
-24715	0.0226929	0.0236463	0.0235897	0.026841	0.021809	0.0254174	0.0243468	0.027305	0.0241444
-24690	0.0272315	0.0250171	0.0234188	0.0230557	0.0253593	0.0252319	0.0281077	0.027118	0.0260197
-24665	0.0220205	0.023989	0.022735	0.0244322	0.0233305	0.0267161	0.0249406	0.0233776	0.0229723
-24640	0.0210119	0.020048	0.0218803	0.0213352	0.0209637	0.0211503	0.0247427	0.0220684	0.0232068
-24615	0.0230291	0.0198766	0.0189744	0.0192705	0.0187658	0.0187384	0.02019	0.017767	0.0182841
-24590	0.0178181	0.0202193	0.0196581	0.0196146	0.0162299	0.019295	0.0205859	0.0160838	0.0192218
-24565	0.0196672	0.0167923	0.0160684	0.0156573	0.0157227	0.0191095	0.0138559	0.0190761	0.0175809
-24540	0.0178181	0.0173064	0.0182906	0.0187543	0.0157227	0.0174397	0.0156374	0.0164578	0.0175809
-24515	0.0154648	0.0185058	0.0177778	0.0151411	0.0153846	0.0163265	0.0174188	0.0162708	0.0173465
-24490	0.0149605	0.013194	0.0165812	0.0141087	0.0147084	0.0144712	0.013658	0.0160838	0.0124238
-24465	0.0159691	0.013708	0.0152137	0.0122161	0.0153846	0.0176252	0.01346	0.0129044	0.0138303
-24440	0.0137838	0.0125086	0.0129915	0.0146249	0.0150465	0.0152134	0.0132621	0.0168319	0.0135959
-24415	0.0129434	0.0147361	0.00957265	0.0151411	0.0104818	0.0120594	0.0126683	0.0136525	0.0135959
-24390	0.0126072	0.0149075	0.0136752	0.012044	0.0101437	0.0137291	0.0124703	0.0119693	0.0124238
-24365	0.0127753	0.0114805	0.0117949	0.0101514	0.0128487	0.0116883	0.0122724	0.0112212	0.00937647
-24340	0.0110943	0.0119945	0.0131624	0.00946318	0.00912933	0.0116883	0.010293	0.0102861	0.00937647
-24315	0.012271	0.0113091	0.0111111	0.00997935	0.010989	0.00834879	0.0114806	0.0110342	0.0114862
-24290	0.00840477	0.0104524	0.00905983	0.0104955	0.00879121	0.0115028	0.00969913	0.0123434	0.00984529
-24265	0.00974954	0.00959561	0.00940171	0.0098073	0.00811496	0.00909091	0.00989707	0.0102861	0.0100797
-24240	0.00890906	0.00788211	0.00803419	0.00877495	0.00963652	0.0103896	0.0108868	0.00841593	0.00867323
-24215	0.00890906	0.0106237	0.00649573	0.00929112	0.00862215	0.00890538	0.0104909	0.00748083	0.00773558
-24190	0.00722811	0.00822481	0.00769231	0.00671025	0.00710059	0.00779221	0.00712589	0.0100991	0.00773558
-24165	0.00487477	0.00753941	0.00786325	0.00516173	0.0057481	0.00667904	0.00831354	0.00766785	0.00797
-24140	0.00840477	0.00479781	0.00598291	0.00550585	0.00625528	0.00575139	0.00791766	0.00710679	0.00773558
-24115	0.00655572	0.00565456	0.00598291	0.00619408	0.00591716	0.00742115	0.00692795	0.00579764	0.00632911
-24090	0.00722811	0.00531186	0.00564103	0.00671025	0.00456467	0.00593692	0.00752177	0.00579764	0.00445382
-24065	0.00706001	0.00856751	0.00529915	0.00619408	0.00591716	0.00630798	0.00771971	0.00691977	0.003985
-24040	0.00605144	0.00582591	0.00649573	0.00584997	0.00693153	0.00445269	0.00395883	0.0044885	0.0060947
-24015	0.00437048	0.00496916	0.00444444	0.00602202	0.00490279	0.00593692	0.00356295	0.00374042	0.00492264
-23990	0.00521096	0.00479781	0.00290598	0.00498968	0.0043956	0.00333952	0.00435471	0.00486254	0.00539147
-23965	0.00487477	0.00359836	0.00512821	0.00619408	0.00490279	0.00500928	0.00356295	0.00392744	0.00632911
-23940	0.00487477	0.003427	0.00495726	0.0032691	0.00371936	0.00426716	0.00534442	0.00561062	0.00632911
-23915	0.00453858	0.00462646	0.00410256	0.0032691	0.00490279	0.00575139	0.00475059	0.00243127	0.003985
-23890	0.00588334	0.00376971	0.0025641	0.00412939	0.00422654	0.00482375	0.00395883	0.00392744	0.00515706
-23865	0.00437048	0.00394106	0.00410256	0.00395733	0.0043956	0.00296846	0.00395883	0.00355339	0.00445382
-23840	0.00336191	0.00514051	0.00358974	0.00378527	0.00371936	0.0025974	0.003365	0.00355339	0.00304735
-23815	0.00302572	0.0027416	0.00290598	0.00430145	0.00338123	0.00408163	0.00277118	0.00374042	0.00351617
-23790	0.00319381	0.0023989	0.00307692	0.00498968	0.00287405	0.00296846	0.00356295	0.00336637	0.00375059
-23765	0.0036981	0.00394106	0.0034188	0.00275292	0.00456467	0.00371058	0.00257324	0.00261829	0.00187529
-23740	0.00252143	0.003427	0.0034188	0.00172058	0.00287405	0.00315399	0.00296912	0.00374042	0.00281294
-23715	0.00218524	0.00222755	0.00188034	0.00189264	0.00236686	0.00445269	0.00415677	0.00261829	0.00304735
-23690	0.00353001	0.0030843	0.00136752	0.00309704	0.00135249	0.00296846	0.00277118	0.00243127	0.00281294
-23665	0.00235334	0.00257025	0.0025641	0.00206469	0.00202874	0.00296846	0.00197941	0.00224425	0.00117206
-23640	0.00252143	0.0020562	0.00205128	0.0032691	0.00202874	0.00241187	0.0023753	0.00280531	0.00351617
-23615	0.00235334	0.0020562	0.0025641	0.00240881	0.00338123	0.00241187	0.00356295	0.00149617	0.00281294
-23590	0.00218524	0.00222755	0.00153846	0.00275292	0.00270499	0.00185529	0.00158353	0.00130915	0.00187529
-23565	0.00184905	0.0017135	0.00307692	0.00137646	0.00236686	0.00352505	0.00197941	0.00243127	0.00140647
-23540	0.00235334	0.00119945	0.00290598	0.00223675	0.00236686	0.00148423	0.00178147	0.00224425	0.0021097
-23515	0.00252143	0.0017135	0.00119658	0.00223675	0.00118343	0.00241187	0.00217736	0.00168319	0.00351617
-23490	0.00117667	0.0017135	0.00153846	0.00258087	0.00236686	0.00166976	0.00217736	0.000935104	0.00164088
-23465	0.00252143	0.0020562	0.00222222	0.00137646	0.000845309	0.00204082	0.00217736	0.00205723	0.00257853
-23440	0.00151286	0.0023989	0.00119658	0.000688231	0.00118343	0.000742115	0.0023753	0.00149617	0.00234412
-23415	0.00151286	0.0017135	0.00102564	0.0012044	0.00101437	0.00204082	0.00158353	0.00112212	0.00164088
-23390	0.00184905	0.0017135	0.000854701	0.00240881	0.00152156	0.00185529	0.00217736	0.00205723	0.00187529
-23365	0.00201715	0.0003427	0.00205128	0.000860289	0.00169062	0.00148423	0.00138559	0.00205723	0.00187529
-23340	0.00151286	0.00188485	0.00222222	0.00103235	0.00118343	0.00148423	0.00158353	0.00130915	0.00257853
-23315	0.00117667	0.00188485	0.00239316	0.00103235	0.00135249	0.00166976	0.00178147	0.00168319	0.0021097
-23290	0.00168095	0.0017135	0.000854701	0.00154852	0.000845309	0.00148423	0.00118765	0.00187021	0.00187529
-23265	0.000840477	0.0010281	0.0017094	0.00103235	0.00135249	0.000742115	0.00138559	0.00205723	0
-23240	0.00100857	0.000856751	0.00119658	0.00172058	0.000676247	0.00148423	0.000791766	0.00168319	0.000937647
-23215	0.00117667	0.00154215	0.00102564	0.00154852	0.00101437	0.00111317	0.00138559	0.00149617	0.000937647
-23190	0.00134476	0.00154215	0.000683761	0.0012044	0.00118343	0.0012987	0.00118765	0.00130915	0.000937647
-23165	0.00117667	0.000514051	0.00119658	0.000516173	0.000845309	0.000927644	0.00158353	0.00205723	0.000937647
-23140	0.000840477	0.00188485	0.00188034	0.00154852	0.000676247	0.00204082	0.00158353	0.00130915	0.00140647
-23115	0.00100857	0.0010281	0.00153846	0.0012044	0.000676247	0.00166976	0.0023753	0.00168319	0.000937647
-23090	0.00134476	0.0013708	0.000512821	0.000860289	0.000845309	0.000742115	0.000791766	0.000935104	0.00164088
-23065	0.00151286	0.00119945	0.00153846	0.000860289	0.00185968	0.000371058	0.00138559	0.00112212	0.000703235
-23040	0.000504286	0.00154215	0.0017094	0.00137646	0.00169062	0.000185529	0.000989707	0.000935104	0.00164088
-23015	0.00184905	0.00154215	0.00153846	0.000688231	0.00118343	0.0012987	0.000791766	0.00130915	0.00117206
-22990	0.000504286	0.0013708	0.000683761	0.0012044	0.000676247	0.000927644	0.000395883	0.00205723	0.000937647
-22965	0.000840477	0.0010281	0.00034188	0.000860289	0.00118343	0.000371058	0.00138559	0.00112212	0.000234412
-22940	0	0.000856751	0.00102564	0.000688231	0.000338123	0.000371058	0.00118765	0.00168319	0.000468823
-22915	0.000336191	0.0010281	0.00102564	0.000516173	0.00152156	0.000927644	0.000395883	0.000935104	0.000703235
-22890	0.00100857	0.0010281	0.000854701	0.00154852	0.000676247	0.000927644	0.00118765	0.00130915	0.00140647
-22865	0.00134476	0.000514051	0.00119658	0.0012044	0.00135249	0.00111317	0.00158353	0.000935104	0.000468823
-22840	0.000672382	0.00119945	0.00188034	0.00154852	0.00152156	0.0012987	0.000791766	0.000935104	0.00281294
-22815	0.00151286	0.000685401	0.00136752	0.00103235	0.000507185	0.00166976	0.00118765	0.00112212	0.00117206
-22790	0.00117667	0.0013708	0.000854701	0.000688231	0.000338123	0.000742115	0.000989707	0.00130915	0.000703235
-22765	0.00218524	0.0013708	0.00119658	0.00103235	0.000845309	0.000556586	0.000593824	0.000561062	0.00117206
-22740	0.000840477	0.0013708	0.000683761	0.000344116	0.00185968	0.00148423	0.00197941	0.00130915	0.000703235
-22715	0.000840477	0.000514051	0.00102564	0.00137646	0.000338123	0.000927644	0.000989707	0.000561062	0.00117206
-22690	0.00117667	0.00154215	0.000854701	0.000860289	0.00118343	0.0012987	0.00178147	0.000561062	0.00140647
-22665	0.000672382	0.0003427	0.00136752	0.00189264	0.00118343	0.00111317	0.00158353	0.00112212	0.000937647
-22640	0.00117667	0.00119945	0.00136752	0.0012044	0.00101437	0.00148423	0.000791766	0.000561062	0.000703235
-22615	0.000504286	0.0010281	0.00136752	0.0012044	0.000676247	0.0012987	0.00138559	0.000187021	0.000234412
-22590	0.00117667	0.000856751	0.00119658	0.000172058	0.00135249	0.00166976	0.00158353	0.00112212	0.000937647
-22565	0.000672382	0.0010281	0.00136752	0.000688231	0.0021978	0.000927644	0.000989707	0.00112212	0.000703235
-22540	0.000504286	0.000514051	0.00102564	0.000860289	0.000507185	0.0012987	0.00178147	0.00130915	0.000703235
-22515	0.00201715	0.000856751	0.00188034	0.00103235	0.000845309	0.00204082	0.00118765	0.00149617	0.00117206
-22490	0.00218524	0.0010281	0.000512821	0.0012044	0.000845309	0.00204082	0.000395883	0.00149617	0.00140647
-22465	0.00201715	0.0010281	0.0017094	0.000688231	0.00118343	0.0012987	0.000989707	0.00243127	0.000234412
-22440	0.00100857	0.0017135	0.00119658	0.00137646	0.000676247	0.00185529	0.000395883	0.000374042	0.0021097
-22415	0.00168095	0.000856751	0.00136752	0.000344116	0.00135249	0.00111317	0.000989707	0.000561062	0.00187529
-22390	0.000336191	0.000514051	0.00119658	0.000860289	0.000845309	0.0012987	0.00178147	0.00112212	0.000234412
-22365	0.00134476	0.000856751	0.00119658	0.000516173	0.00118343	0.00111317	0.00217736	0.000935104	0.00117206
-22340	0.00100857	0.0003427	0.000512821	0.00103235	0.000845309	0.00148423	0.000791766	0.000561062	0.000937647
-22315	0.00117667	0.0010281	0.000683761	0.000688231	0.000845309	0.000927644	0.000593824	0.00112212	0.00117206
-22290	0.000336191	0.0010281	0.00034188	0.00189264	0.00169062	0.00166976	0.00178147	0.00112212	0.000468823
-22265	0.000504286	0.0010281	0.00102564	0.000688231	0.000676247	0.000556586	0.000989707	0.000935104	0
-22240	0.00117667	0.00017135	0.000512821	0.000688231	0.000845309	0.000742115	0.000395883	0.000748083	0.000703235
-22215	0.00134476	0.000514051	0.000512821	0.000516173	0.00152156	0.000371058	0.000395883	0.000935104	0.00117206
-22190	0.000504286	0.000856751	0.00102564	0.000860289	0.000845309	0.00111317	0.000197941	0.000374042	0.000234412
-22165	0.000504286	0.00017135	0.000854701	0.00154852	0.000845309	0.00111317	0.00178147	0.000748083	0.000937647
-22140	0.000672382	0.000856751	0.000512821	0.00154852	0.000845309	0.000927644	0.000593824	0.000935104	0.00234412
-22115	0.000672382	0.000856751	0.00119658	0.000516173	0.00135249	0.000742115	0.000593824	0.000935104	0.00117206
-22090	0.00117667	0.00119945	0.000854701	0.000516173	0.000676247	0.000742115	0.000395883	0.000561062	0.000468823
-22065	0.00100857	0.000685401	0.000512821	0.000344116	0.00101437	0.000371058	0.000197941	0.000935104	0.000234412
-22040	0.000672382	0.000856751	0.00119658	0.000860289	0.000845309	0.000556586	0.00118765	0.000561062	0
-22015	0.00100857	0.0003427	0.000512821	0.000688231	0.000338123	0.000371058	0.000197941	0.000748083	0
-21990	0.000168095	0.000685401	0.00017094	0.000172058	0.000845309	0.000185529	0.000989707	0.000187021	0.00117206
-21965	0.000504286	0.000856751	0.000683761	0.000860289	0.000169062	0.00111317	0.000395883	0.000374042	0.000937647
-21940	0.000672382	0.000685401	0.000683761	0.00103235	0.000338123	0.000927644	0.000593824	0.000561062	0.000234412
-21915	0.000504286	0	0.000512821	0.000344116	0.00118343	0.000185529	0.000989707	0.000561062	0.00140647
-21890	0.00151286	0.00119945	0	0.000172058	0.000845309	0.00111317	0.000197941	0.000561062	0.000937647
-21865	0.000840477	0.00017135	0.000683761	0.00103235	0.000676247	0.00148423	0.000989707	0.000935104	0.0021097
-21840	0.000672382	0.000856751	0.000683761	0.000344116	0.000676247	0.000556586	0.000197941	0.000561062	0.00117206
-21815	0.000672382	0.00119945	0.000512821	0.000688231	0.000845309	0.00111317	0.000593824	0.000374042	0.000468823
-21790	0.000672382	0.000685401	0.000512821	0.000860289	0.00118343	0.00111317	0.000593824	0.00112212	0.000703235
-21765	0.000672382	0.00119945	0.00102564	0.00103235	0.000169062	0.000371058	0.000989707	0.000935104	0.000937647
-21740	0.00100857	0.0010281	0.000512821	0.000860289	0.000169062	0.00111317	0.000593824	0.000187021	0.000703235
-21715	0.000672382	0.000685401	0.00017094	0.000344116	0.000676247	0.000927644	0.000989707	0.000561062	0.00117206
-21690	0.000336191	0.000514051	0.000683761	0.000688231	0.00101437	0.000556586	0.00118765	0.000935104	0.000703235
-21665	0.00100857	0.000856751	0.00034188	0.000688231	0.000845309	0.000742115	0.00118765	0.000748083	0.000468823
-21640	0.000504286	0.00017135	0.000683761	0.000688231	0.00101437	0.00111317	0.00138559	0.000935104	0.00140647
-21615	0.000336191	0.0010281	0.000683761	0.000860289	0.000507185	0.000371058	0.00118765	0.00112212	0.000468823
-21590	0.000672382	0.0017135	0.00102564	0.000172058	0.000169062	0.000742115	0.00197941	0.000374042	0.000937647
-21565	0.00100857	0.00119945	0.000512821	0.000344116	0.000169062	0.000927644	0.000395883	0.000187021	0.000703235
-21540	0.000336191	0.0003427	0.000854701	0.00137646	0.000676247	0.000185529	0.00138559	0.000561062	0.000703235
-21515	0.000336191	0.0003427	0.00017094	0.000688231	0.000338123	0.000371058	0.000593824	0.000748083	0.000703235
-21490	0.00134476	0.0010281	0.00017094	0.00137646	0.000169062	0.000556586	0.00118765	0.000561062	0.000703235
-21465	0.000336191	0.000856751	0.00102564	0.000860289	0.000507185	0.000371058	0.000989707	0.000374042	0.00117206
-21440	0.000840477	0.000514051	0.00119658	0.000344116	0.000507185	0.000742115	0.000791766	0.000748083	0.00117206
-21415	0.000840477	0.000514051	0.000854701	0.00189264	0.000507185	0.000927644	0.000791766	0.000748083	0.000703235
-21390	0.000336191	0.000514051	0.000683761	0.000344116	0.00118343	0.000927644	0.00158353	0.000561062	0.00117206
-21365	0.00100857	0.00119945	0.000683761	0.000516173	0.000338123	0.00111317	0.000791766	0.000748083	0.000703235
-21340	0.00134476	0.000685401	0.00017094	0.00154852	0.000676247	0.0012987	0.000593824	0.000935104	0.000937647
-21315	0.000840477	0.0003427	0.000512821	0.000516173	0.00118343	0.00166976	0.000791766	0.00224425	0.000234412
-21290	0.000672382	0.00188485	0.0017094	0.000688231	0.00135249	0.000556586	0.000989707	0.00149617	0.000234412
-21265	0.000840477	0.0003427	0.000854701	0.000172058	0.000507185	0.000371058	0.000593824	0.000187021	0.00164088
-21240	0.000504286	0.000685401	0.00034188	0.00103235	0.00118343	0.000556586	0.00118765	0.000374042	0.000937647
-21215	0.00168095	0.0010281	0.00017094	0.00103235	0.000676247	0.00111317	0.000989707	0.000935104	0.00164088
-21190	0.00100857	0.000685401	0.000512821	0.000688231	0.00152156	0.000927644	0.00118765	0.000935104	0.000234412
-21165	0.000336191	0.000514051	0.00017094	0.00103235	0.000845309	0.000927644	0.000989707	0.00130915	0.000468823
-21140	0.000840477	0.00154215	0.000854701	0.00154852	0.000845309	0.000371058	0.000989707	0.000748083	0.00164088
-21115	0.000672382	0.000685401	0.00119658	0.000172058	0.000676247	0.00111317	0.00118765	0.000561062	0.000234412
-21090	0.000504286	0.000856751	0.00017094	0.00103235	0.000507185	0.000556586	0.000989707	0.000187021	0.00140647
-21065	0	0.0010281	0.00017094	0.00103235	0.000507185	0.000371058	0.000791766	0.000374042	0.000937647
-21040	0.000840477	0.000685401	0.000512821	0.000860289	0.00118343	0.000556586	0.000395883	0	0.000937647
-21015	0.000168095	0.000514051	0.00102564	0.00103235	0.000676247	0.000742115	0.000593824	0.000935104	0.0021097
-20990	0.00100857	0.0003427	0.000512821	0.000688231	0.000338123	0.00111317	0.000395883	0.000748083	0.00164088
-20965	0.000672382	0.00119945	0.00017094	0.000172058	0.000845309	0.000927644	0.000989707	0.000935104	0.000703235
-20940	0.000504286	0.000514051	0.000512821	0.00103235	0.00101437	0.000927644	0.000395883	0.000561062	0.000703235
-20915	0.000672382	0.000514051	0.00119658	0.000516173	0.000338123	0.000556586	0.000989707	0.000935104	0.000703235
-20890	0.000336191	0.00017135	0.00017094	0.000344116	0.00101437	0.000742115	0.000395883	0.000374042	0.000937647
-20865	0.00151286	0.0003427	0.000854701	0.000172058	0.000338123	0.000927644	0.000395883	0.00112212	0.000937647
-20840	0.000672382	0.000685401	0.000512821	0.000688231	0.000338123	0.000371058	0.00118765	0.00112212	0.000703235
-20815	0.00151286	0.000685401	0.00034188	0.000516173	0.00118343	0.000556586	0.000791766	0.000935104	0.000703235
-20790	0.000504286	0.000685401	0.000854701	0.000860289	0.000845309	0	0.00118765	0.000935104	0.00140647
-20765	0.000840477	0.0003427	0.000683761	0.000344116	0.000507185	0.000556586	0.00118765	0.000748083	0.000937647
-20740	0.000840477	0.000685401	0.00034188	0.000516173	0.000338123	0.000742115	0.000791766	0.00130915	0.000703235
-20715	0.000504286	0.000514051	0.000854701	0.000516173	0.00118343	0.00166976	0.000395883	0.000561062	0.000703235
-20690	0.000504286	0.000514051	0.00017094	0.00172058	0.00101437	0.000742115	0.00118765	0.000935104	0.000468823
-20665	0.000504286	0.000514051	0.00102564	0.000516173	0.000338123	0.000927644	0.00138559	0.00112212	0.000937647
-20640	0.00134476	0.000856751	0.000512821	0.000516173	0.000845309	0.00111317	0.000395883	0.000935104	0.00117206
-20615	0.000840477	0.000514051	0.000683761	0.000516173	0.000507185	0.000927644	0.000989707	0.000561062	0.000234412
-20590	0.000840477	0.000685401	0.00119658	0.000516173	0.00135249	0.000927644	0.000197941	0.000748083	0.00117206
-20565	0.000672382	0.00017135	0.00102564	0.000516173	0.000338123	0.000742115	0.000791766	0.000935104	0.000937647
-20540	0.000840477	0.000685401	0.000512821	0	0.000507185	0.000556586	0.00118765	0.000935104	0.000937647
-20515	0.000336191	0.0010281	0.00034188	0.00137646	0.000845309	0.000742115	0.000197941	0.000748083	0.000937647
-20490	0.000840477	0.0003427	0.000854701	0.000516173	0.00101437	0.000927644	0.00138559	0.000748083	0.000703235
-20465	0.000504286	0.0003427	0.000512821	0.000344116	0.00101437	0.000185529	0.000395883	0.000748083	0.000468823
-20440	0.000336191	0.000856751	0.000854701	0.00154852	0.000845309	0.000742115	0.000395883	0.000935104	0.000937647
-20415	0.000504286	0.000685401	0.000512821	0.000344116	0.000507185	0	0.000395883	0.00168319	0.00117206
-20390	0.000840477	0.000514051	0.00034188	0.000344116	0.00101437	0.000556586	0.000791766	0.000561062	0.000937647
-20365	0.00117667	0.000514051	0.000683761	0.000688231	0.000845309	0.000927644	0.000197941	0.000935104	0.000234412
-20340	0.000840477	0	0.000512821	0.0012044	0.000845309	0.000742115	0.000395883	0.000748083	0.000234412
-20315	0.000504286	0.000514051	0.000854701	0.000516173	0.000338123	0.000927644	0.000395883	0.000935104	0.000703235
-20290	0.000504286	0.000514051	0.00017094	0.00103235	0.000845309	0.00111317	0.000197941	0.000561062	0.000468823
-20265	0.000672382	0.00017135	0.00034188	0.000860289	0.000507185	0.000556586	0.000197941	0.000374042	0.000468823
-20240	0.000168095	0.000514051	0.000683761	0.000344116	0.000676247	0.000371058	0.000593824	0.000374042	0
-20215	0.000840477	0.00017135	0.00102564	0.000688231	0.000338123	0	0.000395883	0.00112212	0.000234412
-20190	0.000504286	0.000856751	0.00102564	0.00137646	0.000169062	0.000185529	0.000395883	0.000374042	0.000234412
-20165	0.000504286	0.0003427	0	0.000172058	0.000338123	0	0.000395883	0.00112212	0.000468823
-20140	0.000168095	0.0013708	0.00153846	0	0.000338123	0.000556586	0.000593824	0.000561062	0.00140647
-20115	0.000504286	0.00017135	0.00034188	0.000516173	0.00101437	0.000927644	0.000395883	0.000561062	0.000703235
-20090	0.000168095	0.000685401	0.00017094	0.000516173	0.000507185	0.000185529	0.000791766	0.000374042	0.000703235
-20065	0.000504286	0.000514051	0.000683761	0.000516173	0.000676247	0.000556586	0.000395883	0.000187021	0.000703235
-20040	0.000336191	0	0.000683761	0.000344116	0.000338123	0.000371058	0.000593824	0.000374042	0.000234412
-20015	0.000672382	0.0003427	0.000854701	0.000516173	0	0.000927644	0.000395883	0.000374042	0.000234412
-19990	0.000168095	0.00017135	0.000512821	0.000688231	0.000338123	0.000185529	0.000593824	0.000748083	0
-19965	0	0.000685401	0.000512821	0.000344116	0	0.000556586	0.000197941	0.000748083	0.000703235
-19940	0	0.00017135	0.00017094	0.000344116	0.000169062	0	0.000395883	0.000374042	0.000468823
-19915	0.000168095	0.0003427	0.000683761	0.000516173	0.000338123	0.000371058	0.000791766	0.000748083	0.000468823
-19890	0.000336191	0.000514051	0.000512821	0.000516173	0.000338123	0	0.000395883	0.00130915	0.000937647
-19865	0.000504286	0	0.000683761	0	0.000169062	0.000742115	0.000395883	0.000561062	0.000937647
-19840	0	0.0003427	0.00034188	0.000172058	0.000169062	0.000556586	0.000791766	0.000561062	0.000703235
-19815	0.000168095	0.00017135	0.000854701	0.000516173	0.000169062	0.000371058	0.000197941	0.000374042	0.000937647
-19790	0.000168095	0.00017135	0.00017094	0.00103235	0.000507185	0.000556586	0.000395883	0.000748083	0.000234412
-19765	0.000672382	0	0.00017094	0.000344116	0.000338123	0.000185529	0.000395883	0.000187021	0.00164088
-19740	0.000168095	0.00017135	0.00017094	0	0.000338123	0.000556586	0	0.000374042	0.00117206
-19715	0.000168095	0.000685401	0.000683761	0.000688231	0.000169062	0.000371058	0.000197941	0.000187021	0.000234412
-19690	0.000336191	0.00017135	0.00034188	0.000172058	0.000169062	0.000556586	0.000791766	0.000187021	0.000468823
-19665	0.000504286	0	0.000512821	0.000516173	0.000507185	0.000742115	0.000395883	0.000374042	0.000234412
-19640	0	0.000514051	0.00034188	0.000516173	0.000338123	0.000185529	0	0.00112212	0.000468823
-19615	0.000336191	0.000685401	0.00017094	0.000688231	0.000845309	0.000556586	0	0.00112212	0.000937647
-19590	0.000504286	0.0003427	0.000512821	0.000688231	0.00101437	0.000927644	0.000197941	0.000374042	0.000234412
-19565	0.000840477	0.000514051	0.000512821	0.000516173	0.000169062	0.000371058	0	0.000748083	0.000468823
-19540	0.000336191	0.0003427	0.00034188	0.000344116	0.00101437	0.000371058	0.000395883	0.000187021	0.000703235
-19515	0.000168095	0	0.00034188	0	0.000338123	0.000556586	0.000197941	0.000374042	0.000468823
-19490	0.000504286	0	0.00034188	0.000172058	0.000676247	0.000185529	0.000395883	0.000561062	0.000703235
-19465	0.00100857	0.0003427	0.00017094	0.000516173	0	0.000371058	0.000989707	0.000935104	0.000703235
-19440	0	0.00017135	0.00034188	0	0.000507185	0.000742115	0	0.000374042	0.000468823
-19415	0.000168095	0.00017135	0.00034188	0.000688231	0.000676247	0.000556586	0.000791766	0.000374042	0.00164088
-19390	0.00117667	0.000514051	0.00017094	0.000344116	0.000676247	0.000742115	0.000395883	0.000748083	0.000234412
-19365	0.000336191	0.000685401	0.00119658	0.000688231	0.000338123	0.000742115	0.000395883	0.00112212	0.000937647
-19340	0.000336191	0.000514051	0.00034188	0.000172058	0.000338123	0.00111317	0.000197941	0.000374042	0.000703235
-19315	0.000504286	0.0003427	0.000512821	0.000688231	0.000507185	0.000556586	0.000197941	0.000374042	0.000468823
-19290	0.000672382	0.0003427	0.000683761	0.000172058	0.00152156	0.000371058	0.000593824	0.000561062	0.000703235
-19265	0.000168095	0.00017135	0	0.000344116	0.000338123	0.000742115	0.00118765	0.000374042	0.000468823
-19240	0.00151286	0.000685401	0.00119658	0.000516173	0.000507185	0.000371058	0.000593824	0.000935104	0.000468823
-19215	0.000672382	0.000685401	0.000512821	0.00103235	0.000507185	0.000927644	0	0.000187021	0.000703235
-19190	0.000672382	0.0003427	0.000683761	0.000516173	0.000507185	0.000927644	0.000197941	0.000561062	0.000468823
-19165	0.000672382	0.0003427	0.000683761	0.00103235	0.000338123	0.00111317	0.000791766	0.000561062	0.000468823
-19140	0.000336191	0.000856751	0.00119658	0.0012044	0.000169062	0.000556586	0.000395883	0.000374042	0.000703235
-19115	0.000504286	0.000685401	0.000512821	0.000688231	0.000676247	0.000371058	0.00118765	0.00224425	0.000468823
-19090	0.000672382	0	0.000854701	0.000688231	0.000507185	0.000185529	0.000197941	0.000374042	0.000937647
-19065	0.000504286	0.000685401	0.000683761	0.000688231	0.000507185	0.000371058	0.000395883	0.000935104	0.000234412
-19040	0.000672382	0.0013708	0.00119658	0.000688231	0.000507185	0.000371058	0	0.000187021	0.000703235
-19015	0.000336191	0.00017135	0.000683761	0.000688231	0.000507185	0.000927644	0.00118765	0.000748083	0.00140647
-18990	0.000840477	0.000514051	0.000683761	0.000172058	0.000845309	0.000556586	0.000593824	0.000748083	0.000468823
-18965	0.000504286	0.0003427	0.000512821	0.000688231	0.000845309	0.00111317	0.000593824	0.000748083	0.000703235
-18940	0.00117667	0.000685401	0.000683761	0.000516173	0.00118343	0.000927644	0.00118765	0	0.000468823
-18915	0.000840477	0	0.000683761	0.00103235	0.000507185	0.0012987	0.000791766	0.000374042	0.000937647
-18890	0.000672382	0.00017135	0.00034188	0.00103235	0.000338123	0.000556586	0.000989707	0.000935104	0.00140647
-18865	0.000168095	0.000514051	0.00017094	0.00103235	0.000507185	0.000371058	0.000989707	0.000561062	0.000234412
-18840	0.000504286	0.000685401	0.000683761	0.0012044	0.000338123	0.000556586	0.000791766	0.000561062	0.000468823
-18815	0.000504286	0.000856751	0.000683761	0.000344116	0.00118343	0.000927644	0.000989707	0.000748083	0
-18790	0.000504286	0.000856751	0.000683761	0.000516173	0.000169062	0.000556586	0.000593824	0.000561062	0.00187529
-18765	0.000504286	0.000685401	0.000683761	0.000860289	0.000169062	0.00111317	0.00158353	0.000748083	0.000468823
-18740	0.000336191	0.000856751	0.00034188	0.000344116	0.000338123	0.000556586	0.000395883	0.000561062	0.000937647
-18715	0.000168095	0.000685401	0.00034188	0.000516173	0.000169062	0.000556586	0.000395883	0.000374042	0.000234412
-18690	0.000840477	0.00017135	0.00102564	0.000344116	0.00101437	0.000371058	0.000197941	0.000561062	0.00117206
-18665	0.000672382	0.0010281	0.00034188	0.00103235	0.000338123	0.000371058	0.000791766	0.000935104	0.00140647
-18640	0.000336191	0.0003427	0.000512821	0.000516173	0.000676247	0.00148423	0.000395883	0.000374042	0.000703235
-18615	0.000504286	0.000856751	0.000512821	0.00103235	0.000507185	0.000371058	0.000395883	0.000187021	0.000468823
-18590	0.000504286	0.000514051	0.000512821	0.000688231	0.000507185	0.0012987	0.00138559	0.000748083	0.000937647
-18565	0.000672382	0.000685401	0.000683761	0.000344116	0.000169062	0.000927644	0.000395883	0.000935104	0.000234412
-18540	0.000672382	0.0003427	0.00034188	0	0.000338123	0.000556586	0.000395883	0.000187021	0.000703235
-18515	0.000504286	0	0.000683761	0.000688231	0.000338123	0.000927644	0.000593824	0.00112212	0.00117206
-18490	0.000336191	0.0003427	0.000512821	0.000516173	0.00118343	0.000556586	0.000395883	0.000561062	0.000468823
-18465	0.000504286	0.0003427	0.000512821	0.000344116	0.000845309	0.000371058	0.000197941	0.000187021	0.00140647
-18440	0	0.000514051	0.000512821	0.000344116	0.000676247	0.000371058	0.000395883	0.000561062	0.000234412
-18415	0.000336191	0.0003427	0.00034188	0.000516173	0	0.000742115	0.000395883	0.00112212	0.000234412
-18390	0.000504286	0.000514051	0	0.000516173	0.000676247	0.000371058	0.00118765	0.000561062	0.00117206
-18365	0.000672382	0.000514051	0.00034188	0.000516173	0.000338123	0.000371058	0.000395883	0.000187021	0.000703235
-18340	0.000336191	0.0003427	0.000854701	0.000516173	0.000169062	0.000556586	0.000989707	0.000748083	0.000468823
-18315	0.000336191	0.000685401	0.00017094	0.000344116	0.000676247	0.000371058	0.000791766	0.000561062	0
-18290	0.000504286	0.00017135	0.00034188	0.000344116	0.000507185	0	0.000791766	0.000748083	0
-18265	0.00100857	0.000685401	0.000854701	0.000172058	0.000676247	0.000185529	0.000395883	0.000935104	0.000234412
-18240	0.000336191	0.0003427	0.00017094	0.000688231	0.000676247	0.000185529	0.000989707	0.000374042	0.000937647
-18215	0.000504286	0.000685401	0.000512821	0.000860289	0.000507185	0.000371058	0.000791766	0.000187021	0.000468823
-18190	0.000336191	0.0003427	0.000683761	0.000516173	0.000507185	0.000371058	0.00118765	0.000187021	0.000468823
-18165	0.000504286	0.00017135	0.000683761	0.000344116	0.000338123	0.00111317	0.00118765	0.000561062	0.000234412
-18140	0.000336191	0.000514051	0.00034188	0.000172058	0.000507185	0.000742115	0.000989707	0.000748083	0.000937647
-18115	0.000504286	0.0003427	0.000683761	0.000860289	0.000338123	0.000742115	0.00118765	0.000748083	0.000468823
-18090	0.000168095	0.0003427	0.000683761	0.000516173	0.000338123	0.000742115	0.000197941	0.000374042	0
-18065	0.000168095	0.000685401	0.000512821	0.000344116	0.000676247	0	0.000989707	0.000748083	0.000703235
-18040	0.000672382	0.00017135	0.000683761	0.000516173	0.000845309	0.000927644	0.000989707	0.000374042	0
-18015	0.000504286	0.00119945	0.000512821	0.000344116	0.000169062	0.000371058	0.000593824	0.000187021	0.000468823
-17990	0.000336191	0.000856751	0.00119658	0.000344116	0.000676247	0.00111317	0.000593824	0.000374042	0.00187529
-17965	0.00117667	0.000685401	0.000512821	0.000516173	0	0.00148423	0.000593824	0.000748083	0.000468823
-17940	0.000336191	0.000514051	0.000683761	0.000516173	0.000676247	0.000185529	0.000395883	0.000561062	0.000937647
-17915	0.000336191	0.000856751	0.00034188	0	0.000338123	0.000185529	0.000989707	0.000187021	0.000703235
-17890	0.000504286	0.0003427	0.00102564	0.000344116	0.000169062	0.000742115	0.00118765	0.000561062	0.000234412
-17865	0.000336191	0.00017135	0.000512821	0.000344116	0.000507185	0.000742115	0.000989707	0.000561062	0.000234412
-17840	0.000336191	0.00017135	0.000854701	0.000516173	0.000169062	0.000185529	0.000791766	0.000748083	0.000703235
-17815	0.00100857	0	0.00017094	0.000688231	0.000338123	0.000556586	0.00118765	0.000748083	0.000234412
-17790	0	0.0010281	0.000512821	0	0.000507185	0.000556586	0.000395883	0.000187021	0.00117206
-17765	0.00100857	0.00017135	0.000512821	0.000172058	0.000507185	0	0.000593824	0.000748083	0.00140647
-17740	0.000168095	0.00017135	0.000512821	0.000172058	0.00118343	0.00148423	0.000791766	0.000748083	0.000703235
-17715	0.000168095	0.0010281	0.000512821	0.000860289	0.000169062	0.000556586	0.000395883	0.00149617	0.000234412
-17690	0.000336191	0.000685401	0.000683761	0.000172058	0.000507185	0.00166976	0.000197941	0.000935104	0
-17665	0.000336191	0.000514051	0.000512821	0.000688231	0.000845309	0.000371058	0.000395883	0.000561062	0.000468823
-17640	0.000336191	0.000514051	0.00034188	0.00103235	0.00101437	0	0.000989707	0.000748083	0.000468823
-17615	0.000336191	0.000514051	0.000854701	0.000516173	0.000507185	0.000927644	0.00118765	0.000187021	0.000234412
-17590	0.000336191	0.000514051	0.000683761	0.000688231	0.000845309	0.000742115	0.000197941	0.00112212	0.00117206
-17565	0.00100857	0.000856751	0.00102564	0.00137646	0.00135249	0.000556586	0.00158353	0.000561062	0.000468823
-17540	0.00100857	0.000685401	0.00017094	0.000688231	0.000169062	0	0.000593824	0.000748083	0.000937647
-17515	0.000672382	0	0.000683761	0.000516173	0.000845309	0.000556586	0.000791766	0.00149617	0.000703235
-17490	0.000336191	0.0010281	0.000512821	0.00103235	0.000845309	0.000927644	0.000593824	0.000748083	0.000703235
-17465	0.00218524	0.000514051	0.00034188	0.00137646	0.000676247	0.000927644	0.000989707	0.000374042	0.000937647
-17440	0.000840477	0.000514051	0.000512821	0.000172058	0.000845309	0.000927644	0.000197941	0.000561062	0.000234412
-17415	0.000168095	0.000856751	0.000683761	0.000688231	0.000845309	0.000927644	0.000989707	0.000561062	0.000468823
-17390	0.000168095	0.000856751	0.00017094	0.000344116	0.00101437	0.000927644	0.000791766	0.000374042	0.000703235
-17365	0.000504286	0.000514051	0.000683761	0.000860289	0.000338123	0.000556586	0.000593824	0.000374042	0.000703235
-17340	0.000672382	0.0003427	0.00153846	0.000516173	0.00118343	0.000742115	0.000395883	0.000374042	0.000468823
-17315	0.00100857	0.000685401	0.000683761	0.000860289	0.00118343	0.000742115	0.00118765	0.000748083	0.00117206
-17290	0.000672382	0.00154215	0.000683761	0.000172058	0.000845309	0.0012987	0.000593824	0.000748083	0.000703235
-17265	0.00117667	0.000514051	0.0017094	0.00137646	0.000507185	0.000742115	0.000791766	0.000561062	0.000703235
-17240	0.00134476	0.000685401	0.00136752	0.000344116	0.000507185	0.000927644	0.000989707	0.000374042	0.000468823
-17215	0.00100857	0.0010281	0.00034188	0.000344116	0.00118343	0.000556586	0.00138559	0.000935104	0.00140647
-17190	0.00134476	0.000685401	0.00136752	0.000860289	0.00101437	0.00204082	0.000791766	0	0.00164088
-17165	0.000672382	0.0010281	0.000512821	0.000688231	0.00169062	0.000556586	0.00118765	0.000561062	0.000468823
-17140	0.000840477	0.0003427	0.00119658	0.000860289	0.00101437	0.000927644	0.00118765	0.00168319	0.00281294
-17115	0.000672382	0.000856751	0.00188034	0.000860289	0.00135249	0.000742115	0.000593824	0.00149617	0.00164088
-17090	0.000840477	0.000514051	0.000854701	0.000688231	0.00135249	0.000371058	0.000593824	0.000748083	0.00117206
-17065	0.00117667	0.0010281	0.00102564	0.00154852	0.00118343	0.000742115	0.00178147	0.00130915	0.000468823
-17040	0.00151286	0.00119945	0.0017094	0.000516173	0.00135249	0.000371058	0.00158353	0.00112212	0.00187529
-17015	0.00151286	0.000856751	0.000683761	0.00137646	0.00118343	0.00185529	0.000395883	0.000374042	0.000937647
-16990	0.000840477	0.00119945	0.000854701	0.00137646	0.00101437	0.00166976	0.000593824	0.00168319	0.00117206
-16965	0.00134476	0.0010281	0.000683761	0.00137646	0.00118343	0.000556586	0.000791766	0.00112212	0
-16940	0.000336191	0.000856751	0.000512821	0.000688231	0.00118343	0.000556586	0.000791766	0.000935104	0.000937647
-16915	0.000672382	0.00119945	0.00153846	0.00154852	0.000676247	0.0012987	0.00118765	0.000935104	0.00117206
-16890	0.00117667	0.000685401	0.00102564	0.000344116	0.000676247	0.0012987	0.00197941	0.00168319	0.00140647
-16865	0.00151286	0.00119945	0.00205128	0.000860289	0.000676247	0.000927644	0.000989707	0.00130915	0.00140647
-16840	0.000840477	0.0010281	0.00102564	0.00103235	0.00135249	0.000927644	0.00158353	0.000935104	0.000937647
-16815	0.00151286	0.000856751	0.00153846	0.000688231	0.00118343	0.000927644	0.00158353	0.000748083	0.000937647
-16790	0.000672382	0.00119945	0.00153846	0.0012044	0.00152156	0.00204082	0.00138559	0.00112212	0.000703235
-16765	0.000672382	0.0003427	0.000512821	0.000516173	0.00101437	0.00166976	0.000593824	0.000561062	0.00117206
-16740	0.00100857	0.000856751	0.00102564	0.00154852	0.000845309	0.00111317	0.000791766	0.00112212	0.000234412
-16715	0.000504286	0.0013708	0.00136752	0.000516173	0.00118343	0.00111317	0.000593824	0.00112212	0.000937647
-16690	0.00151286	0.00119945	0.00188034	0.00103235	0.00135249	0.000927644	0.000197941	0.000935104	0.00140647
-16665	0.000672382	0.000856751	0.00136752	0.00137646	0.000338123	0.000927644	0.000791766	0.000374042	0.00140647
-16640	0.00151286	0.0003427	0.0017094	0.000516173	0.00169062	0.000185529	0.000593824	0.000561062	0.000703235
-16615	0.00151286	0.000856751	0.000854701	0.000516173	0.00118343	0.0012987	0.000989707	0.00130915	0.000703235
-16590	0.00218524	0.0020562	0.000512821	0.000860289	0.00152156	0.000371058	0.00118765	0.000748083	0.0021097
-16565	0.000504286	0.00119945	0.00188034	0.00154852	0.00135249	0.000927644	0.000989707	0.000374042	0.00117206
-16540	0.00134476	0.00188485	0.000854701	0.00137646	0.00202874	0.000556586	0.000791766	0.000935104	0.000937647
-16515	0.00117667	0.0020562	0.000854701	0.0012044	0.000676247	0.00111317	0.000989707	0.00149617	0.0021097
-16490	0.00184905	0.000856751	0.00102564	0.0012044	0.000676247	0.000742115	0.00197941	0.000561062	0.00140647
-16465	0.000336191	0.0010281	0.00102564	0.000688231	0.00101437	0.0012987	0.00217736	0.00130915	0.00140647
-16440	0.00168095	0.00119945	0.0017094	0.000860289	0.00101437	0.00148423	0.00158353	0.000748083	0.00117206
-16415	0.00151286	0.00119945	0.00102564	0.000860289	0.000507185	0.00148423	0.00178147	0.000935104	0.000937647
-16390	0.00100857	0.000514051	0.000512821	0.0012044	0.00152156	0.0012987	0.00138559	0.00205723	0.00140647
-16365	0.00151286	0.000856751	0.00102564	0.000860289	0.00152156	0.000371058	0.000989707	0.00112212	0.00140647
-16340	0.00134476	0.000514051	0.000854701	0.00154852	0.00118343	0.0012987	0.00138559	0.00112212	0.00164088
-16315	0.00134476	0.0017135	0.00119658	0.000860289	0.00185968	0.00185529	0.000989707	0.00149617	0.00187529
-16290	0.00151286	0.000856751	0.00119658	0.0012044	0.00135249	0.000556586	0.00138559	0.00112212	0.00164088
-16265	0.00134476	0.00188485	0.000683761	0.000860289	0.00202874	0.00185529	0.00118765	0.00168319	0.000234412
-16240	0.00168095	0.0013708	0.000854701	0.00154852	0.000845309	0.000742115	0.000989707	0.00149617	0.00187529
-16215	0.00252143	0.00119945	0.00034188	0.000516173	0.0021978	0.0012987	0.000989707	0.00205723	0.00164088
-16190	0.00168095	0.00188485	0.00188034	0.00189264	0.00135249	0.00111317	0.000593824	0.00130915	0.00164088
-16165	0.000504286	0.0017135	0.00119658	0.00189264	0.000845309	0.00148423	0.000791766	0.00130915	0.0021097
-16140	0.000504286	0.0013708	0.00136752	0.000860289	0.00169062	0.0012987	0.00158353	0.00187021	0.000703235
-16115	0.00184905	0.00222755	0.00153846	0.0012044	0.0021978	0.00111317	0.000593824	0.00205723	0.00140647
-16090	0.00134476	0.0023989	0.00136752	0.00223675	0.00135249	0.00148423	0.00296912	0.00187021	0.00304735
-16065	0.00151286	0.0023989	0.00153846	0.00258087	0.00202874	0.00111317	0.0023753	0.00168319	0.00187529
-16040	0.00151286	0.00119945	0.0017094	0.00206469	0.00202874	0.00166976	0.00118765	0.00149617	0.00164088
-16015	0.00117667	0.0020562	0.00119658	0.00103235	0.00253593	0.00222635	0.000593824	0.00168319	0.00187529
-15990	0.00168095	0.00154215	0.00153846	0.00189264	0.00169062	0.00148423	0.00217736	0.00187021	0.00187529
-15965	0.00151286	0.00188485	0.00153846	0.0012044	0.000676247	0.00222635	0.00217736	0.00187021	0.00234412
-15940	0.00218524	0.0017135	0.00188034	0.00223675	0.00253593	0.00241187	0.00197941	0.00112212	0.0021097
-15915	0.00319381	0.0030843	0.00290598	0.00292498	0.00152156	0.00185529	0.00197941	0.00205723	0.00234412
-15890	0.00218524	0.0030843	0.00239316	0.00258087	0.00236686	0.00222635	0.00395883	0.00243127	0.00304735
-15865	0.00252143	0.00222755	0.00205128	0.00223675	0.00321217	0.0025974	0.00376089	0.00317935	0.003985
-15840	0.00285762	0.00154215	0.00307692	0.00206469	0.00236686	0.00333952	0.00138559	0.00336637	0.00234412
-15815	0.00302572	0.00291295	0.00239316	0.00189264	0.00304311	0.00166976	0.00257324	0.00261829	0.00351617
-15790	0.00252143	0.00291295	0.00324786	0.00189264	0.00304311	0.00222635	0.00257324	0.00261829	0.00351617
-15765	0.00268953	0.0027416	0.00358974	0.00309704	0.00321217	0.00166976	0.00217736	0.00243127	0.00328176
-15740	0.00453858	0.00394106	0.00273504	0.00275292	0.00287405	0.00371058	0.00395883	0.00467552	0.00351617
-15715	0.00420239	0.00257025	0.00307692	0.00258087	0.00371936	0.00296846	0.00376089	0.00374042	0.00468823
-15690	0.00285762	0.00325565	0.00393162	0.00361321	0.00287405	0.00333952	0.00514648	0.00467552	0.00234412
-15665	0.00453858	0.00359836	0.0034188	0.00344116	0.00253593	0.0025974	0.00376089	0.00205723	0.00304735
-15640	0.0038662	0.00514051	0.0034188	0.00223675	0.00287405	0.00556586	0.0023753	0.00299233	0.00375059
-15615	0.00554715	0.00325565	0.00358974	0.00412939	0.00338123	0.00278293	0.00455265	0.00336637	0.00468823
-15590	0.00353001	0.00514051	0.00376068	0.00464556	0.00540997	0.00408163	0.00455265	0.00392744	0.00421941
-15565	0.00403429	0.0027416	0.00393162	0.0032691	0.00456467	0.00538033	0.00514648	0.00336637	0.003985
-15540	0.0036981	0.00496916	0.00393162	0.00361321	0.00422654	0.00482375	0.0057403	0.00374042	0.00468823
-15515	0.00689191	0.00633996	0.00393162	0.00550585	0.0043956	0.0038961	0.00475059	0.00710679	0.00445382
-15490	0.00353001	0.00771076	0.00478632	0.0044735	0.00371936	0.00482375	0.00593824	0.0044885	0.00539147
-15465	0.00504286	0.00445511	0.00581197	0.0044735	0.00557904	0.00500928	0.00554236	0.00598466	0.0060947
-15440	0.00638763	0.00685401	0.00871795	0.00636614	0.00557904	0.00426716	0.00613618	0.00710679	0.00421941
-15415	0.00638763	0.00616861	0.00564103	0.00481762	0.00591716	0.00519481	0.00514648	0.00430148	0.00632911
-15390	0.00470667	0.00462646	0.00666667	0.00533379	0.00710059	0.00649351	0.00633413	0.00691977	0.00679794
-15365	0.0073962	0.00685401	0.00461538	0.00808672	0.00777684	0.00556586	0.00534442	0.00710679	0.00820441
-15340	0.00655572	0.00839616	0.00717949	0.00671025	0.00710059	0.00667904	0.00771971	0.00748083	0.00867323
-15315	0.00672382	0.00548321	0.00786325	0.00843083	0.00760778	0.00686456	0.0091053	0.00710679	0.00914205
-15290	0.00806858	0.00651131	0.00923077	0.00808672	0.00625528	0.00816327	0.00851148	0.00654573	0.00867323
-15265	0.00655572	0.00856751	0.00837607	0.00860289	0.00811496	0.00853432	0.010095	0.00673275	0.00890764
-15240	0.00840477	0.010281	0.00837607	0.0106676	0.00879121	0.00890538	0.00890736	0.0104732	0.00726676
-15215	0.00857287	0.0104524	0.0133333	0.00997935	0.0123415	0.00909091	0.010095	0.00822891	0.0124238
-15190	0.0109262	0.00771076	0.0104274	0.00894701	0.00929839	0.0115028	0.00969913	0.0117823	0.0114862
-15165	0.0100857	0.00873886	0.0107692	0.0113558	0.010989	0.0105751	0.0148456	0.0121563	0.00961088
-15140	0.01059	0.0114805	0.0111111	0.00946318	0.00980558	0.012616	0.01346	0.0112212	0.0114862
-15115	0.0100857	0.0106237	0.0109402	0.0108396	0.010989	0.0105751	0.0116785	0.0125304	0.0110173
-15090	0.0117667	0.0118232	0.0133333	0.0129043	0.0125106	0.0144712	0.0146477	0.0138395	0.0126582
-15065	0.0119348	0.0140507	0.0105983	0.011872	0.0135249	0.0128015	0.0138559	0.0136525	0.0140647
-15040	0.0132795	0.0135367	0.014188	0.0151411	0.0126796	0.0118738	0.0154394	0.0125304	0.017112
-15015	0.0154648	0.0179918	0.0147009	0.0142808	0.0152156	0.0137291	0.0144497	0.0130915	0.0124238
-14990	0.0201715	0.0174777	0.0123077	0.0144529	0.0169062	0.016141	0.0154394	0.0170189	0.0117206
-14965	0.0166415	0.0178204	0.0157265	0.0163455	0.0145393	0.0204082	0.0190024	0.0168319	0.0164088
-14940	0.0154648	0.0162783	0.0174359	0.0192705	0.019104	0.0207792	0.0192003	0.0188891	0.0213315
-14915	0.0203396	0.0186772	0.02	0.0180661	0.0206255	0.019666	0.0211797	0.0166448	0.0185185
-14890	0.02118	0.0226182	0.0239316	0.0187543	0.019273	0.0200371	0.0164291	0.0228165	0.0194562
-14865	0.022861	0.0188485	0.0179487	0.0213352	0.0204565	0.0243043	0.023753	0.0222555	0.0241444
-14840	0.0220205	0.0214188	0.022735	0.023744	0.0216399	0.025603	0.0213777	0.0237516	0.0257853
-14815	0.0242057	0.023475	0.0189744	0.0230557	0.0229924	0.0185529	0.0221694	0.0213204	0.0182841
-14790	0.0275677	0.0284441	0.0241026	0.0287337	0.027388	0.0243043	0.0249406	0.0319805	0.0262541
-14765	0.0277358	0.0263879	0.0297436	0.0263248	0.0306002	0.0285714	0.0261283	0.0316065	0.0276606
-14740	0.0316019	0.0262166	0.0295726	0.0307983	0.0319527	0.028757	0.0328583	0.027118	0.0297703
-14715	0.0290805	0.027416	0.0324786	0.0302822	0.0255283	0.0293135	0.0298892	0.0289882	0.0267229
-14690	0.03177	0.0316998	0.034188	0.0332072	0.0333052	0.0332096	0.0288994	0.036282	0.0316456
-14665	0.0312658	0.0370117	0.0316239	0.0342395	0.0324598	0.0330241	0.0348377	0.036469	0.0363338
-14640	0.036981	0.037183	0.0377778	0.0335513	0.0353339	0.0395176	0.0330562	0.0344118	0.0389123
-14615	0.0413515	0.0356408	0.0394872	0.0406056	0.0341505	0.0371058	0.0437451	0.0344118	0.0372714
-14590	0.040511	0.0385538	0.0384615	0.0440468	0.0366864	0.0434137	0.0433492	0.0370301	0.0375059
-14565	0.040511	0.0471213	0.0405128	0.044563	0.0461538	0.048423	0.040578	0.0385263	0.0393812
-14540	0.0480753	0.0478067	0.0420513	0.0493806	0.0446323	0.0443414	0.0451306	0.0461941	0.0403188
-14515	0.047571	0.0500343	0.0454701	0.0509291	0.0473373	0.0497217	0.0437451	0.0521788	0.0492264
-14490	0.0522777	0.0510624	0.0517949	0.0511012	0.0490279	0.0502783	0.0504751	0.0533009	0.0513361
-14465	0.0610187	0.0560315	0.057265	0.0586717	0.0540997	0.0528757	0.0572051	0.0559192	0.056962
-14440	0.0586653	0.0563742	0.0463248	0.0622849	0.0510566	0.0506494	0.0597783	0.0566673	0.0618847
-14415	0.0635401	0.0620288	0.0608547	0.0567791	0.0593407	0.0625232	0.0645289	0.0553581	0.0628223
-14390	0.065053	0.064599	0.0594872	0.0579835	0.0635672	0.0680891	0.0750198	0.0690107	0.0721988
-14365	0.0717768	0.067512	0.0721368	0.0667584	0.0662722	0.0706865	0.0736342	0.0712549	0.0703235
-14340	0.0736258	0.0716244	0.0700855	0.0789745	0.0686391	0.0705009	0.0661124	0.0695717	0.0656353
-14315	0.0726172	0.0789925	0.0752137	0.0724363	0.0725275	0.074397	0.0789786	0.0798579	0.0818097
-14290	0.0761473	0.0820768	0.0820513	0.0805231	0.0804734	0.0805195	0.087688	0.0821021	0.0820441
-14265	0.089763	0.0913297	0.091453	0.0853407	0.0836855	0.0927644	0.0914489	0.0880868	0.0825129
-14240	0.0889225	0.0966415	0.091453	0.0939436	0.0818259	0.0988868	0.0886778	0.0916402	0.0930614
-14215	0.0934611	0.0908156	0.102051	0.10031	0.0995773	0.109833	0.0948139	0.105293	0.0944679
-14190	0.102706	0.110521	0.0998291	0.105127	0.102959	0.106494	0.109857	0.0965027	0.0958744
-14165	0.111952	0.103153	0.111624	0.10788	0.12071	0.1141	0.111045	0.102113	0.110877
-14140	0.123886	0.113263	0.105812	0.115623	0.107523	0.114657	0.115796	0.10922	0.130802
-14115	0.122205	0.124058	0.126496	0.123021	0.124937	0.120594	0.121932	0.122873	0.124473
-14090	0.135317	0.132625	0.12359	0.126118	0.123077	0.128757	0.136778	0.131102	0.133146
-14065	0.144058	0.14085	0.137436	0.139711	0.138969	0.144156	0.142716	0.142136	0.14346
-14040	0.142209	0.150617	0.146496	0.140055	0.153846	0.13525	0.144497	0.145876	0.160103
-14015	0.153639	0.161241	0.162051	0.157949	0.153846	0.156401	0.159739	0.146998	0.153071
-13990	0.169608	0.161069	0.170427	0.162423	0.155875	0.169017	0.165875	0.166261	0.157759
-13965	0.176836	0.175291	0.167009	0.171542	0.169062	0.180148	0.186461	0.176735	0.181903
-13940	0.185073	0.182317	0.182564	0.185994	0.183263	0.190538	0.182898	0.198616	0.190577
-13915	0.199697	0.198766	0.198803	0.199931	0.190702	0.200186	0.193191	0.196559	0.198781
-13890	0.204068	0.207676	0.201197	0.201996	0.202705	0.213915	0.211797	0.211895	0.214018
-13865	0.230459	0.229267	0.224615	0.218858	0.216906	0.218738	0.225851	0.224986	0.229723
-13840	0.231636	0.231323	0.223077	0.228665	0.223838	0.232096	0.243072	0.239574	0.24121
-13815	0.245924	0.251028	0.24547	0.241741	0.249197	0.257514	0.246041	0.246306	0.249414
-13790	0.266263	0.276388	0.256923	0.264453	0.261031	0.268831	0.272367	0.276417	0.273324
-13765	0.283577	0.273989	0.277949	0.273916	0.276585	0.294249	0.299287	0.276791	0.274496
-13740	0.301563	0.303804	0.296923	0.294219	0.300423	0.295547	0.309184	0.291939	0.283638
-13715	0.322407	0.305175	0.30735	0.311769	0.313779	0.323191	0.326405	0.308958	0.323019
-13690	0.331989	0.34767	0.338462	0.32691	0.336771	0.346382	0.335907	0.330653	0.33474
-13665	0.363591	0.366861	0.360513	0.360289	0.342012	0.360853	0.351148	0.363007	0.351617
-13640	0.382921	0.383825	0.37812	0.370785	0.377008	0.378479	0.384204	0.372545	0.39428
-13615	0.405614	0.393763	0.396239	0.382657	0.386475	0.406308	0.401029	0.402469	0.409752
-13590	0.429988	0.428718	0.433162	0.419821	0.421471	0.434323	0.42023	0.431644	0.436709
-13565	0.469659	0.456306	0.440684	0.463008	0.445647	0.446568	0.445566	0.451655	0.456868
-13540	0.497395	0.480809	0.469402	0.466793	0.449028	0.476623	0.480602	0.472414	0.485701
-13515	0.525466	0.508739	0.499487	0.51256	0.500254	0.514842	0.515439	0.509445	0.507032
-13490	0.529333	0.537012	0.521709	0.523744	0.527811	0.539332	0.538005	0.52478	0.535631
-13465	0.567827	0.560144	0.548034	0.573297	0.543195	0.56846	0.557205	0.575089	0.57384
-13440	0.606488	0.595099	0.593675	0.608741	0.587997	0.600742	0.581156	0.598653	0.609001
-13415	0.63372	0.62183	0.65265	0.616827	0.626374	0.635807	0.620942	0.63531	0.625879
-13390	0.661792	0.671179	0.642906	0.667756	0.663905	0.66846	0.677751	0.662053	0.689639
-13365	0.719281	0.712817	0.698803	0.686855	0.705325	0.702412	0.704671	0.701515	0.73324
-13340	0.752732	0.735093	0.758291	0.734343	0.72257	0.766976	0.762074	0.749953	0.738631
-13315	0.796941	0.79318	0.829744	0.795767	0.78563	0.790167	0.790776	0.794651	0.787389
-13290	0.848882	0.832934	0.846667	0.851342	0.825528	0.85269	0.832937	0.82925	0.843179
-13265	0.889057	0.883139	0.88	0.870613	0.859848	0.879221	0.865202	0.858799	0.887951
-13240	0.951252	0.929232	0.925812	0.890571	0.910228	0.948237	0.925178	0.936974	0.91233
-13215	0.966381	0.961446	0.963077	0.970234	0.938631	0.957699	0.977435	0.933421	0.963197
-13190	1	0.966587	0.997436	0.947178	0.972274	0.976252	0.996635	1	0.961791
-13165	0.997815	1	0.985641	1	0.961116	0.98423	0.985154	0.990649	0.978669
-13140	0.960161	0.960418	0.955214	0.976772	0.950296	0.977922	0.996041	0.949317	0.974215
-13115	0.939149	0.958705	0.944615	0.940124	0.923077	0.971243	0.950713	0.922199	0.945851
-13090	0.906539	0.92512	0.903077	0.895045	0.872358	0.902412	0.878266	0.899009	0.890764
-13065	0.881156	0.86292	0.832991	0.856676	0.840744	0.846011	0.878266	0.834487	0.859119
-13040	0.838965	0.844071	0.804615	0.822608	0.802367	0.824119	0.802059	0.81167	0.80075
-13015	0.801984	0.768849	0.755556	0.802478	0.7765	0.762523	0.774149	0.74322	0.775902
-12990	0.723819	0.718986	0.732308	0.717997	0.721724	0.746568	0.745447	0.745278	0.715424
-12965	0.694907	0.696025	0.678462	0.69064	0.680642	0.667532	0.703286	0.691416	0.672058
-12940	0.672046	0.653358	0.639145	0.650034	0.649028	0.650835	0.666271	0.650458	0.64557
-12915	0.638259	0.618574	0.621368	0.615967	0.629417	0.620223	0.628662	0.620535	0.610877
-12890	0.602454	0.583962	0.583932	0.590502	0.565511	0.574026	0.575812	0.591921	0.579231
-12865	0.548159	0.577108	0.548547	0.546111	0.533221	0.556586	0.552059	0.54554	0.567042
-12840	0.525466	0.516107	0.515043	0.52925	0.516822	0.535622	0.517419	0.507013	0.523676
-12815	0.489326	0.498115	0.488376	0.47161	0.489434	0.4859	0.501386	0.504956	0.484763
-12790	0.478232	0.47464	0.452991	0.467137	0.465765	0.452319	0.462787	0.457079	0.472105
-12765	0.439402	0.437286	0.442735	0.434446	0.427219	0.442115	0.444774	0.44193	0.440694
-12740	0.422592	0.404729	0.40906	0.420165	0.395435	0.41744	0.429335	0.419114	0.424519
-12715	0.384939	0.382625	0.389231	0.386442	0.364835	0.392579	0.415875	0.387694	0.372714
-12690	0.37603	0.362234	0.382051	0.356848	0.375148	0.377922	0.368963	0.375164	0.387014
-12665	0.351992	0.335161	0.345299	0.34618	0.339476	0.366048	0.350158	0.346549	0.359822
-12640	0.339721	0.333619	0.329231	0.327254	0.319696	0.330798	0.335511	0.321302	0.325129
-12615	0.312153	0.295408	0.308889	0.303854	0.310059	0.311503	0.316706	0.31326	0.306845
-12590	0.306438	0.291295	0.28188	0.287164	0.284193	0.295918	0.292557	0.287638	0.286217
-12565	0.277189	0.275017	0.272991	0.271163	0.272527	0.265121	0.285234	0.277539	0.272621
-12540	0.26038	0.260966	0.25641	0.259635	0.253085	0.253803	0.258314	0.261081	0.257618
-12515	0.246596	0.244859	0.242564	0.239677	0.251226	0.248052	0.254553	0.241444	0.246835
-12490	0.234493	0.219157	0.222222	0.231074	0.232798	0.231169	0.23753	0.236207	0.232068
-12465	0.219197	0.212817	0.222906	0.217653	0.211327	0.213544	0.217933	0.213578	0.22316
-12440	0.201378	0.203735	0.203248	0.204921	0.198817	0.211503	0.20863	0.217692	0.19339
-12415	0.192469	0.195853	0.189231	0.199587	0.182756	0.204082	0.187451	0.186834	0.195968
-12390	0.183056	0.183687	0.191282	0.181177	0.181741	0.186085	0.187055	0.187582	0.17534
-12365	0.167591	0.172378	0.175726	0.183242	0.175148	0.175325	0.175772	0.179166	0.170652
-12340	0.166078	0.169465	0.153846	0.166724	0.154691	0.174768	0.164687	0.152048	0.154477
-12315	0.150109	0.154044	0.150598	0.157261	0.150465	0.167161	0.146675	0.150552	0.154008
-12290	0.138343	0.142392	0.141197	0.151927	0.139476	0.142857	0.151227	0.13372	0.148617
-12265	0.131787	0.125771	0.128376	0.135926	0.131023	0.133766	0.140934	0.135029	0.12752
-12240	0.130778	0.127827	0.133162	0.12956	0.130178	0.129128	0.124901	0.127361	0.126113
-12215	0.114305	0.1256	0.119487	0.12543	0.130178	0.125232	0.125297	0.113709	0.122128
-12190	0.118675	0.113434	0.112821	0.121989	0.112595	0.115399	0.115994	0.120815	0.114393
-12165	0.111615	0.0992118	0.110598	0.109257	0.101437	0.115584	0.11441	0.11109	0.110173
-12140	0.101025	0.105552	0.10188	0.100654	0.0884193	0.108163	0.0973872	0.0983729	0.105485
-12115	0.0934611	0.0911583	0.0917949	0.092395	0.0950127	0.0985158	0.0906572	0.0979989	0.0965776
-12090	0.0959825	0.091501	0.0912821	0.0882657	0.0867287	0.0914657	0.0926366	0.0961287	0.0876699
-12065	0.0816944	0.0897875	0.0851282	0.0875774	0.0830093	0.0849722	0.0908551	0.0910791	0.0850914
-12040	0.0808539	0.084133	0.0818803	0.0805231	0.0787828	0.0868275	0.0884798	0.0734992	0.0843882
-12015	0.0788368	0.077793	0.074188	0.0746731	0.0747253	0.0751391	0.0797704	0.0744343	0.0740741
-11990	0.0692553	0.0740233	0.0682051	0.0705437	0.0737109	0.0738404	0.0698733	0.0736862	0.0661041
-11965	0.0680787	0.0610007	0.0646154	0.0648658	0.0715131	0.0688312	0.0667063	0.0695717	0.0714955
-11940	0.065053	0.0628855	0.06	0.0667584	0.0655959	0.0623377	0.0649248	0.0647092	0.0628223
-11915	0.0568163	0.0623715	0.0589744	0.0576394	0.0586644	0.0680891	0.0577989	0.0564803	0.0628223
-11890	0.0554715	0.0550034	0.0577778	0.0591879	0.0513948	0.0539889	0.0534442	0.0534879	0.0630567
-11865	0.0542948	0.0495202	0.0521368	0.059532	0.0449704	0.0528757	0.0558195	0.0551711	0.051805
-11840	0.0536225	0.0478067	0.0482051	0.0545423	0.049366	0.0495362	0.0530483	0.0553581	0.0511017
-11815	0.0445453	0.0430089	0.0434188	0.0438747	0.0442942	0.0430427	0.0441409	0.0516177	0.0485232
-11790	0.0463944	0.0428376	0.045641	0.0464556	0.0420964	0.0445269	0.0465162	0.0439499	0.0452414
-11765	0.0416877	0.0404387	0.0444444	0.0449071	0.0419273	0.0467532	0.0486936	0.044885	0.0382091
-11740	0.0425282	0.0399246	0.0353846	0.0397454	0.0431107	0.0391466	0.0461203	0.0398354	0.0377403
-11715	0.0353001	0.0399246	0.0403419	0.0411218	0.035503	0.0432282	0.0380048	0.0409575	0.0353962
-11690	0.0347958	0.0361549	0.0362393	0.0385409	0.0346577	0.0397032	0.0314727	0.0347859	0.0316456
-11665	0.0329467	0.0313571	0.0288889	0.0311425	0.0319527	0.0345083	0.0387965	0.0310454	0.0337553
-11640	0.0376534	0.0294722	0.0300855	0.0299381	0.035672	0.0307978	0.0352336	0.0312325	0.0349273
-11615	0.0280719	0.0318711	0.0321368	0.0292498	0.0270499	0.0294991	0.0290974	0.0306714	0.0304735
-11590	0.0295848	0.0289582	0.0270085	0.0275292	0.0265427	0.029128	0.030285	0.0289882	0.0274262
-11565	0.0242057	0.0284441	0.0247863	0.0258087	0.024683	0.0246753	0.0275139	0.0228165	0.0262541
-11540	0.0248781	0.0246744	0.0225641	0.0271851	0.0231615	0.0257885	0.023555	0.0261829	0.0267229
-11515	0.0253824	0.0241604	0.0223932	0.023744	0.0202874	0.0257885	0.0215756	0.0241257	0.0218003
-11490	0.0213481	0.0198766	0.0191453	0.0199587	0.0250211	0.0217069	0.0245447	0.0211333	0.0229723
-11465	0.02118	0.0188485	0.0203419	0.0206469	0.0204565	0.0191095	0.0213777	0.0192631	0.0227379
-11440	0.0213481	0.0217615	0.0193162	0.0184102	0.0213018	0.0200371	0.0233571	0.0188891	0.0203938
-11415	0.0198353	0.017135	0.0186325	0.0189264	0.0162299	0.0194805	0.0195962	0.0207593	0.0175809
-11390	0.0206757	0.0162783	0.0164103	0.017722	0.0187658	0.0172542	0.0180127	0.0164578	0.0194562
-11365	0.0146243	0.0179918	0.017265	0.0160014	0.0155537	0.0185529	0.0156374	0.0155227	0.0147679
-11340	0.0191629	0.0142221	0.014188	0.0160014	0.0155537	0.0159555	0.0164291	0.0166448	0.0180497
-11315	0.0136157	0.0176491	0.0136752	0.0156573	0.0147084	0.0172542	0.0150435	0.0145876	0.0185185
-11290	0.0151286	0.013708	0.014359	0.014797	0.0131868	0.012616	0.0162312	0.0138395	0.0157056
-11265	0.012271	0.0138794	0.0129915	0.0129043	0.00997464	0.0120594	0.0166271	0.0158968	0.0147679
-11240	0.0132795	0.0114805	0.0133333	0.0130764	0.0135249	0.012616	0.013658	0.0127174	0.0135959
-11215	0.0100857	0.0121659	0.0112821	0.0122161	0.0108199	0.0111317	0.0154394	0.0104732	0.0124238
-11190	0.0139519	0.0135367	0.0100855	0.0098073	0.0113271	0.0141002	0.0114806	0.0108472	0.0117206
-11165	0.01059	0.0104524	0.0111111	0.0098073	0.00997464	0.00983302	0.0130641	0.0112212	0.0131271
-11140	0.00958144	0.00891021	0.00923077	0.00877495	0.00777684	0.0111317	0.0130641	0.00822891	0.0126582
-11115	0.012271	0.0119945	0.00871795	0.0106676	0.00862215	0.0118738	0.00851148	0.0099121	0.00843882
-11090	0.00655572	0.00788211	0.00905983	0.0077426	0.00811496	0.0096475	0.0106888	0.00972508	0.00984529
-11065	0.0102538	0.00908156	0.0105983	0.00757054	0.00811496	0.00927644	0.00950119	0.0104732	0.0100797
-11040	0.00907716	0.00976696	0.00888889	0.00757054	0.00676247	0.00946197	0.00890736	0.00878998	0.00726676
-11015	0.00588334	0.010281	0.00905983	0.00722643	0.00676247	0.00946197	0.00870942	0.00841593	0.0112518
-10990	0.0075643	0.00788211	0.0104274	0.00636614	0.00693153	0.00667904	0.00752177	0.00748083	0.00703235
-10965	0.00790049	0.00685401	0.00717949	0.00671025	0.00710059	0.00723562	0.00673001	0.00729381	0.00750117
-10940	0.00706001	0.00599726	0.00632479	0.0065382	0.00625528	0.00612245	0.00534442	0.00673275	0.00656353
-10915	0.00621953	0.00582591	0.00666667	0.00516173	0.00507185	0.00500928	0.00653207	0.00598466	0.00773558
-10890	0.00605144	0.00514051	0.00529915	0.00757054	0.00540997	0.00705009	0.00475059	0.0054236	0.00539147
-10865	0.00504286	0.00633996	0.00632479	0.00757054	0.00659341	0.00482375	0.00593824	0.0054236	0.00562588
-10840	0.00504286	0.00616861	0.00393162	0.00464556	0.00540997	0.00797774	0.00732383	0.00430148	0.00445382
-10815	0.00437048	0.00548321	0.00444444	0.00602202	0.00608622	0.00463822	0.00514648	0.0054236	0.00586029
-10790	0.00554715	0.00719671	0.00547009	0.00498968	0.00338123	0.00482375	0.00534442	0.00486254	0.00492264
-10765	0.00302572	0.00531186	0.0042735	0.00361321	0.00388842	0.00296846	0.00475059	0.00392744	0.00492264
-10740	0.00336191	0.00599726	0.00358974	0.00395733	0.00524091	0.00482375	0.00534442	0.00392744	0.00562588
-10715	0.0036981	0.003427	0.00393162	0.0032691	0.00287405	0.00426716	0.00494854	0.00299233	0.00539147
-10690	0.00487477	0.00411241	0.00410256	0.00292498	0.00321217	0.00408163	0.00395883	0.0044885	0.00421941
-10665	0.00403429	0.00394106	0.0034188	0.00361321	0.00388842	0.00519481	0.00277118	0.00243127	0.00375059
-10640	0.00285762	0.0027416	0.00393162	0.0032691	0.00270499	0.00575139	0.00475059	0.00411446	0.00328176
-10615	0.00201715	0.00257025	0.00290598	0.0032691	0.00287405	0.00222635	0.0023753	0.00317935	0.00351617
-10590	0.0036981	0.00359836	0.00273504	0.00361321	0.00388842	0.00204082	0.00197941	0.00336637	0.00304735
-10565	0.00302572	0.0013708	0.00205128	0.00223675	0.0021978	0.00445269	0.00455265	0.00243127	0.00257853
-10540	0.00268953	0.0023989	0.00273504	0.00309704	0.00236686	0.00166976	0.00296912	0.00243127	0.0021097
-10515	0.00268953	0.0020562	0.00205128	0.00361321	0.00287405	0.00333952	0.00316706	0.00261829	0.00304735
-10490	0.00218524	0.00376971	0.00358974	0.00258087	0.00236686	0.00296846	0.00257324	0.00224425	0.00140647
-10465	0.00235334	0.00394106	0.00273504	0.00258087	0.00169062	0.00148423	0.00296912	0.00280531	0.00351617
-10440	0.00218524	0.00222755	0.0025641	0.00309704	0.00236686	0.0025974	0.00257324	0.00205723	0.00187529
-10415	0.00235334	0.00291295	0.00222222	0.00240881	0.00270499	0.0025974	0.0023753	0.00168319	0.00187529
-10390	0.00268953	0.0020562	0.00136752	0.00206469	0.00185968	0.00296846	0.00277118	0.00168319	0.00281294
-10365	0.00184905	0.00257025	0.0025641	0.00258087	0.0021978	0.00278293	0.00257324	0.00280531	0.00234412
-10340	0.00285762	0.0017135	0.00136752	0.00154852	0.0021978	0.00185529	0.00197941	0.00336637	0.00187529
-10315	0.00168095	0.00154215	0.00136752	0.00189264	0.00287405	0.00185529	0.0023753	0.00187021	0.00117206
-10290	0.00302572	0.0010281	0.0025641	0.00103235	0.00135249	0.00148423	0.00217736	0.00168319	0.000937647
-10265	0.00168095	0.00154215	0.00239316	0.00172058	0.00169062	0.000742115	0.00197941	0.000935104	0.00257853
-10240	0.00201715	0.0017135	0.000854701	0.00103235	0.00135249	0.00148423	0.000791766	0.00149617	0.00187529
-10215	0.00184905	0.0017135	0.00188034	0.00275292	0.000845309	0.00185529	0.00178147	0.00187021	0.00187529
-10190	0.00168095	0.0017135	0.00119658	0.0012044	0.00135249	0.00148423	0.00197941	0.000561062	0.00140647
-10165	0.00100857	0.0017135	0.00153846	0.000860289	0.00118343	0.00148423	0.00178147	0.00130915	0.000937647
-10140	0.000840477	0.00154215	0.0017094	0.000860289	0.00101437	0.00111317	0.000791766	0.00112212	0.00281294
-10115	0.00151286	0.00154215	0.00136752	0.00103235	0.00169062	0.000742115	0.00217736	0.00261829	0.0021097
-10090	0.00134476	0.00119945	0.000854701	0.00172058	0.00152156	0.000742115	0.000395883	0.00168319	0.00304735
-10065	0.00218524	0.0013708	0.000854701	0.00154852	0.0021978	0.000742115	0.00158353	0.00205723	0.000468823
-10040	0.00100857	0.00222755	0.000854701	0.00154852	0.00135249	0.000927644	0.00158353	0.00130915	0.00164088
-10015	0.00134476	0.0013708	0.00119658	0.00206469	0.00169062	0.00185529	0.000989707	0.00243127	0.00164088
-9990	0.000840477	0.0017135	0.00119658	0.000688231	0.000676247	0.000927644	0.000989707	0.00187021	0.00304735
-9965	0.00151286	0.0010281	0.000683761	0.00103235	0.00135249	0.00204082	0.000989707	0.000748083	0.00117206
-9940	0.00117667	0.000856751	0.00102564	0.00103235	0.000507185	0.000742115	0.000593824	0.00205723	0.00187529
-9915	0.00252143	0.0010281	0.00153846	0.0012044	0.00118343	0.00222635	0.00118765	0.000935104	0.00164088
-9890	0.000504286	0.0010281	0.0017094	0.00189264	0.00152156	0.000927644	0.000791766	0.00112212	0.000703235
-9865	0.00134476	0.00154215	0.00102564	0.00137646	0.000845309	0.000927644	0.000989707	0.00149617	0.000937647
-9840	0.00134476	0.000685401	0.00034188	0.00154852	0.00101437	0.00222635	0.000989707	0.000935104	0.000703235
-9815	0.00168095	0.000856751	0.000854701	0.000860289	0.000338123	0.0012987	0.00138559	0.000748083	0.000937647
-9790	0.000672382	0.00119945	0.000512821	0.000688231	0.000845309	0.00166976	0.000395883	0.00112212	0.00164088
-9765	0.00100857	0.000685401	0.0017094	0.00103235	0.000676247	0.00111317	0.000791766	0.000187021	0.0021097
-9740	0.000504286	0.000685401	0.00136752	0.0012044	0.000676247	0.000556586	0.00158353	0.000561062	0.00140647
-9715	0.00151286	0.00119945	0.000854701	0.00103235	0.000676247	0.00111317	0.000989707	0.00149617	0.000703235
-9690	0.00117667	0.000856751	0.000683761	0.00137646	0.00118343	0.00111317	0.0023753	0.00130915	0.00117206
-9665	0.000672382	0.0010281	0.00119658	0.000860289	0.000845309	0.000371058	0.00138559	0.00149617	0.00117206
-9640	0.000504286	0.000685401	0.00034188	0.000688231	0.00101437	0.00148423	0.000791766	0.00112212	0.000703235
-9615	0.00100857	0.000856751	0.00102564	0.00103235	0.00101437	0.000742115	0.000593824	0.00168319	0.000937647
-9590	0.00117667	0.0017135	0.000854701	0.0012044	0.00169062	0.00185529	0.00158353	0.00168319	0.0021097
-9565	0.000840477	0.000514051	0.00102564	0.00103235	0.00169062	0.000371058	0.00138559	0.00149617	0.00117206
-9540	0.000672382	0.00154215	0.000854701	0.000688231	0.000845309	0.000556586	0.000989707	0.000935104	0.000703235
-9515	0.00100857	0.00222755	0.000512821	0.00103235	0.00152156	0.00185529	0.00158353	0.00130915	0.000937647
-9490	0.00201715	0.000514051	0.000512821	0.00103235	0.000845309	0.000927644	0.000791766	0.00243127	0.00117206
-9465	0.000840477	0.000514051	0.000512821	0.000516173	0.000507185	0.00185529	0.00197941	0.00130915	0.00117206
-9440	0.00117667	0.000514051	0.000854701	0.00103235	0.00101437	0.00111317	0.00138559	0.00130915	0.00164088
-9415	0.00117667	0.00017135	0.000512821	0.000344116	0.00101437	0.0012987	0.000593824	0.00187021	0.000468823
-9390	0.00235334	0.000514051	0.00034188	0.0012044	0.00101437	0.00222635	0.00118765	0.00149617	0.000703235
-9365	0.00100857	0.000685401	0.00102564	0.000860289	0.000507185	0.00185529	0.000395883	0.00130915	0.00140647
-9340	0.00168095	0.0017135	0.00188034	0.0012044	0.00135249	0.00166976	0.000989707	0.00130915	0.00117206
-9315	0.00184905	0.0010281	0.000854701	0.00189264	0.00152156	0.0012987	0.00178147	0.000748083	0.000937647
-9290	0.000672382	0.0013708	0.00136752	0.00103235	0.000845309	0.00111317	0.00178147	0.000561062	0.00187529
-9265	0.000840477	0.00222755	0.000683761	0.000688231	0.00101437	0.0012987	0.000791766	0.000935104	0.00117206
-9240	0.000168095	0.000685401	0.00102564	0.000688231	0.000676247	0.0012987	0.00138559	0.000935104	0.00234412
-9215	0.000840477	0.0013708	0.00153846	0.00103235	0.00202874	0.00148423	0.000989707	0.000935104	0.000937647
-9190	0.000672382	0.000514051	0.000854701	0.00137646	0.000676247	0.00111317	0.000395883	0.00130915	0.000703235
-9165	0.000672382	0.0013708	0.000683761	0.000688231	0.000676247	0.000371058	0.00197941	0.000561062	0.00187529
-9140	0.000672382	0.0010281	0.00136752	0.000688231	0.00202874	0.000742115	0.000989707	0.00130915	0.000937647
-9115	0.000672382	0.0010281	0.00136752	0.00103235	0.00101437	0.000742115	0.00158353	0.00112212	0.00117206
-9090	0.000672382	0.000514051	0.00136752	0.00137646	0.000507185	0.000185529	0.000395883	0.000748083	0.00187529
-9065	0.000672382	0.000685401	0.000683761	0.000516173	0.000338123	0.0012987	0.000791766	0.000374042	0.000937647
-9040	0.000840477	0.0013708	0.000683761	0.00137646	0.000507185	0.000742115	0.000197941	0.00112212	0.00117206
-9015	0.000168095	0.000685401	0.00034188	0.00103235	0.000676247	0.000927644	0.000197941	0.000187021	0.00140647
-8990	0.000840477	0.000514051	0.00102564	0.000688231	0.000845309	0.000927644	0.000395883	0.000935104	0.000703235
-8965	0.000840477	0.000514051	0.00119658	0.00172058	0.000676247	0.0012987	0.000989707	0.00130915	0.000703235
-8940	0.000336191	0.000685401	0.00153846	0.000688231	0.00152156	0.000556586	0.000395883	0.00112212	0.000468823
-8915	0.000672382	0.0013708	0.00102564	0.000516173	0.00135249	0.000742115	0.00118765	0.000374042	0.000937647
-8890	0.000840477	0.0003427	0.000683761	0.000516173	0.000676247	0.000742115	0.000593824	0.000561062	0.00140647
-8865	0.00100857	0.000856751	0.000512821	0.00103235	0.00101437	0.000556586	0.000593824	0.000748083	0.000468823
-8840	0.000336191	0.000514051	0.000512821	0.0012044	0.00101437	0.000927644	0.00118765	0.000748083	0.00140647
-8815	0.000504286	0.000856751	0.00017094	0.00103235	0.000676247	0.000371058	0.000197941	0.000374042	0.00187529
-8790	0.000840477	0.000514051	0.00119658	0.000860289	0.000845309	0.000927644	0.000395883	0.000561062	0.000468823
-8765	0.000672382	0.000514051	0.00034188	0.00103235	0.000676247	0.000556586	0.000791766	0.000748083	0.000937647
-8740	0.000672382	0.000856751	0.000683761	0.000516173	0.000169062	0.000556586	0.000197941	0.00149617	0.000937647
-8715	0.000672382	0.0010281	0.00017094	0.000344116	0.00152156	0.000927644	0.00138559	0.000561062	0.000937647
-8690	0.000672382	0.000514051	0.000512821	0.000688231	0.000507185	0.000742115	0.000593824	0.000935104	0.000468823
-8665	0.000672382	0.000856751	0.000512821	0.000516173	0.000845309	0.000556586	0.000989707	0.00112212	0.000937647
-8640	0.000504286	0.000856751	0.000683761	0.000688231	0.000845309	0.000556586	0.000791766	0.000561062	0.000468823
-8615	0.000840477	0.000685401	0.000683761	0.000516173	0.000676247	0.00111317	0.000395883	0.00112212	0.000703235
-8590	0.000672382	0.0003427	0.000512821	0.000688231	0.000845309	0.0012987	0.000593824	0.000748083	0.000468823
-8565	0	0.0010281	0.000512821	0.000516173	0.000676247	0.000742115	0.00118765	0.00149617	0.000468823
-8540	0.000168095	0.0003427	0.00119658	0.000344116	0.000507185	0.00111317	0.00217736	0.00112212	0.000703235
-8515	0.000672382	0.000514051	0.000854701	0.000860289	0.000845309	0.000927644	0.000989707	0.000561062	0.00117206
-8490	0.000504286	0.000685401	0.000683761	0.000344116	0.00118343	0.000371058	0.00118765	0.000561062	0.000703235
-8465	0.000840477	0.000685401	0.00119658	0.000688231	0.000338123	0.000556586	0.000395883	0.00130915	0.000937647
-8440	0.000672382	0.000856751	0.00102564	0.000516173	0.000845309	0.000185529	0.000395883	0.000935104	0.00140647
-8415	0.000168095	0.00017135	0.00102564	0.000688231	0.00118343	0.000927644	0.000593824	0.000561062	0.00187529
-8390	0.00100857	0.000514051	0.000854701	0.000516173	0.000507185	0.000371058	0.000791766	0.000374042	0.000703235
-8365	0.000504286	0.000514051	0.000854701	0.000344116	0.000507185	0.00148423	0.000395883	0.000935104	0.000468823
-8340	0.000840477	0.00017135	0.000512821	0.000516173	0.000845309	0.0012987	0.000791766	0.000748083	0.000703235
-8315	0.000504286	0.000685401	0.000683761	0.000516173	0.000845309	0.000742115	0.000593824	0.00112212	0.00117206
-8290	0.00134476	0.0003427	0.000854701	0.000516173	0.000676247	0.000371058	0.000791766	0.00130915	0.000937647
-8265	0.00100857	0.0003427	0.00119658	0.000860289	0.00135249	0.000371058	0.000395883	0.000748083	0.000703235
-8240	0.00100857	0.00119945	0.00119658	0.000860289	0.000845309	0.000927644	0.000791766	0.000935104	0.000234412
-8215	0.000504286	0.0010281	0.00119658	0.000172058	0.000845309	0.0012987	0.000791766	0.00149617	0.000937647
-8190	0.00100857	0.000856751	0.000854701	0.000860289	0.000845309	0.00111317	0.000791766	0.000748083	0.00164088
-8165	0.000672382	0.000514051	0.00119658	0.000344116	0.00135249	0.00111317	0.00118765	0.00149617	0.000468823
-8140	0.000504286	0.00154215	0.00102564	0.000860289	0.00118343	0.00148423	0.00158353	0.000561062	0.000703235
-8115	0.000504286	0.0010281	0.000512821	0.000516173	0.000507185	0.000927644	0.000791766	0.000561062	0.000703235
-8090	0.00134476	0.00154215	0.000854701	0.000516173	0.000676247	0.00185529	0.000395883	0.00112212	0.000937647
-8065	0.000504286	0.0010281	0.00136752	0.00103235	0.000338123	0.000556586	0.00118765	0.00130915	0.00164088
-8040	0.000336191	0.00154215	0.000683761	0.000688231	0.000845309	0.000927644	0.000395883	0.000748083	0.000468823
-8015	0.00100857	0.00119945	0.00017094	0.000688231	0.00101437	0.000742115	0.00178147	0.000935104	0.000703235
-7990	0.000840477	0.00017135	0.000512821	0.000172058	0.000845309	0.000556586	0.00138559	0	0.00164088
-7965	0.000336191	0.000514051	0.000683761	0.000516173	0.000338123	0.000556586	0.000791766	0.000374042	0.00117206
-7940	0.000504286	0.000685401	0	0.000688231	0.000338123	0.000556586	0.000989707	0.000187021	0.000937647
-7915	0.000840477	0.000685401	0.00136752	0.000344116	0.000845309	0.000556586	0.00158353	0.000374042	0.00187529
-7890	0.000672382	0.0003427	0.00102564	0.000860289	0.000507185	0.000742115	0.000791766	0.000374042	0.000234412
-7865	0.000336191	0.000685401	0.00102564	0.000344116	0.000676247	0.0012987	0.000593824	0.000187021	0.000703235
-7840	0.00134476	0.00119945	0.000683761	0.000860289	0.000338123	0.000371058	0.00118765	0.000561062	0.000937647
-7815	0.00100857	0.000685401	0.000683761	0.000516173	0.000507185	0.000927644	0.00118765	0.000561062	0.00187529
-7790	0.000672382	0.00119945	0.000854701	0.000860289	0.00118343	0.000927644	0.000791766	0.000935104	0.000468823
-7765	0.000672382	0.000514051	0.000854701	0.00103235	0.00118343	0.000927644	0.000791766	0.000561062	0.000468823
-7740	0.000504286	0.0010281	0.000512821	0	0.000676247	0.0012987	0.00138559	0.000748083	0.000703235
-7715	0.00117667	0.000856751	0.00034188	0.00137646	0.00101437	0.0012987	0.00158353	0.000561062	0
-7690	0.000336191	0.000685401	0.000683761	0.000688231	0.000169062	0.000556586	0.000593824	0.000561062	0.000937647
-7665	0.000504286	0.000685401	0.00119658	0.000688231	0.000676247	0.00166976	0.000989707	0.000374042	0.000468823
-7640	0.000672382	0.000685401	0.000854701	0.00103235	0.00135249	0.000742115	0.00138559	0.000374042	0.000468823
-7615	0.00100857	0.0010281	0.00034188	0.000172058	0.000169062	0.000927644	0.00138559	0.00130915	0.000468823
-7590	0.000336191	0.00119945	0.000683761	0.000860289	0.00101437	0.0012987	0.000791766	0.000935104	0.000937647
-7565	0.000336191	0.000685401	0.000512821	0.000688231	0.00101437	0.000371058	0.000791766	0.000561062	0.00234412
-7540	0.00134476	0.000856751	0.00034188	0.000172058	0.000338123	0.000371058	0.000593824	0.000935104	0
-7515	0.00100857	0.00154215	0.000512821	0.0012044	0.000845309	0.000742115	0.000791766	0.00112212	0.000468823
-7490	0.00100857	0.00119945	0.000512821	0.000688231	0.000845309	0.000556586	0.00138559	0.00130915	0.000468823
-7465	0.00100857	0.00119945	0.00034188	0.000688231	0.000507185	0.00111317	0.000989707	0.000561062	0.000937647
-7440	0.000168095	0.000685401	0.00119658	0.000344116	0.000845309	0.000742115	0.000197941	0.000935104	0
-7415	0.000672382	0.00119945	0.000854701	0.000172058	0.000338123	0.00111317	0.00118765	0.000561062	0.000937647
-7390	0.00117667	0.000856751	0.00102564	0.000688231	0.00135249	0.000742115	0.000989707	0.000748083	0.000468823
-7365	0.000504286	0.0013708	0.000683761	0.000688231	0.000845309	0.000556586	0.000395883	0.000935104	0.000703235
-7340	0.00100857	0.000514051	0.000512821	0.000860289	0.000845309	0.000371058	0.000593824	0.000374042	0.000703235
-7315	0.000840477	0.00154215	0.00034188	0.00103235	0.000676247	0.0012987	0.00118765	0.000748083	0.00117206
-7290	0.000840477	0.0003427	0.000683761	0.000516173	0.000507185	0.00166976	0.000989707	0.000374042	0.000234412
-7265	0.00117667	0.000685401	0.000683761	0.000516173	0.00135249	0.000371058	0.000593824	0.000561062	0.00117206
-7240	0.000840477	0.0003427	0.000512821	0.000860289	0.000507185	0.000742115	0.000989707	0.000561062	0.00117206
-7215	0.000504286	0.00119945	0.000512821	0.000172058	0.000845309	0.000556586	0.000593824	0.000561062	0.000937647
-7190	0.000840477	0.0003427	0.00102564	0.000516173	0.000507185	0.00185529	0.000791766	0.000935104	0.000703235
-7165	0.000504286	0.00119945	0.00102564	0.000688231	0.000507185	0.000556586	0.000989707	0.000187021	0.000468823
-7140	0.000504286	0.000685401	0.000512821	0.000860289	0.000676247	0.000742115	0.00138559	0.000935104	0.00140647
-7115	0.000672382	0.000685401	0.00034188	0.000860289	0.000338123	0.000185529	0.00178147	0.000561062	0
-7090	0.000840477	0.000514051	0.00102564	0.000688231	0.00169062	0.000742115	0.000593824	0.000187021	0.00117206
-7065	0.00100857	0.000514051	0.000683761	0.00103235	0.000338123	0.000371058	0.000791766	0.000374042	0.00117206
-7040	0.000336191	0.000514051	0.000854701	0.000688231	0.00118343	0.000927644	0.000395883	0.000748083	0.000468823
-7015	0.000672382	0.0010281	0.000683761	0.000516173	0.000845309	0.000371058	0.00118765	0.000187021	0.000937647
-6990	0.000168095	0.0003427	0.00017094	0.000688231	0.000507185	0.000742115	0.000593824	0.000561062	0.000234412
-6965	0.000672382	0.000685401	0.000854701	0.000344116	0.000676247	0.000742115	0.000593824	0.000374042	0.000937647
-6940	0.000840477	0.000856751	0.000512821	0.000516173	0.000845309	0.000742115	0.00138559	0.000561062	0.00140647
-6915	0.000504286	0.0010281	0.00034188	0.000344116	0.00101437	0	0.000395883	0.000935104	0.000937647
-6890	0.000504286	0.000685401	0.000683761	0.000172058	0.000845309	0.000185529	0.00138559	0.000374042	0.00164088
-6865	0.000672382	0.0010281	0.00119658	0.000860289	0.000338123	0.000371058	0.00118765	0.000748083	0.000468823
-6840	0.000672382	0.000685401	0.00153846	0.000688231	0.00101437	0.000556586	0.000989707	0	0.00140647
-6815	0.000336191	0.000514051	0.000854701	0.000688231	0.00118343	0.000371058	0.00118765	0.000561062	0.000937647
-6790	0.000336191	0.0010281	0.000854701	0.000516173	0.000169062	0.000742115	0.000989707	0.00112212	0.000937647
-6765	0.000504286	0.000685401	0.000854701	0.000688231	0.000507185	0.000371058	0.00138559	0.000561062	0.00117206
-6740	0.000504286	0.000685401	0.000683761	0.000344116	0.000507185	0.0012987	0.000197941	0.00112212	0.000703235
-6715	0.000168095	0.000514051	0.000512821	0.000516173	0.000845309	0.000927644	0.000989707	0.000748083	0.000468823
-6690	0.000168095	0.0003427	0.00017094	0.0012044	0.000338123	0.000371058	0.00138559	0.000561062	0.000703235
-6665	0.00100857	0.000685401	0.000512821	0.00154852	0.000676247	0.00111317	0.000395883	0.000561062	0.000937647
-6640	0.00100857	0.000685401	0.000512821	0.000172058	0.000676247	0.000927644	0.000989707	0.000748083	0.00140647
-6615	0.000336191	0.000685401	0.00102564	0.000860289	0.00101437	0.0012987	0.00118765	0.000935104	0.000937647
-6590	0.000840477	0.0003427	0.000683761	0	0.00101437	0.0012987	0.00118765	0.00149617	0.000937647
-6565	0.000840477	0.00119945	0.00017094	0.000688231	0.000338123	0.000742115	0.000989707	0.000935104	0.00117206
-6540	0.000672382	0.0010281	0.000683761	0.000344116	0.000676247	0.0012987	0.00197941	0.000187021	0.00117206
-6515	0.00134476	0.000856751	0.000512821	0.000860289	0.00169062	0.00111317	0.000791766	0.00149617	0.000937647
-6490	0.000504286	0.0010281	0.000683761	0.000860289	0.00185968	0.000742115	0.00118765	0.000561062	0.00117206
-6465	0.00134476	0.0013708	0.000683761	0.000344116	0.00118343	0.0012987	0.00138559	0.000935104	0.00187529
-6440	0.000672382	0.0013708	0.000854701	0.00172058	0.000676247	0.00111317	0.000197941	0.000187021	0.000234412
-6415	0.000672382	0.00154215	0.000854701	0.0012044	0.00185968	0.000742115	0.000989707	0.00168319	0.00164088
-6390	0.000840477	0.0017135	0.000512821	0.00189264	0.000338123	0.00111317	0.000791766	0.00112212	0.000468823
-6365	0.000504286	0.000856751	0.000683761	0.0012044	0.00152156	0.00166976	0.00118765	0.000748083	0.00257853
-6340	0.00100857	0.000685401	0.00136752	0.000860289	0.00135249	0.00111317	0.00178147	0.000935104	0.00281294
-6315	0.00117667	0.00154215	0.000683761	0.00103235	0.00135249	0.00111317	0.00118765	0.00130915	0.00140647
-6290	0.00168095	0.0010281	0.00119658	0.000860289	0.00169062	0.00111317	0.00138559	0.00130915	0.00117206
-6265	0.00184905	0.0017135	0.000683761	0.00189264	0.00169062	0.000927644	0.00118765	0.00168319	0.000468823
-6240	0.00151286	0.0013708	0.000854701	0.00154852	0.00236686	0.00185529	0.000989707	0.00149617	0.00140647
-6215	0.00151286	0.00154215	0.00102564	0.00154852	0.00152156	0.00148423	0.00277118	0.00112212	0.00257853
-6190	0.00100857	0.000685401	0.000854701	0.00137646	0.00135249	0.00166976	0.00197941	0.00112212	0.00234412
-6165	0.00201715	0.0023989	0.00188034	0.00189264	0.00253593	0.00166976	0.0023753	0.000748083	0.000937647
-6140	0.00117667	0.00188485	0.00222222	0.0012044	0.00236686	0.0025974	0.00178147	0.00299233	0.00234412
-6115	0.00184905	0.0020562	0.00239316	0.00206469	0.00185968	0.00166976	0.00138559	0.000935104	0.00187529
-6090	0.00184905	0.0027416	0.00273504	0.00344116	0.00202874	0.00148423	0.00158353	0.00205723	0.00140647
-6065	0.00168095	0.00154215	0.00119658	0.00223675	0.00135249	0.0012987	0.00138559	0.00317935	0.00164088
-6040	0.00302572	0.00291295	0.00222222	0.00275292	0.00270499	0.00222635	0.00217736	0.00299233	0.0021097
-6015	0.00151286	0.00325565	0.00119658	0.00395733	0.00152156	0.00166976	0.00197941	0.00168319	0.00257853
-5990	0.00151286	0.00222755	0.00136752	0.00137646	0.0021978	0.00166976	0.00217736	0.00243127	0.00281294
-5965	0.00285762	0.0017135	0.00222222	0.00240881	0.00135249	0.00148423	0.00296912	0.00243127	0.00328176
-5940	0.00218524	0.0023989	0.00205128	0.00240881	0.00169062	0.00315399	0.00197941	0.00224425	0.00351617
-5915	0.00235334	0.00291295	0.00153846	0.00292498	0.00338123	0.0025974	0.003365	0.00243127	0.00164088
-5890	0.00151286	0.003427	0.00188034	0.00275292	0.00169062	0.00241187	0.00217736	0.00299233	0.0021097
-5865	0.00319381	0.0030843	0.00239316	0.00223675	0.00321217	0.00148423	0.00257324	0.00374042	0.00281294
-5840	0.00420239	0.00359836	0.00290598	0.00292498	0.00236686	0.00185529	0.00435471	0.00205723	0.00187529
-5815	0.00218524	0.00445511	0.0025641	0.0044735	0.00304311	0.0038961	0.00376089	0.00392744	0.00421941
-5790	0.00252143	0.00188485	0.00239316	0.00309704	0.00270499	0.00185529	0.00316706	0.00243127	0.00257853
-5765	0.0038662	0.0023989	0.0034188	0.00481762	0.00304311	0.00482375	0.00475059	0.00299233	0.00421941
-5740	0.00168095	0.00291295	0.00444444	0.00223675	0.00202874	0.00352505	0.0023753	0.00299233	0.00328176
-5715	0.00184905	0.0030843	0.00290598	0.00344116	0.00456467	0.00333952	0.003365	0.00317935	0.00421941
-5690	0.00319381	0.003427	0.0034188	0.00395733	0.00253593	0.0038961	0.003365	0.00243127	0.00351617
-5665	0.00319381	0.00325565	0.00188034	0.00378527	0.00371936	0.0038961	0.003365	0.00411446	0.00375059
-5640	0.00437048	0.00462646	0.00273504	0.00361321	0.00388842	0.00296846	0.0023753	0.00336637	0.00164088
-5615	0.00302572	0.00394106	0.00358974	0.0044735	0.00270499	0.00315399	0.00435471	0.00467552	0.00351617
-5590	0.00268953	0.00291295	0.00410256	0.00378527	0.00253593	0.00315399	0.00257324	0.00355339	0.00234412
-5565	0.00403429	0.0027416	0.00324786	0.00240881	0.00270499	0.00296846	0.00376089	0.00317935	0.00468823
-5540	0.00268953	0.00222755	0.00307692	0.00481762	0.00321217	0.0038961	0.00415677	0.00317935	0.00445382
-5515	0.0038662	0.0020562	0.00290598	0.00223675	0.0021978	0.00278293	0.00197941	0.00280531	0.00304735
-5490	0.0038662	0.003427	0.0025641	0.00240881	0.00371936	0.00408163	0.00415677	0.00317935	0.003985
-5465	0.00302572	0.0030843	0.00307692	0.00309704	0.00405748	0.00426716	0.00356295	0.00392744	0.00375059
-5440	0.00268953	0.0030843	0.00393162	0.00292498	0.00388842	0.00296846	0.00455265	0.00467552	0.0021097
-5415	0.00184905	0.00376971	0.00410256	0.00378527	0.0035503	0.00333952	0.00356295	0.00467552	0.00375059
-5390	0.00285762	0.003427	0.00358974	0.00395733	0.00338123	0.00278293	0.00415677	0.00467552	0.00515706
-5365	0.00235334	0.00479781	0.00307692	0.00309704	0.00287405	0.00333952	0.00277118	0.0044885	0.0060947
-5340	0.00420239	0.00291295	0.00307692	0.00481762	0.00304311	0.00575139	0.00376089	0.00280531	0.00257853
-5315	0.00268953	0.00291295	0.0034188	0.00309704	0.00202874	0.00296846	0.00395883	0.00355339	0.00304735
-5290	0.00235334	0.0030843	0.00444444	0.00309704	0.00321217	0.00371058	0.00494854	0.00336637	0.00445382
-5265	0.00218524	0.0030843	0.0034188	0.00361321	0.0021978	0.00241187	0.00455265	0.00392744	0.003985
-5240	0.00285762	0.00359836	0.00358974	0.00412939	0.0035503	0.00408163	0.00277118	0.00355339	0.00468823
-5215	0.0038662	0.0023989	0.00461538	0.00275292	0.00540997	0.0038961	0.00395883	0.00280531	0.003985
-5190	0.00201715	0.003427	0.00376068	0.00361321	0.00338123	0.00371058	0.003365	0.00355339	0.003985
-5165	0.00302572	0.00428376	0.00239316	0.00309704	0.00321217	0.00482375	0.00395883	0.00336637	0.00304735
-5140	0.00403429	0.00376971	0.00393162	0.00361321	0.00270499	0.00371058	0.00494854	0.00355339	0.003985
-5115	0.00453858	0.00222755	0.0034188	0.00240881	0.00338123	0.00426716	0.00435471	0.00317935	0.00375059
-5090	0.00235334	0.00359836	0.00324786	0.00481762	0.00321217	0.00408163	0.00356295	0.00336637	0.00304735
-5065	0.00252143	0.00428376	0.00324786	0.00378527	0.00202874	0.00296846	0.00296912	0.00243127	0.00187529
-5040	0.00437048	0.0030843	0.00358974	0.00275292	0.00422654	0.00426716	0.00257324	0.00355339	0.00304735
-5015	0.00403429	0.00411241	0.0025641	0.00292498	0.00253593	0.00500928	0.00415677	0.00411446	0.00375059
-4990	0.00302572	0.0020562	0.0025641	0.00361321	0.00169062	0.00352505	0.00316706	0.00392744	0.00468823
-4965	0.00319381	0.0020562	0.0034188	0.00344116	0.00287405	0.0038961	0.00435471	0.00205723	0.00234412
-4940	0.00184905	0.00325565	0.00324786	0.00275292	0.00253593	0.00426716	0.00415677	0.00261829	0.00257853
-4915	0.00319381	0.0027416	0.00239316	0.0044735	0.00473373	0.00241187	0.00257324	0.00243127	0.00187529
-4890	0.00218524	0.0030843	0.0025641	0.00309704	0.00304311	0.00333952	0.00217736	0.00205723	0.00421941
-4865	0.00168095	0.00257025	0.00239316	0.00292498	0.00253593	0.00185529	0.00316706	0.00187021	0.00234412
-4840	0.00302572	0.0020562	0.00188034	0.00189264	0.00202874	0.00241187	0.00455265	0.00187021	0.00234412
-4815	0.00218524	0.0023989	0.00307692	0.00292498	0.00304311	0.00296846	0.00197941	0.00280531	0.00117206
-4790	0.000672382	0.00291295	0.00290598	0.00292498	0.00118343	0.00166976	0.0023753	0.00224425	0.00421941
-4765	0.00336191	0.0013708	0.00239316	0.000860289	0.0021978	0.00185529	0.00178147	0.00261829	0.0021097
-4740	0.00252143	0.00119945	0.0017094	0.00258087	0.00202874	0.00241187	0.00158353	0.00299233	0.0021097
-4715	0.00134476	0.0020562	0.00222222	0.00223675	0.00135249	0.00166976	0.00277118	0.00280531	0.00328176
-4690	0.00117667	0.00222755	0.00136752	0.00154852	0.00135249	0.00148423	0.00178147	0.00205723	0.0021097
-4665	0.00201715	0.00188485	0.000854701	0.00189264	0.00236686	0.00241187	0.00138559	0.00224425	0.00140647
-4640	0.00184905	0.00154215	0.00119658	0.00206469	0.000676247	0.00296846	0.00217736	0.00224425	0.00257853
-4615	0.00268953	0.0010281	0.0025641	0.00258087	0.00101437	0.00148423	0.00217736	0.000748083	0.000937647
-4590	0.00218524	0.0013708	0.00273504	0.00172058	0.00135249	0.00185529	0.00296912	0.00205723	0.00164088
-4565	0.00100857	0.0010281	0.00153846	0.000860289	0.00152156	0.00185529	0.00158353	0.00205723	0.00257853
-4540	0.000840477	0.0020562	0.00136752	0.00189264	0.00118343	0.0012987	0.00158353	0.000748083	0.00140647
-4515	0.000840477	0.0010281	0.0025641	0.00137646	0.00169062	0.00111317	0.00158353	0.00205723	0.00140647
-4490	0.00100857	0.00154215	0.00136752	0.0012044	0.00118343	0.0012987	0.000989707	0.00168319	0.00117206
-4465	0.000672382	0.000856751	0.00102564	0.0012044	0.000845309	0.0012987	0.000791766	0.00130915	0.00117206
-4440	0.00218524	0.000685401	0.000854701	0.00154852	0.00236686	0.00222635	0.00158353	0.00112212	0.00140647
-4415	0.00134476	0.0013708	0.000683761	0.00172058	0.00169062	0.00222635	0.00118765	0.000561062	0.00164088
-4390	0.00117667	0.00119945	0.00034188	0.000688231	0.00101437	0.000927644	0.000791766	0.00130915	0.000703235
-4365	0.00117667	0.00119945	0.000683761	0.000516173	0.000169062	0.000742115	0.00138559	0.000374042	0.00234412
-4340	0.000840477	0.000856751	0.00034188	0.000688231	0.00101437	0.00166976	0.00138559	0.00112212	0.000468823
-4315	0.000336191	0.00154215	0.000512821	0.000860289	0.00118343	0.000927644	0.00118765	0.000561062	0.000703235
-4290	0.00100857	0	0.00102564	0.00154852	0.00135249	0.00148423	0.000989707	0.000561062	0.000937647
-4265	0.00151286	0.000514051	0.00119658	0.000860289	0.00135249	0.000927644	0.00138559	0.000561062	0.000937647
-4240	0.000840477	0.0013708	0.00102564	0.0012044	0.000169062	0.00148423	0.000395883	0.000748083	0.00117206
-4215	0	0.000685401	0.000683761	0.00103235	0.000676247	0.0012987	0.000593824	0.000935104	0.00117206
-4190	0.000672382	0.00017135	0.000683761	0.000860289	0.000507185	0.000371058	0.000593824	0.00112212	0.000703235
-4165	0	0.000514051	0.00034188	0.000344116	0.00135249	0.000556586	0.000197941	0.000374042	0.00140647
-4140	0.000336191	0.000514051	0.00102564	0.000516173	0.000676247	0.000742115	0.000395883	0.000935104	0.000703235
-4115	0.000672382	0.0003427	0.00017094	0.000688231	0.000338123	0.000556586	0.000791766	0.000374042	0.00140647
-4090	0.000840477	0.000856751	0.000512821	0.000516173	0.000676247	0.000185529	0.000593824	0.00112212	0.00117206
-4065	0.000504286	0.000514051	0.00017094	0.00103235	0.000507185	0.000927644	0.00118765	0.000935104	0.000234412
-4040	0.000336191	0.0003427	0.000512821	0.000688231	0.000507185	0.000927644	0.000791766	0.00112212	0.00164088
-4015	0.000504286	0.000856751	0.000512821	0.000344116	0.000845309	0.000371058	0.000395883	0.00112212	0.000468823
-3990	0.000336191	0.000685401	0.00017094	0.00103235	0.00118343	0.00166976	0.000197941	0.000561062	0
-3965	0.000168095	0.0003427	0.0017094	0.000516173	0.000676247	0.000185529	0.000395883	0.000748083	0.000703235
-3940	0.000168095	0.000856751	0.000683761	0.000344116	0.000338123	0.000556586	0.000593824	0.000374042	0.000937647
-3915	0.000504286	0.000856751	0.000512821	0.000344116	0.000338123	0.000556586	0.000791766	0.000561062	0.000937647
-3890	0.000504286	0.000685401	0.00034188	0.000516173	0.000507185	0.00111317	0.000395883	0.00130915	0.000937647
-3865	0.00100857	0.0003427	0.00034188	0.000688231	0	0.000556586	0.000395883	0.000374042	0.000703235
-3840	0.000840477	0.000514051	0.000512821	0	0.000507185	0.000371058	0.000593824	0.000187021	0
-3815	0.000840477	0.00017135	0.00034188	0.00103235	0.00101437	0.00111317	0.000593824	0.000561062	0
-3790	0.000168095	0	0.000854701	0.000688231	0.000845309	0.000556586	0.000593824	0.000561062	0.000234412
-3765	0.000168095	0.0003427	0.000512821	0.000344116	0.000676247	0.000742115	0.000197941	0.000374042	0.000234412
-3740	0.000672382	0.0003427	0.000512821	0.000516173	0	0.000371058	0.000989707	0.000374042	0.000703235
-3715	0.000336191	0.00119945	0.000683761	0	0.000338123	0	0.000593824	0.000561062	0.000234412
-3690	0.000840477	0.00017135	0.000512821	0.000172058	0.000845309	0.000371058	0.000989707	0.000187021	0.00117206
-3665	0.000168095	0.000685401	0.00034188	0.000516173	0.000507185	0.000742115	0.000395883	0.000748083	0.000468823
-3640	0.000504286	0.000514051	0.00034188	0.000688231	0.000676247	0.000927644	0.000593824	0.000935104	0.000234412
-3615	0.000336191	0.0003427	0.000512821	0.000516173	0.000845309	0.000185529	0.000395883	0.000374042	0.000468823
-3590	0.000168095	0.000685401	0	0.000344116	0.000676247	0.000371058	0.000593824	0.000748083	0.00140647
-3565	0.000840477	0.0003427	0.00017094	0.0012044	0.000507185	0.000371058	0.000989707	0.000187021	0.000234412
-3540	0.000168095	0.000685401	0	0.000516173	0.000676247	0.000371058	0.00118765	0.000748083	0.00117206
-3515	0.000168095	0.00017135	0.000512821	0.000516173	0.000507185	0.000742115	0.000395883	0.000561062	0.000234412
-3490	0.000336191	0.000514051	0.00034188	0.000688231	0.000169062	0.000371058	0.000791766	0.000561062	0.000234412
-3465	0.00100857	0.00017135	0.00034188	0.000860289	0.000338123	0.000371058	0	0.000374042	0.000703235
-3440	0	0.000685401	0.000854701	0.00103235	0.000676247	0.000371058	0	0.000374042	0.000234412
-3415	0	0.000514051	0.00017094	0.000516173	0.000169062	0.000371058	0.000197941	0.000561062	0.000703235
-3390	0.000504286	0.000856751	0.00017094	0.000172058	0.000338123	0.000927644	0.000593824	0.000561062	0.000234412
-3365	0.000504286	0	0	0.000344116	0.000676247	0.000742115	0.000593824	0.000187021	0.000234412
-3340	0.000504286	0.00017135	0	0.000344116	0.000338123	0.000371058	0.000593824	0	0.00117206
-3315	0.000336191	0.0003427	0.000854701	0.000516173	0.000169062	0.000742115	0.000197941	0.000374042	0.000234412
-3290	0.000504286	0.000685401	0.00034188	0.000172058	0.000169062	0.000556586	0	0.000935104	0
-3265	0.000168095	0.0003427	0.00017094	0.000688231	0.000169062	0.000742115	0.000197941	0	0.000234412
-3240	0.000168095	0	0.00034188	0.000172058	0.00101437	0.000371058	0.000593824	0	0.000937647
-3215	0	0.00017135	0	0.000516173	0	0.000742115	0.000593824	0.000561062	0.000234412
-3190	0.000336191	0.0003427	0.00034188	0.000172058	0.000338123	0.000371058	0.000197941	0.000374042	0.000234412
-3165	0.000168095	0.00017135	0.00017094	0.000172058	0	0.000742115	0.000593824	0.000374042	0.000234412
-3140	0.000336191	0.0003427	0.00034188	0.000172058	0.000845309	0.000742115	0.000395883	0	0.000468823
-3115	0.000672382	0.0003427	0.00017094	0.000860289	0.000338123	0.000185529	0.000395883	0.000187021	0.000468823
-3090	0	0.00017135	0.00034188	0.00103235	0.000338123	0.000556586	0.000197941	0.000374042	0.000234412
-3065	0	0	0	0	0	0.000556586	0.000395883	0.000561062	0.000703235
-3040	0.000504286	0.00017135	0.00017094	0.000344116	0.000507185	0.000556586	0.000593824	0.000187021	0.000468823
-3015	0.000336191	0.0003427	0.000683761	0.000344116	0.000676247	0.000556586	0.000395883	0.000187021	0.000234412
-2990	0.000336191	0.0003427	0.000512821	0.000172058	0.000338123	0.000371058	0.000395883	0	0.000468823
-2965	0.000336191	0.000514051	0.000683761	0.000172058	0.00101437	0.000185529	0.000593824	0.000748083	0.000468823
-2940	0.000504286	0.0003427	0.00017094	0.000172058	0.000338123	0.000185529	0.000593824	0.000748083	0.000468823
-2915	0.000336191	0.0003427	0.00034188	0.000172058	0.000507185	0.000371058	0	0	0.000703235
-2890	0.000672382	0	0	0.000172058	0.000507185	0.000556586	0.000593824	0.000374042	0.000234412
-2865	0.000336191	0.00017135	0.000854701	0.000516173	0.000507185	0.000185529	0	0	0.000234412
-2840	0.000504286	0.0003427	0.00034188	0.000516173	0.000169062	0.000185529	0.000197941	0.000748083	0.000468823
-2815	0.000840477	0.0003427	0.00034188	0.000688231	0.000338123	0.000185529	0.000197941	0.000374042	0.000468823
-2790	0.000840477	0.0003427	0.000512821	0.000172058	0.000507185	0.000556586	0.000197941	0.000561062	0.000234412
-2765	0.000168095	0.00017135	0.00034188	0	0.000169062	0.000742115	0.000593824	0.000748083	0.000703235
-2740	0.000336191	0.000685401	0	0.000172058	0.000507185	0.000371058	0.000197941	0.000561062	0.000468823
-2715	0.000168095	0.0003427	0.00017094	0.000172058	0.000169062	0.000371058	0.000395883	0	0.000468823
-2690	0.000336191	0.0003427	0.00017094	0.000172058	0.000169062	0.000742115	0.000197941	0.000187021	0.000234412
-2665	0.000504286	0.000685401	0.00017094	0.000688231	0.000507185	0.000556586	0.000593824	0.000187021	0.000234412
-2640	0.00100857	0.00017135	0.000512821	0	0	0	0.000395883	0.00112212	0.000703235
-2615	0.000336191	0.000685401	0.00017094	0.000688231	0.000507185	0.000185529	0	0.000561062	0.000468823
-2590	0.000168095	0	0.00017094	0	0.000676247	0.000927644	0.000197941	0.000187021	0.000234412
-2565	0.000504286	0	0.00017094	0	0	0.000185529	0.000197941	0.000187021	0.000703235
-2540	0	0.0003427	0.000512821	0.000344116	0.000507185	0.000185529	0.000593824	0.000561062	0
-2515	0.000168095	0.00017135	0.000854701	0.000516173	0.000169062	0.000371058	0.000395883	0.000561062	0.000234412
-2490	0.000168095	0.00017135	0.000683761	0.000344116	0.000676247	0.000556586	0.000197941	0.000374042	0.000468823
-2465	0.000504286	0	0.000854701	0.000172058	0.000507185	0.000556586	0.000593824	0.000935104	0.000468823
-2440	0.000504286	0.00017135	0.00017094	0.000344116	0.000169062	0.00148423	0.000593824	0.000187021	0.000234412
-2415	0.000336191	0.00017135	0	0.000344116	0.000169062	0.000371058	0.000791766	0.000561062	0.000937647
-2390	0.000168095	0	0.000512821	0	0	0.00111317	0.000197941	0.000374042	0.000468823
-2365	0.000168095	0.000856751	0.00017094	0.000172058	0.000507185	0.000185529	0.000395883	0.000374042	0.000468823
-2340	0	0.000514051	0.00034188	0.000344116	0	0	0	0.000374042	0.000937647
-2315	0.000840477	0.000514051	0.00017094	0.000172058	0.000845309	0.000185529	0	0.000561062	0.000468823
-2290	0.000504286	0.000514051	0.00034188	0.000516173	0.000338123	0.000371058	0.000395883	0.000374042	0.000234412
-2265	0.000840477	0	0.000512821	0.000344116	0.000338123	0.000371058	0.000197941	0.000187021	0
-2240	0.000840477	0.000514051	0.000854701	0.000516173	0.000507185	0.000927644	0	0.000187021	0
-2215	0.000504286	0.00017135	0.000512821	0.000860289	0.000338123	0.000371058	0.000197941	0.000561062	0.000703235
-2190	0.000840477	0.000514051	0	0.000516173	0.000338123	0.000185529	0.000395883	0.000374042	0.000234412
-2165	0.000168095	0.00017135	0.00017094	0.000516173	0	0.000556586	0.000593824	0.000187021	0.00117206
-2140	0.000168095	0.0003427	0.00034188	0.000344116	0.000507185	0.000371058	0.000197941	0.000935104	0.000234412
-2115	0.000336191	0.000514051	0.000683761	0	0.000338123	0.000927644	0.000593824	0.000748083	0
-2090	0.000672382	0.00017135	0.00017094	0.000516173	0.000338123	0.000556586	0.000197941	0.000374042	0
-2065	0.000336191	0.0003427	0.00034188	0.000688231	0	0.000371058	0.000197941	0.000187021	0.000468823
-2040	0.000840477	0.0003427	0.000512821	0.000172058	0.000676247	0.000556586	0.000395883	0.000374042	0.000234412
-2015	0.000168095	0.0003427	0.00017094	0	0.000676247	0.000185529	0.000395883	0	0.000468823
-1990	0.000336191	0.000514051	0.00017094	0.000516173	0.000507185	0.000371058	0.000395883	0.000374042	0.000468823
-1965	0.000336191	0.00017135	0.00017094	0.000172058	0.000338123	0.000556586	0.000395883	0.000374042	0.000234412
-1940	0.000168095	0.00119945	0.00034188	0.000172058	0.000169062	0.000371058	0.000197941	0.000374042	0.000234412
-1915	0.000168095	0.000685401	0.00017094	0.000516173	0.000169062	0	0.000395883	0.000374042	0.000937647
-1890	0.000504286	0.0003427	0.000512821	0.000172058	0.000169062	0.000185529	0.000197941	0.000374042	0.000234412
-1865	0.000672382	0.0003427	0.000854701	0	0	0.000556586	0.000791766	0.000187021	0.000703235
-1840	0.00100857	0.00017135	0.00017094	0.000172058	0.000169062	0.000556586	0.000593824	0.000935104	0.000234412
-1815	0.000168095	0.0003427	0.00034188	0	0.000507185	0.000185529	0.000197941	0.000187021	0.000703235
-1790	0.000504286	0.00017135	0.00017094	0.000344116	0.000338123	0.000556586	0.000197941	0.000561062	0.000234412
-1765	0.000336191	0.0003427	0	0.000516173	0.000507185	0.000185529	0.000197941	0	0.000468823
-1740	0.000504286	0.000856751	0.000854701	0.000344116	0.000507185	0.000371058	0.000197941	0.000187021	0.000468823
-1715	0.000672382	0.0003427	0.00034188	0.000860289	0.000338123	0.000371058	0.000197941	0	0.000234412
-1690	0.000336191	0	0.00034188	0	0.000507185	0.000556586	0.00118765	0.000561062	0
-1665	0.00100857	0.000514051	0.000512821	0.000688231	0.000169062	0.000185529	0.000197941	0.000935104	0.000937647
-1640	0.000672382	0.000514051	0.00034188	0.000516173	0.000338123	0.000185529	0.000197941	0.000561062	0.000468823
-1615	0.000672382	0.000856751	0.00017094	0.000516173	0.000845309	0.000371058	0	0.000748083	0
-1590	0.000672382	0.00154215	0.00034188	0.000344116	0.000338123	0.000371058	0.000197941	0.000935104	0.000234412
-1565	0.000504286	0.0010281	0.00034188	0.000860289	0.000338123	0.000556586	0.000593824	0.000374042	0.000468823
-1540	0.00134476	0.000514051	0.00034188	0.000344116	0.00101437	0.000185529	0.000395883	0.000374042	0
-1515	0.000168095	0.000514051	0.00017094	0.000344116	0.000845309	0.000927644	0.000197941	0.000748083	0.000937647
-1490	0.000840477	0.00017135	0.000854701	0.000344116	0.000845309	0.00111317	0.000197941	0.000374042	0.000937647
-1465	0.000840477	0.0003427	0.00034188	0.000688231	0.000676247	0.000927644	0.000197941	0.00130915	0.000234412
-1440	0.00117667	0.00017135	0.00017094	0.000516173	0.000338123	0.000556586	0.00118765	0.000935104	0.000937647
-1415	0.000504286	0.000685401	0.000512821	0.00103235	0.000338123	0.000556586	0.000593824	0.000561062	0.000468823
-1390	0.000672382	0.000856751	0.00034188	0.000344116	0.000338123	0.000185529	0.000791766	0.000561062	0.000234412
-1365	0.00100857	0.0003427	0.00034188	0.000344116	0.000676247	0.000927644	0.000989707	0	0.000234412
-1340	0.00100857	0.0010281	0.00034188	0.000344116	0.00118343	0.000371058	0.000197941	0.000748083	0.000703235
-1315	0.00100857	0.000856751	0.00034188	0.00103235	0.000507185	0.000742115	0.00158353	0.000748083	0.000703235
-1290	0.00151286	0.0003427	0.000854701	0.000860289	0.000676247	0.000371058	0.000197941	0.000935104	0.000234412
-1265	0.00117667	0.000685401	0.000854701	0.000688231	0.000845309	0.000185529	0.000593824	0.00168319	0.000234412
-1240	0.00100857	0.000685401	0.000854701	0.000344116	0.000338123	0.000742115	0.000989707	0.000561062	0
-1215	0.00151286	0.0010281	0.000512821	0.000688231	0.000507185	0.000742115	0.000791766	0.000748083	0.000468823
-1190	0.00100857	0.000856751	0.00102564	0.0012044	0.000845309	0.000927644	0.000791766	0.00130915	0.000937647
-1165	0.00151286	0.00017135	0.00102564	0.000344116	0.000338123	0.00111317	0.000791766	0.00130915	0.000703235
-1140	0.00134476	0.00119945	0.00153846	0.0012044	0.000845309	0.000185529	0.000197941	0.000748083	0.000468823
-1115	0.000840477	0.00119945	0.000683761	0.000688231	0.000845309	0.000371058	0.000791766	0.000748083	0.000468823
-1090	0.00184905	0.0017135	0.00102564	0.000344116	0.000169062	0.000742115	0.000197941	0.00168319	0.000703235
-1065	0.00117667	0.0017135	0.00136752	0.000516173	0.000507185	0.00148423	0.000593824	0.000748083	0.000703235
-1040	0.00117667	0.000856751	0.000683761	0.000688231	0.000676247	0.000927644	0.000791766	0.00130915	0.000937647
-1015	0.00201715	0.000514051	0.000512821	0.00137646	0.000338123	0.00111317	0.000791766	0.00130915	0
-990	0.00285762	0.0013708	0.00136752	0.00137646	0.00101437	0.000742115	0.00118765	0.00168319	0.000703235
-965	0.00201715	0.00119945	0.00136752	0.00103235	0.000507185	0.000556586	0.000989707	0.000748083	0.000468823
-940	0.00184905	0.0017135	0.00188034	0.00189264	0.000507185	0.000742115	0.000791766	0.00130915	0.000703235
-915	0.00201715	0.0017135	0.00119658	0.0012044	0.00135249	0.00148423	0.00197941	0.00149617	0.000703235
-890	0.000840477	0.0017135	0.00119658	0.00154852	0.000845309	0.00111317	0.000791766	0.00187021	0.000937647
-865	0.00268953	0.000685401	0.000683761	0.000688231	0.00118343	0.00111317	0.00158353	0.00205723	0.000468823
-840	0.00218524	0.0013708	0.00136752	0.00154852	0.00169062	0.0012987	0.000593824	0.00130915	0.000703235
-815	0.00218524	0.0013708	0.0017094	0.0012044	0.00152156	0.00111317	0.000395883	0.00149617	0.000937647
-790	0.00252143	0.0010281	0.00102564	0.00137646	0.00169062	0.00111317	0.00158353	0.000935104	0.000937647
-765	0.00218524	0.00119945	0.00222222	0.00137646	0.000676247	0.000742115	0.00118765	0.00224425	0.000468823
-740	0.0036981	0.00257025	0.00136752	0.00172058	0.00118343	0.00148423	0.00158353	0.00243127	0.00164088
-715	0.00353001	0.0020562	0.00222222	0.00172058	0.00169062	0.00204082	0.000791766	0.00149617	0.00187529
-690	0.00319381	0.0027416	0.00205128	0.00240881	0.00118343	0.00148423	0.000791766	0.00243127	0.000703235
-665	0.00420239	0.00222755	0.00290598	0.00137646	0.00135249	0.00166976	0.00178147	0.00149617	0.00117206
-640	0.0036981	0.0023989	0.00239316	0.00258087	0.00118343	0.00185529	0.00118765	0.00261829	0.00164088
-615	0.0036981	0.00257025	0.0025641	0.00189264	0.00135249	0.00166976	0.00118765	0.00243127	0.000937647
-590	0.00504286	0.0010281	0.00205128	0.00223675	0.00185968	0.00222635	0.000791766	0.00168319	0.000937647
-565	0.00420239	0.00222755	0.0025641	0.0032691	0.00185968	0.00315399	0.00217736	0.00261829	0.00281294
-540	0.00655572	0.0030843	0.00239316	0.00275292	0.00270499	0.00222635	0.00296912	0.00243127	0.000703235
-515	0.00420239	0.00394106	0.00205128	0.00395733	0.00135249	0.00166976	0.0023753	0.00280531	0.00117206
-490	0.00504286	0.00394106	0.0025641	0.00240881	0.00304311	0.0025974	0.00158353	0.00392744	0.00164088
-465	0.00588334	0.0030843	0.00273504	0.00206469	0.00287405	0.00278293	0.000989707	0.00411446	0.000703235
-440	0.00571525	0.0020562	0.00307692	0.00206469	0.00321217	0.00204082	0.00217736	0.00224425	0.0021097
-415	0.00554715	0.003427	0.0042735	0.00275292	0.00304311	0.0025974	0.00138559	0.00317935	0.00164088
-390	0.00621953	0.00428376	0.00324786	0.00344116	0.00388842	0.00185529	0.00197941	0.00411446	0.0021097
-365	0.00504286	0.00479781	0.0025641	0.00292498	0.00338123	0.00166976	0.00316706	0.00299233	0.00164088
-340	0.00504286	0.00496916	0.0042735	0.00361321	0.0035503	0.00538033	0.00217736	0.00374042	0.00140647
-315	0.00588334	0.00428376	0.00461538	0.00619408	0.0035503	0.00241187	0.00376089	0.00392744	0.00187529
-290	0.00806858	0.00428376	0.00512821	0.00309704	0.00270499	0.00426716	0.00435471	0.0044885	0.00257853
-265	0.0073962	0.00616861	0.00512821	0.00361321	0.00338123	0.00315399	0.00415677	0.00392744	0.00281294
-240	0.00840477	0.00685401	0.00461538	0.00430145	0.00405748	0.00278293	0.00435471	0.00654573	0.00328176
-215	0.00722811	0.00788211	0.00529915	0.00533379	0.0043956	0.00352505	0.00475059	0.00411446	0.000703235
-190	0.0104219	0.00651131	0.00581197	0.00378527	0.00371936	0.00408163	0.00356295	0.00729381	0.0021097
-165	0.00874096	0.00582591	0.00547009	0.00395733	0.00287405	0.00630798	0.00257324	0.0054236	0.00375059
-140	0.00537906	0.00753941	0.00564103	0.00481762	0.00456467	0.0038961	0.00534442	0.00355339	0.00257853
-115	0.00689191	0.00496916	0.00410256	0.00361321	0.00253593	0.00408163	0.00395883	0.00504956	0.00234412
-90	0.00621953	0.00428376	0.00461538	0.00292498	0.00422654	0.00371058	0.003365	0.00467552	0.00304735
-65	0.00319381	0.00479781	0.00324786	0.00258087	0.00118343	0.00222635	0.00316706	0.00280531	0.00234412
-40	0.00302572	0.00428376	0.00222222	0.00223675	0.00185968	0.00148423	0.00178147	0.00261829	0.00117206
-15	0.00252143	0.0027416	0.00102564	0.0032691	0.00202874	0.00222635	0.00158353	0.00112212	0.00140647
10	0.0036981	0.0030843	0.00307692	0.00189264	0.00202874	0.00204082	0.00217736	0.00205723	0.00140647
35	0.00420239	0.00359836	0.00290598	0.00240881	0.00304311	0.00185529	0.00118765	0.00205723	0.00234412
60	0.00403429	0.0027416	0.00273504	0.00223675	0.00236686	0.00315399	0.00356295	0.00374042	0.00304735
85	0.00554715	0.00445511	0.0042735	0.0032691	0.00321217	0.00500928	0.00257324	0.00430148	0.0021097
110	0.00840477	0.00719671	0.00410256	0.00498968	0.00388842	0.00241187	0.00455265	0.00579764	0.00257853
135	0.00991763	0.00651131	0.00649573	0.0032691	0.00456467	0.00500928	0.00415677	0.00598466	0.00492264
160	0.00672382	0.00548321	0.00598291	0.00533379	0.00270499	0.00538033	0.00435471	0.00392744	0.00375059
185	0.00806858	0.00822481	0.00529915	0.00309704	0.00405748	0.00445269	0.00395883	0.00710679	0.00140647
210	0.00806858	0.00616861	0.00666667	0.00481762	0.00304311	0.0038961	0.00494854	0.00430148	0.00375059
235	0.00874096	0.00428376	0.0042735	0.00498968	0.00625528	0.00408163	0.00356295	0.0054236	0.00187529
260	0.00773239	0.00616861	0.0042735	0.0032691	0.00371936	0.0025974	0.00197941	0.00579764	0.00281294
285	0.00588334	0.00479781	0.00444444	0.00206469	0.0035503	0.00315399	0.00435471	0.00430148	0.00257853
310	0.00588334	0.00616861	0.00393162	0.00378527	0.00422654	0.00278293	0.00277118	0.00430148	0.00140647
335	0.00504286	0.00514051	0.0034188	0.00344116	0.00371936	0.00315399	0.00376089	0.00486254	0.00281294
360	0.00655572	0.003427	0.00358974	0.00309704	0.0021978	0.00222635	0.00277118	0.00336637	0.00304735
385	0.00537906	0.00633996	0.00358974	0.00292498	0.00270499	0.0025974	0.00356295	0.00336637	0.0021097
410	0.00722811	0.00394106	0.00358974	0.00223675	0.00321217	0.00371058	0.00197941	0.00467552	0.0021097
435	0.00605144	0.00376971	0.00239316	0.00464556	0.00270499	0.00296846	0.00356295	0.00243127	0.00164088
460	0.00420239	0.00394106	0.0042735	0.00206469	0.00287405	0.00278293	0.003365	0.00374042	0.00164088
485	0.00470667	0.003427	0.0025641	0.00258087	0.00118343	0.00333952	0.00296912	0.00430148	0.00234412
510	0.00353001	0.00257025	0.00324786	0.00172058	0.00101437	0.00166976	0.00178147	0.00149617	0.00140647
535	0.00504286	0.003427	0.0034188	0.00292498	0.00169062	0.00185529	0.00277118	0.00280531	0.000937647
560	0.00470667	0.0027416	0.0025641	0.00258087	0.00253593	0.0012987	0.00197941	0.00280531	0.000937647
585	0.00319381	0.0023989	0.00273504	0.00189264	0.00253593	0.00241187	0.00257324	0.00224425	0.000468823
610	0.00319381	0.0020562	0.00290598	0.00172058	0.00236686	0.00166976	0.00217736	0.00355339	0.00257853
635	0.00302572	0.0027416	0.00307692	0.00240881	0.00135249	0.00278293	0.00138559	0.00224425	0.00140647
660	0.00302572	0.0027416	0.00119658	0.00154852	0.00169062	0.00166976	0.00138559	0.00243127	0.00140647
685	0.00302572	0.00119945	0.0017094	0.00240881	0.00185968	0.00111317	0.00138559	0.00130915	0.000703235
710	0.00403429	0.00222755	0.00153846	0.0012044	0.00118343	0.00204082	0.00178147	0.00224425	0.00164088
735	0.00201715	0.0020562	0.00136752	0.00189264	0.00169062	0.00148423	0.00217736	0.00149617	0.00117206
760	0.00184905	0.0020562	0.00119658	0.00189264	0.000845309	0.00222635	0.00257324	0.00243127	0.00164088
785	0.00168095	0.0013708	0.00119658	0.00172058	0.000845309	0.000742115	0.00138559	0.00205723	0.00140647
810	0.00117667	0.00188485	0.00034188	0.00172058	0.00101437	0.0025974	0.000989707	0.00112212	0.000468823
835	0.0036981	0.0017135	0.0017094	0.0012044	0.00169062	0.000927644	0.000593824	0.000561062	0.000937647
860	0.00184905	0.0010281	0.00102564	0.00137646	0.000845309	0.00148423	0.000791766	0.00205723	0.000703235
885	0.00201715	0.000685401	0.00102564	0.000860289	0.00101437	0.00111317	0.000593824	0.000748083	0.00117206
910	0.00201715	0.0020562	0.00136752	0.000860289	0.000845309	0.00204082	0.000197941	0.000748083	0.000937647
935	0.0038662	0.000856751	0.00119658	0.00258087	0.00101437	0.0012987	0.000791766	0.00149617	0.000937647
960	0.00302572	0.00119945	0.00034188	0.000688231	0.000845309	0.000742115	0.000989707	0.000561062	0.000468823
985	0.00201715	0.000514051	0.0017094	0.000860289	0.000676247	0.000185529	0.000593824	0.000748083	0.000234412
1010	0.00201715	0.0013708	0.00119658	0.00103235	0.000676247	0.000556586	0.00118765	0.00130915	0.000703235
1035	0.00218524	0.0013708	0.00102564	0.0012044	0.00118343	0.00111317	0.00118765	0.000187021	0.000468823
1060	0.00184905	0.00119945	0.000683761	0.000516173	0.000845309	0.000927644	0.000593824	0.00130915	0.00117206
1085	0.00218524	0.0010281	0.00034188	0.00103235	0.000676247	0.000556586	0.00178147	0.000374042	0.000468823
1110	0.000840477	0.000685401	0.00102564	0.000516173	0.000507185	0.000371058	0	0.000374042	0.000468823
1135	0.00117667	0.0010281	0.00119658	0.000688231	0.000676247	0.000371058	0.000989707	0.000748083	0.000703235
1160	0.000504286	0.0017135	0.00136752	0.000516173	0.000845309	0.00111317	0.000593824	0.000748083	0.00140647
1185	0.000840477	0.00119945	0.00034188	0.000860289	0.000507185	0.000371058	0.000989707	0.00112212	0.000468823
1210	0.00151286	0.000685401	0.000854701	0.0012044	0.000338123	0.000556586	0.000593824	0.000935104	0.000937647
1235	0.00100857	0.0010281	0.000854701	0.00103235	0.000676247	0.000742115	0.000395883	0.000935104	0.000234412
1260	0.000672382	0.0003427	0.000683761	0.000172058	0.00101437	0.000371058	0.00118765	0.00187021	0.00140647
1285	0.00100857	0.000685401	0.000512821	0.000516173	0.00118343	0.00111317	0.000395883	0.000748083	0.00117206
1310	0.00151286	0.0003427	0.000512821	0.000860289	0	0.000371058	0.000197941	0.000935104	0
1335	0.00100857	0.000685401	0.000683761	0.000516173	0.000338123	0.000556586	0.000791766	0.000561062	0.000703235
1360	0	0.0010281	0.000512821	0.000172058	0.000507185	0.000371058	0.000989707	0.000935104	0.000234412
1385	0.000504286	0.000856751	0.000683761	0.000344116	0.000845309	0.000185529	0.000791766	0.000374042	0.000234412
1410	0.000336191	0.0003427	0.000512821	0.000516173	0	0.000371058	0.000791766	0.000748083	0
1435	0.00100857	0.000514051	0.00017094	0.000172058	0.000507185	0.000556586	0.000593824	0.000561062	0.000703235
1460	0.000840477	0.00017135	0.000683761	0.000516173	0.000676247	0.000371058	0.000593824	0.000561062	0.000703235
1485	0.000672382	0.00017135	0	0.000344116	0.000338123	0.000742115	0.000197941	0.000374042	0.000937647
1510	0.000504286	0.0003427	0.000683761	0.000688231	0.000507185	0.000556586	0.000593824	0	0.000234412
1535	0.000672382	0.00017135	0.00034188	0.000688231	0.000338123	0.000556586	0.000593824	0.000374042	0.000468823
1560	0.000504286	0.0003427	0.00136752	0.000344116	0.000338123	0.000185529	0.000791766	0.000935104	0.000468823
1585	0.000840477	0.0003427	0.000683761	0.000344116	0	0.000556586	0.000197941	0.000374042	0
1610	0.000504286	0.000514051	0.000512821	0.000344116	0.000169062	0.000185529	0.000197941	0	0.000234412
1635	0.000840477	0.000685401	0.000512821	0.000516173	0.000338123	0.0012987	0.000395883	0.000374042	0.000703235
1660	0.000672382	0.000685401	0.00017094	0.000172058	0	0.000371058	0.000197941	0.000561062	0.000234412
1685	0.000840477	0.000514051	0.000854701	0.000344116	0.000338123	0.000185529	0.000197941	0.000374042	0.000703235
1710	0.000168095	0.000514051	0.00034188	0.000688231	0.000507185	0.000185529	0.000593824	0.000748083	0.000468823
1735	0.000672382	0.000514051	0	0.000344116	0.000845309	0.000371058	0.000593824	0.000374042	0.000234412
1760	0.000168095	0.000514051	0.000854701	0.000516173	0.000338123	0.000371058	0.000395883	0.000374042	0.000703235
1785	0.000336191	0.0003427	0.00034188	0.00103235	0.000676247	0	0.000395883	0.000748083	0.000468823
1810	0.000336191	0.0003427	0	0.000172058	0.000169062	0.000742115	0.000989707	0.000187021	0.000937647
1835	0.000336191	0.00017135	0.00034188	0.000860289	0.000507185	0.000185529	0.000197941	0.000561062	0.000703235
1860	0.00117667	0.0003427	0.00017094	0	0.000169062	0.000185529	0.000197941	0.000187021	0.000234412
1885	0.000168095	0.00017135	0.000512821	0.000172058	0.000338123	0.000185529	0.000395883	0.000374042	0.000234412
1910	0.000504286	0.000514051	0.00017094	0.000516173	0	0.00111317	0.000197941	0.000187021	0.000703235
1935	0	0.000514051	0.00034188	0.000344116	0.000676247	0.000371058	0.000593824	0.000561062	0.000468823
1960	0.00117667	0.00017135	0.000512821	0.000172058	0	0.000742115	0.000593824	0.000187021	0.000703235
1985	0.000168095	0.00017135	0.00034188	0.000344116	0.000507185	0.000185529	0.000395883	0.000561062	0.000468823
2010	0.000336191	0	0.000854701	0.000516173	0.000338123	0.000185529	0.000395883	0.00112212	0.000703235
2035	0.000336191	0.000856751	0.000512821	0.000860289	0	0.000185529	0.000395883	0	0
2060	0	0.000514051	0.000512821	0.000688231	0.00135249	0.000371058	0.000593824	0.000561062	0
2085	0.00100857	0.000685401	0.00017094	0.000172058	0.000338123	0.000371058	0.000395883	0.000187021	0
2110	0.000840477	0.0003427	0.000683761	0.000344116	0.000507185	0	0.000395883	0	0.000468823
2135	0.000672382	0.00017135	0.00102564	0.000516173	0	0	0.00118765	0.000561062	0.000234412
2160	0	0.0003427	0.00034188	0.000344116	0.000169062	0.000185529	0.000593824	0.000561062	0.000468823
2185	0.000672382	0.000514051	0.00017094	0.000516173	0.000338123	0	0.000593824	0.000561062	0.000703235
2210	0.000672382	0.000856751	0	0.000172058	0.000169062	0.000185529	0.000395883	0.000748083	0.000703235
2235	0.000672382	0.0003427	0.00034188	0.000516173	0	0.000742115	0.000395883	0.000748083	0.000234412
2260	0.000336191	0.000685401	0.000512821	0.000688231	0	0.000185529	0.000395883	0.000187021	0.000234412
2285	0.000168095	0.0003427	0.00136752	0.000344116	0.000507185	0.000371058	0.000197941	0	0.000468823
2310	0.000672382	0.00017135	0.00034188	0	0.000676247	0.000371058	0.000791766	0.000187021	0.00117206
2335	0.000168095	0	0.00034188	0.000172058	0.000169062	0.000371058	0.000791766	0.00130915	0.000234412
2360	0	0.0003427	0.000683761	0.000172058	0.000338123	0	0.000593824	0.000187021	0.000234412
2385	0.000336191	0.000685401	0.000512821	0.000172058	0.000507185	0.000371058	0.000791766	0.000748083	0.000468823
2410	0.00100857	0	0	0.000172058	0.000676247	0.000742115	0.000593824	0.000374042	0.000234412
2435	0.000168095	0.0003427	0.00034188	0.000172058	0.000169062	0.000556586	0.000197941	0.000187021	0.000468823
2460	0.000336191	0.00017135	0.00034188	0.000172058	0.000338123	0.000556586	0.000197941	0.000187021	0.000234412
2485	0.000336191	0.0003427	0.00017094	0.000516173	0.000507185	0	0	0.000748083	0.000937647
2510	0.000168095	0	0.00017094	0.000344116	0.00101437	0.000556586	0.000593824	0.000187021	0.000468823
2535	0.000336191	0.0003427	0	0	0.000338123	0	0.000197941	0	0.000703235
2560	0.000504286	0.000514051	0.00017094	0.000172058	0.000507185	0.00111317	0.000395883	0.000187021	0
2585	0.000504286	0.000514051	0.000512821	0.000344116	0.000169062	0.000371058	0.000593824	0.000935104	0.00117206
2610	0.000336191	0.0003427	0.00017094	0.000344116	0	0.000185529	0.000593824	0.000748083	0.000937647
2635	0.000336191	0.00017135	0.00034188	0	0.000338123	0.000371058	0.00118765	0.000374042	0.000468823
2660	0.000168095	0	0.000854701	0.000172058	0.000169062	0.000556586	0.000395883	0.000561062	0.000234412
2685	0.000168095	0.00017135	0.00034188	0.000172058	0.000169062	0.000185529	0.000395883	0	0.00117206
2710	0.000336191	0.0003427	0.00034188	0	0.000507185	0.000185529	0	0.000374042	0
2735	0.000504286	0.00017135	0	0	0.000169062	0.000556586	0.000989707	0.000187021	0.000468823
2760	0.000504286	0.000856751	0.000512821	0.000172058	0.000169062	0.000371058	0.000791766	0.00112212	0.000468823
2785	0.000168095	0.00017135	0.000512821	0.000172058	0	0.000185529	0.000593824	0.000187021	0.000468823
2810	0.000168095	0	0.00017094	0.000344116	0.000676247	0.00111317	0	0	0.000703235
2835	0.000336191	0.00017135	0.000512821	0.000516173	0.000507185	0.000742115	0.000197941	0.000561062	0.000234412
2860	0.000504286	0.0003427	0.00017094	0.000516173	0.000169062	0.000371058	0.000593824	0.000561062	0.000703235
2885	0.000336191	0.0003427	0.00034188	0.000860289	0.000169062	0.000556586	0.000395883	0.000187021	0.000234412
2910	0.000168095	0.00119945	0.000512821	0.000344116	0.000338123	0	0.000395883	0.000374042	0.000234412
2935	0.000168095	0	0.000512821	0.000172058	0	0.000371058	0.000593824	0.000561062	0.000468823
2960	0.000504286	0.00017135	0.00017094	0.000172058	0.000507185	0	0.00138559	0.000748083	0
2985	0.000336191	0.0003427	0.00034188	0.000344116	0.000169062	0	0.000791766	0	0.000234412
3010	0.000672382	0.000514051	0.000683761	0.000344116	0.000676247	0.000927644	0.000395883	0.000187021	0.000468823
3035	0.000336191	0.00017135	0.00017094	0.000344116	0	0.000371058	0.000395883	0.000748083	0.000234412
3060	0.00100857	0	0.000683761	0.000516173	0.000169062	0.000185529	0.000395883	0	0
3085	0.000672382	0.000514051	0	0.000688231	0.000338123	0	0.000197941	0.000561062	0.000468823
3110	0.000168095	0.0003427	0.00034188	0.000344116	0.000338123	0.000185529	0.000197941	0.000374042	0.000937647
3135	0.000504286	0.0003427	0.00017094	0.000172058	0.000507185	0.000371058	0.000395883	0.000187021	0.00117206
3160	0.000336191	0.0003427	0.00034188	0.000344116	0.000507185	0	0.000593824	0.000374042	0.000468823
3185	0.000168095	0.00017135	0.000512821	0.000344116	0.000507185	0.000927644	0.000197941	0.000561062	0.000234412
3210	0.000336191	0.000685401	0.00017094	0.000516173	0.000338123	0.000185529	0.000395883	0.000187021	0.000468823
3235	0.000168095	0.00017135	0.00034188	0.000344116	0.000169062	0.000556586	0.000593824	0.000187021	0.000468823
3260	0.000168095	0.0003427	0	0.000344116	0	0.000371058	0.000197941	0.000187021	0.000703235
3285	0.000840477	0.000514051	0.000512821	0.000344116	0.000169062	0.000185529	0.000197941	0.00112212	0
3310	0	0.0003427	0.00017094	0.000344116	0.000338123	0.000742115	0.000791766	0.000374042	0.000937647
3335	0.000672382	0.000685401	0.00017094	0.000344116	0.000338123	0.000556586	0.000593824	0	0.000703235
3360	0.000840477	0.000856751	0.00017094	0.000516173	0.000507185	0	0	0	0.000234412
3385	0.000672382	0.0003427	0.00017094	0.000344116	0.000169062	0.000556586	0.000791766	0.000748083	0.000234412
3410	0.000672382	0.0003427	0.000683761	0.000344116	0.000845309	0.000742115	0.000197941	0.000748083	0.000703235
3435	0.000504286	0	0.000683761	0.000172058	0	0.000556586	0.000197941	0.000187021	0.000468823
3460	0.000672382	0.00017135	0.000512821	0.000516173	0.000338123	0.000556586	0.000395883	0.000374042	0.000703235
3485	0.000504286	0.000514051	0.000683761	0.000688231	0.000338123	0.000185529	0.000197941	0.000561062	0.000234412
3510	0.000168095	0.0003427	0.00034188	0	0.000338123	0.000556586	0	0.000187021	0.000937647
3535	0.000336191	0.00017135	0.000683761	0.000172058	0.000169062	0.000371058	0.000197941	0.000187021	0.000937647
3560	0	0.000514051	0.00017094	0.000172058	0.000507185	0.000556586	0.000197941	0.000374042	0.000703235
3585	0.000504286	0.0003427	0.000512821	0.000344116	0.000507185	0.000371058	0.000197941	0.000374042	0.000234412
3610	0.000336191	0.00017135	0.00034188	0.000344116	0.000169062	0.000185529	0.000791766	0.000561062	0.000468823
3635	0.000168095	0.0003427	0.000683761	0.000516173	0.000507185	0.000742115	0	0.000748083	0.000234412
3660	0.000840477	0.00017135	0.000683761	0.000172058	0.000169062	0	0.000593824	0.000187021	0
3685	0.000672382	0.000685401	0.00034188	0.000516173	0.000169062	0.000556586	0.000395883	0.000187021	0.000703235
3710	0.000504286	0	0.000512821	0.000516173	0.000169062	0	0.000197941	0	0.00117206
3735	0.000504286	0	0.00034188	0	0.000507185	0.000556586	0.000395883	0.000187021	0.000468823
3760	0.000504286	0.00017135	0.00034188	0.000172058	0	0.000185529	0.000197941	0.000374042	0.000703235
3785	0	0.00017135	0.00034188	0.000688231	0.000507185	0.000185529	0.000197941	0.000187021	0.000703235
3810	0.000504286	0.00017135	0.00034188	0.000172058	0.000169062	0.000371058	0.000197941	0.000187021	0.000703235
3835	0.000336191	0.000514051	0.00017094	0.000172058	0.000169062	0.000371058	0.000395883	0.000374042	0.000468823
3860	0	0.0003427	0.00034188	0.000516173	0.000338123	0.000371058	0.000197941	0.000374042	0.000468823
3885	0.000504286	0	0	0.000172058	0.000507185	0.000185529	0.000593824	0.000374042	0.000468823
3910	0.000336191	0.0003427	0.000512821	0.000344116	0.000676247	0.000371058	0.000395883	0.000374042	0
3935	0.000168095	0.00017135	0.00017094	0	0.000169062	0.000371058	0.000395883	0	0.000234412
3960	0	0.000514051	0.00034188	0.000516173	0.000507185	0.000185529	0.000593824	0.000187021	0.00140647
3985	0.000504286	0.000514051	0.00017094	0.000516173	0.000169062	0.000371058	0	0	0.000234412
4010	0.000336191	0.000514051	0.000683761	0.000172058	0.000169062	0.000371058	0	0.000374042	0.000234412
4035	0	0.000685401	0.00017094	0	0	0.000742115	0.000197941	0.000187021	0.000234412
4060	0.000672382	0.0003427	0.00034188	0.000172058	0.000169062	0.000185529	0.000593824	0.000187021	0.000468823
4085	0.000672382	0.00017135	0.00034188	0.000344116	0.00101437	0.000371058	0.000197941	0.000374042	0.000703235
4110	0.00100857	0.0003427	0.00034188	0	0.000507185	0.000556586	0.000197941	0.000748083	0.000234412
4135	0.000672382	0	0	0.000172058	0.000338123	0.000185529	0.000197941	0	0.000234412
4160	0.000168095	0.0003427	0.000512821	0	0.000676247	0.000185529	0	0.000748083	0.000468823
4185	0.000336191	0	0.00017094	0	0.000169062	0.000185529	0.000593824	0.000748083	0.000468823
4210	0.000504286	0.0003427	0.00017094	0.000344116	0	0.000371058	0.000395883	0.000187021	0.000468823
4235	0.000336191	0.0003427	0	0.000344116	0.000338123	0.000556586	0.000593824	0	0.000468823
4260	0.000168095	0.000514051	0.000512821	0.000172058	0.000169062	0	0.000395883	0.000187021	0.000234412
4285	0.000504286	0.000514051	0.000512821	0.000172058	0.000338123	0.000371058	0.000395883	0	0.000234412
4310	0.000168095	0.00017135	0.00034188	0.000172058	0.000507185	0	0	0	0.000703235
4335	0.000672382	0.00017135	0.000512821	0.000172058	0.000507185	0	0.000593824	0.000561062	0.000234412
4360	0.000840477	0.00017135	0.000512821	0.000172058	0.000338123	0	0.000197941	0.000187021	0
4385	0.000336191	0.000514051	0.000683761	0	0.000676247	0.000371058	0.000989707	0.000561062	0
4410	0.000672382	0	0.000512821	0.000172058	0.000338123	0.000185529	0.000395883	0.000374042	0
4435	0.000336191	0	0	0	0	0.000371058	0.000395883	0.000187021	0.000234412
4460	0.000168095	0.000685401	0.00119658	0.000344116	0.00101437	0.000371058	0.000395883	0.000561062	0.00140647
4485	0	0	0.000683761	0	0.000169062	0.000742115	0.000197941	0	0.000234412
4510	0.000168095	0.0003427	0.000683761	0.000172058	0.000507185	0.000371058	0.000593824	0.000187021	0
4535	0.000504286	0.000514051	0.000512821	0.000516173	0.000338123	0.000556586	0.000197941	0.000187021	0.000468823
4560	0.000504286	0.000514051	0.00017094	0.000344116	0.000169062	0	0.000197941	0.000561062	0.000468823
4585	0	0	0.00034188	0	0.00118343	0.000371058	0	0.000561062	0.000468823
4610	0	0.0003427	0.000512821	0.000344116	0.000338123	0.000556586	0.000593824	0.000561062	0.000703235
4635	0.000336191	0	0.00034188	0.000344116	0.000338123	0.000742115	0.000593824	0.000561062	0.000703235
4660	0.000168095	0.00017135	0.00034188	0.000344116	0.000338123	0.000371058	0.000593824	0.000748083	0
4685	0.000672382	0.0003427	0.000854701	0.000344116	0.000338123	0.000742115	0.000593824	0.000748083	0.000703235
4710	0.000840477	0.000514051	0.00034188	0.000688231	0.000169062	0.000371058	0.000791766	0.000935104	0.000234412
4735	0.000840477	0.0003427	0.00017094	0.000516173	0.000676247	0.000185529	0.000395883	0.000561062	0.000937647
4760	0.000336191	0.000685401	0.00017094	0.000688231	0.00101437	0.000556586	0.000791766	0.000374042	0.00140647
4785	0.000336191	0.000514051	0.000683761	0.000172058	0.000507185	0.000185529	0.000197941	0.000561062	0.000703235
4810	0.000672382	0.000514051	0.000512821	0.000172058	0.000676247	0.000371058	0.000395883	0.000935104	0.00140647
4835	0.000840477	0.000685401	0.000512821	0.000860289	0.000338123	0.000556586	0.00138559	0.000374042	0.000468823
4860	0.000504286	0.0003427	0.00017094	0.000516173	0.000338123	0.000185529	0.000791766	0.000935104	0.000937647
4885	0.000504286	0.000514051	0.00034188	0.000344116	0.00118343	0.000927644	0.000791766	0.000374042	0.000937647
4910	0.000504286	0.000514051	0.00119658	0.000688231	0.000338123	0.000742115	0.000791766	0.000561062	0.00187529
4935	0.000336191	0.000514051	0.00034188	0.000516173	0.000338123	0.000556586	0.000395883	0.000561062	0.00187529
4960	0.000336191	0.000685401	0.000512821	0.000516173	0.00185968	0.000742115	0.000593824	0.000374042	0.00140647
4985	0.000504286	0.000685401	0.000854701	0.000688231	0.000507185	0.000371058	0.000593824	0.00112212	0
5010	0.000840477	0.000856751	0	0.000688231	0.000507185	0.000927644	0.000989707	0.000561062	0.000703235
5035	0.000168095	0.000685401	0.000683761	0.000516173	0	0.000371058	0.000593824	0.000374042	0.000703235
5060	0.000672382	0.0010281	0.00017094	0.000688231	0.000338123	0.000556586	0.000593824	0.000748083	0
5085	0.000504286	0.000856751	0.000854701	0.000516173	0.000169062	0.000556586	0.000791766	0.000935104	0.000468823
5110	0.000672382	0.000856751	0.00034188	0.000688231	0.000676247	0.000371058	0.000197941	0.000935104	0.00117206
5135	0.000168095	0.0013708	0	0.000172058	0.000338123	0.000371058	0.000791766	0.000935104	0.000937647
5160	0.000672382	0.0003427	0.000512821	0.000688231	0.000507185	0.000927644	0.000395883	0.000561062	0.000937647
5185	0.00100857	0.000856751	0.00017094	0.000344116	0.000845309	0.000742115	0.000791766	0.000561062	0.00117206
5210	0.00134476	0.000514051	0.00119658	0.000860289	0.000169062	0.000742115	0.000791766	0.000935104	0.000468823
5235	0.000840477	0.0003427	0.00034188	0.000172058	0.000676247	0.00111317	0.000395883	0.00130915	0.000468823
5260	0.000672382	0.000514051	0.00017094	0.000172058	0.000845309	0.00111317	0.000593824	0.000748083	0.000703235
5285	0.000168095	0.000685401	0.000683761	0.000516173	0.000338123	0.000185529	0.000989707	0.000561062	0.000937647
5310	0.00100857	0.0003427	0.00034188	0	0.000338123	0.000742115	0.000791766	0.000561062	0.000937647
5335	0.000168095	0.000685401	0.000512821	0.000688231	0.000845309	0.00111317	0.000989707	0.000935104	0.000937647
5360	0.00100857	0.000685401	0.000854701	0.000516173	0.000338123	0.000556586	0.000989707	0.000935104	0.000468823
5385	0.000840477	0.00119945	0.00119658	0.0012044	0.000507185	0.000742115	0.000989707	0	0.000234412
5410	0.00117667	0.000685401	0.000854701	0.00172058	0.000845309	0.000371058	0.000593824	0.000935104	0.000703235
5435	0.00100857	0.000685401	0.000854701	0.000344116	0.000676247	0.000556586	0.000197941	0.00112212	0.000937647
5460	0.000672382	0.00017135	0	0.000688231	0.000507185	0.000185529	0.000593824	0.000187021	0.000234412
5485	0.000504286	0.0003427	0.000683761	0.000860289	0.000845309	0.000742115	0.000791766	0.000187021	0.000937647
5510	0.000504286	0.0013708	0.00153846	0.00103235	0.000845309	0.000927644	0.000791766	0.000187021	0.00117206
5535	0.000336191	0.000685401	0.000683761	0.000860289	0.000676247	0	0.00138559	0.000561062	0.00140647
5560	0.000672382	0.000685401	0.00102564	0.000516173	0.000845309	0.0012987	0.000395883	0.00112212	0.000234412
5585	0.00100857	0.0010281	0.00034188	0.00103235	0.000845309	0.00111317	0.000791766	0.000187021	0.000937647
5610	0.00117667	0.000514051	0.000854701	0.000344116	0.00101437	0.000742115	0.000593824	0.000374042	0.000937647
5635	0.000504286	0.000514051	0.00102564	0.000172058	0.000676247	0.000371058	0.000593824	0.000374042	0.000937647
5660	0.00134476	0.0010281	0.000683761	0.000688231	0	0.000371058	0.000989707	0.000561062	0.000468823
5685	0.00134476	0.000685401	0.000683761	0.00103235	0.000507185	0.000371058	0.000989707	0.000561062	0.00117206
5710	0.00117667	0.000856751	0.00136752	0.00103235	0.00101437	0.000556586	0.000989707	0.000561062	0.00117206
5735	0.000504286	0.00154215	0.000683761	0.000860289	0.00135249	0.00222635	0.00118765	0.00112212	0.000703235
5760	0.000504286	0.000856751	0.00119658	0.000860289	0.00118343	0.000927644	0.000593824	0.000748083	0.000468823
5785	0.000840477	0	0.000854701	0.00103235	0.000507185	0.000556586	0.000791766	0.00112212	0.00117206
5810	0.000504286	0.000856751	0.000512821	0.000688231	0.000676247	0.000742115	0.000593824	0.00187021	0.00187529
5835	0.000504286	0.000685401	0.000512821	0.000344116	0.000507185	0.000371058	0.000197941	0.00112212	0.000937647
5860	0.00100857	0.000685401	0.00102564	0.000860289	0.00118343	0.000742115	0.00118765	0.000374042	0
5885	0.000504286	0.000856751	0.00102564	0.000344116	0.000169062	0.0012987	0.00138559	0.00205723	0.000468823
5910	0.000168095	0.000514051	0.000683761	0.00137646	0.000676247	0.000185529	0.000989707	0.00112212	0.000703235
5935	0.000336191	0.000685401	0.000683761	0.000860289	0.000845309	0.000185529	0.000791766	0.00168319	0.000703235
5960	0.000672382	0.000514051	0.000512821	0.000688231	0.000338123	0.000556586	0.00138559	0.00112212	0.000234412
5985	0	0	0.00119658	0.000344116	0.000676247	0.000556586	0.000989707	0.000748083	0.000468823
6010	0.00100857	0.0003427	0.00034188	0.000172058	0.000676247	0.000556586	0.000791766	0.000935104	0.000468823
6035	0.000504286	0.000514051	0.00034188	0.000860289	0.000338123	0.000742115	0.00118765	0.000748083	0.00117206
6060	0.000336191	0.000685401	0.000683761	0.000516173	0.00101437	0.000927644	0.00138559	0.000748083	0.000703235
6085	0.000504286	0.000685401	0.00034188	0.000344116	0.000676247	0.00111317	0.000593824	0.00130915	0.000937647
6110	0.000840477	0.0003427	0.00153846	0.000344116	0.00118343	0.000185529	0.000989707	0.000187021	0.000703235
6135	0.000504286	0.00119945	0.000512821	0.00103235	0.000507185	0.000185529	0.000593824	0.00130915	0.00140647
6160	0.000840477	0.000856751	0.00102564	0.000344116	0.000845309	0.000185529	0.000791766	0.000748083	0.000468823
6185	0.00134476	0.00017135	0.000512821	0.000516173	0.000845309	0.00111317	0.00197941	0.000748083	0.000703235
6210	0.00100857	0.000856751	0.000683761	0.000688231	0.000169062	0.000556586	0.000395883	0.000935104	0.00257853
6235	0.000168095	0.000856751	0.00017094	0	0.000676247	0.000556586	0.000197941	0.000561062	0.000703235
6260	0.000504286	0.000856751	0.00136752	0.000860289	0.000507185	0.000556586	0.00138559	0.000374042	0.00140647
6285	0.000840477	0.0003427	0.000854701	0.000860289	0.000507185	0.000371058	0.00158353	0.000561062	0.000468823
6310	0.000840477	0.0003427	0.00017094	0.000516173	0.000507185	0.000742115	0.000989707	0.000935104	0.000937647
6335	0.000504286	0.000856751	0.00102564	0.000688231	0.000676247	0.000742115	0.000395883	0.00112212	0.000937647
6360	0.000336191	0.0003427	0.000512821	0.000344116	0.000676247	0.000371058	0.000395883	0.00130915	0.000703235
6385	0.000504286	0.00154215	0.00034188	0.000860289	0.000338123	0.000371058	0.000791766	0.000748083	0.000937647
6410	0.00134476	0.0003427	0	0.000172058	0.000507185	0.000371058	0.000791766	0.000748083	0.00164088
6435	0.000840477	0.0003427	0.000683761	0.00137646	0.000507185	0.00111317	0.000395883	0.000374042	0.0021097
6460	0.000672382	0.000685401	0.000512821	0.000344116	0.00152156	0.000185529	0.00118765	0.00130915	0.000703235
6485	0.000840477	0.0003427	0.000512821	0.000860289	0.00101437	0.00148423	0.000197941	0.000748083	0.000468823
6510	0.00100857	0.000514051	0.000854701	0.000344116	0.000507185	0.000927644	0.000593824	0.000561062	0.00164088
6535	0.00151286	0.00017135	0.000683761	0.00103235	0.000507185	0.000742115	0.000197941	0.000935104	0.000234412
6560	0.000672382	0.000514051	0.000683761	0.00137646	0.000845309	0.0012987	0.000989707	0.00130915	0.000703235
6585	0.000504286	0.0013708	0.00119658	0.0012044	0.00101437	0.0012987	0.00118765	0.00130915	0.00187529
6610	0.00100857	0.00119945	0.000512821	0.00103235	0.000676247	0.000742115	0.000593824	0.00205723	0.000703235
6635	0.00100857	0.000685401	0.00034188	0.000516173	0.00101437	0.000371058	0	0.000748083	0.000937647
6660	0.00134476	0.000514051	0.000512821	0.00154852	0.000845309	0.000742115	0.00158353	0.000748083	0.000937647
6685	0.00100857	0.0010281	0.00119658	0.0012044	0.000338123	0.000927644	0.000791766	0.000748083	0.00140647
6710	0.00201715	0.000856751	0.00153846	0.0012044	0.00118343	0.00111317	0.00158353	0.000935104	0.00117206
6735	0.00184905	0.0013708	0.000683761	0.00206469	0.000507185	0.000742115	0.00158353	0.000748083	0.000703235
6760	0.000672382	0.000856751	0.00119658	0.000688231	0.000845309	0.00166976	0.00138559	0.000561062	0.00140647
6785	0.00117667	0.00119945	0.00119658	0.000860289	0.00152156	0.000556586	0.00138559	0.000561062	0.00164088
6810	0.00100857	0.000685401	0.000512821	0.000688231	0.000169062	0.000556586	0.00178147	0.00187021	0.00117206
6835	0.00117667	0.0013708	0.00136752	0.000516173	0.00101437	0.0012987	0.00178147	0.000935104	0.00117206
6860	0.000504286	0.000685401	0.00153846	0.00137646	0.000676247	0.00185529	0.00138559	0.00112212	0.000937647
6885	0.00151286	0.0017135	0.00222222	0.00103235	0.000845309	0.0012987	0.000989707	0.00168319	0.00187529
6910	0.00151286	0.0017135	0.00205128	0.00137646	0.00118343	0.00204082	0.00118765	0.000748083	0.00117206
6935	0.000840477	0.00119945	0.00136752	0.00103235	0.00152156	0.00148423	0.00197941	0.000748083	0.00117206
6960	0.00235334	0.0017135	0.00153846	0.00206469	0.00185968	0.0012987	0.000989707	0.00224425	0.00117206
6985	0.00218524	0.0023989	0.00119658	0.000860289	0.000845309	0.00166976	0.00217736	0.00130915	0.00187529
7010	0.00117667	0.0020562	0.00239316	0.00189264	0.00118343	0.00148423	0.00158353	0.00243127	0.00187529
7035	0.00302572	0.00222755	0.00153846	0.00240881	0.00101437	0.00204082	0.00296912	0.00130915	0.00234412
7060	0.00268953	0.00119945	0.00102564	0.00172058	0.00169062	0.00296846	0.00217736	0.00224425	0.00117206
7085	0.00218524	0.00188485	0.00239316	0.00258087	0.00185968	0.00296846	0.00138559	0.00130915	0.00304735
7110	0.00235334	0.00154215	0.00188034	0.0012044	0.00253593	0.00204082	0.00296912	0.00187021	0.00375059
7135	0.00134476	0.00188485	0.00205128	0.00309704	0.00135249	0.0025974	0.00197941	0.00224425	0.00328176
7160	0.00319381	0.0027416	0.00205128	0.00206469	0.00236686	0.00241187	0.003365	0.00149617	0.00164088
7185	0.00336191	0.0023989	0.00222222	0.00172058	0.00202874	0.00333952	0.000989707	0.00224425	0.00328176
7210	0.00184905	0.00188485	0.00153846	0.00206469	0.00321217	0.00333952	0.003365	0.00243127	0.00187529
7235	0.00252143	0.00222755	0.00222222	0.00258087	0.00135249	0.00148423	0.0023753	0.00224425	0.00164088
7260	0.00302572	0.00325565	0.00307692	0.00206469	0.00185968	0.0025974	0.00217736	0.000935104	0.00328176
7285	0.00268953	0.0027416	0.00222222	0.00361321	0.0021978	0.00333952	0.00316706	0.00243127	0.00468823
7310	0.00319381	0.0030843	0.00205128	0.00412939	0.00185968	0.00185529	0.00217736	0.00280531	0.00304735
7335	0.00235334	0.0027416	0.00239316	0.00344116	0.00152156	0.0025974	0.0023753	0.00243127	0.00304735
7360	0.00268953	0.0027416	0.0025641	0.00292498	0.00338123	0.00111317	0.00217736	0.00467552	0.00257853
7385	0.00201715	0.00496916	0.00461538	0.00361321	0.00287405	0.00296846	0.00296912	0.00336637	0.00187529
7410	0.00268953	0.0027416	0.00205128	0.00412939	0.00270499	0.00296846	0.00395883	0.0044885	0.00351617
7435	0.00218524	0.0027416	0.00478632	0.00344116	0.00270499	0.00352505	0.00395883	0.00299233	0.00328176
7460	0.00336191	0.00496916	0.00324786	0.00172058	0.0043956	0.00278293	0.00296912	0.00299233	0.003985
7485	0.00184905	0.00291295	0.00290598	0.00206469	0.0035503	0.0038961	0.00435471	0.00411446	0.00421941
7510	0.00319381	0.00394106	0.00307692	0.00361321	0.00304311	0.00371058	0.00257324	0.00411446	0.00304735
7535	0.00201715	0.00291295	0.00324786	0.0032691	0.00388842	0.00426716	0.00217736	0.00355339	0.00539147
7560	0.00302572	0.00325565	0.00307692	0.0032691	0.00473373	0.00296846	0.00197941	0.00355339	0.0021097
7585	0.0036981	0.00394106	0.00410256	0.00240881	0.00388842	0.00426716	0.00435471	0.00261829	0.00421941
7610	0.0036981	0.00359836	0.00205128	0.0032691	0.00321217	0.00352505	0.00296912	0.00299233	0.00539147
7635	0.00319381	0.003427	0.00478632	0.00361321	0.00304311	0.00166976	0.00277118	0.0044885	0.00351617
7660	0.00252143	0.00376971	0.00393162	0.00412939	0.00321217	0.00315399	0.00217736	0.00486254	0.00445382
7685	0.00336191	0.0023989	0.00324786	0.00516173	0.00270499	0.00278293	0.00395883	0.00261829	0.00234412
7710	0.00420239	0.00411241	0.00393162	0.00258087	0.0021978	0.00278293	0.00554236	0.00336637	0.00304735
7735	0.0036981	0.00359836	0.00324786	0.00309704	0.00270499	0.00352505	0.0023753	0.00486254	0.00445382
7760	0.0038662	0.00548321	0.00444444	0.00275292	0.00253593	0.00408163	0.00475059	0.00149617	0.00468823
7785	0.00353001	0.0027416	0.00290598	0.0032691	0.00422654	0.0038961	0.00296912	0.00561062	0.003985
7810	0.00403429	0.00411241	0.00410256	0.00430145	0.00388842	0.00333952	0.00415677	0.00187021	0.00304735
7835	0.00403429	0.00359836	0.00358974	0.00361321	0.00388842	0.00296846	0.00475059	0.00392744	0.00421941
7860	0.00336191	0.00359836	0.0034188	0.00344116	0.00388842	0.00296846	0.0023753	0.00261829	0.00375059
7885	0.00336191	0.00394106	0.00358974	0.00223675	0.00405748	0.00482375	0.00296912	0.0044885	0.00445382
7910	0.0038662	0.00445511	0.00495726	0.00516173	0.0043956	0.00426716	0.00257324	0.00355339	0.00304735
7935	0.00437048	0.00291295	0.00358974	0.00412939	0.00388842	0.00278293	0.00494854	0.00299233	0.00445382
7960	0.0038662	0.00257025	0.00376068	0.00378527	0.00371936	0.00445269	0.00435471	0.00486254	0.00515706
7985	0.00336191	0.00496916	0.00324786	0.00275292	0.00422654	0.0038961	0.00316706	0.00280531	0.00281294
8010	0.00336191	0.00325565	0.00461538	0.00430145	0.00338123	0.00463822	0.00356295	0.00336637	0.00445382
8035	0.00437048	0.00291295	0.00290598	0.00361321	0.00321217	0.00296846	0.00415677	0.00336637	0.00328176
8060	0.0038662	0.00359836	0.00136752	0.00412939	0.00185968	0.0038961	0.00395883	0.00355339	0.00445382
8085	0.00319381	0.0023989	0.00290598	0.00258087	0.00270499	0.00204082	0.00633413	0.00317935	0.00375059
8110	0.00184905	0.00376971	0.00290598	0.00275292	0.00253593	0.00278293	0.00356295	0.00299233	0.00421941
8135	0.0036981	0.00462646	0.00393162	0.00258087	0.00388842	0.00296846	0.0057403	0.00411446	0.00468823
8160	0.00235334	0.00291295	0.00376068	0.00258087	0.00253593	0.00408163	0.003365	0.00261829	0.003985
8185	0.00302572	0.00291295	0.0025641	0.00344116	0.00405748	0.00426716	0.00514648	0.00261829	0.00187529
8210	0.00403429	0.00359836	0.00205128	0.00258087	0.00287405	0.0038961	0.00316706	0.00411446	0.00281294
8235	0.0036981	0.00291295	0.00290598	0.00344116	0.00304311	0.00426716	0.00257324	0.00261829	0.00328176
8260	0.0036981	0.00514051	0.00222222	0.00378527	0.00270499	0.00315399	0.00296912	0.00317935	0.00328176
8285	0.00235334	0.00291295	0.00393162	0.00378527	0.00321217	0.00315399	0.00257324	0.00280531	0.00351617
8310	0.00302572	0.00359836	0.00290598	0.00223675	0.00338123	0.000927644	0.0023753	0.00280531	0.00187529
8335	0.00184905	0.0023989	0.0025641	0.00309704	0.00253593	0.0025974	0.00257324	0.00205723	0.00328176
8360	0.00319381	0.00291295	0.0025641	0.00258087	0.00287405	0.00204082	0.00296912	0.00205723	0.00187529
8385	0.00252143	0.00188485	0.00307692	0.00189264	0.00152156	0.00148423	0.00178147	0.00243127	0.00328176
8410	0.00252143	0.00222755	0.00136752	0.00189264	0.00202874	0.00241187	0.00257324	0.00149617	0.00234412
8435	0.00252143	0.00257025	0.00222222	0.00206469	0.00253593	0.000927644	0.00217736	0.00392744	0.00164088
8460	0.00302572	0.00257025	0.00239316	0.0012044	0.00270499	0.00296846	0.00158353	0.00392744	0.00281294
8485	0.00252143	0.00222755	0.00153846	0.00206469	0.00185968	0.00185529	0.00158353	0.00187021	0.00375059
8510	0.00319381	0.0020562	0.00136752	0.00361321	0.00202874	0.00166976	0.00178147	0.00205723	0.000703235
8535	0.00100857	0.000514051	0.00136752	0.00189264	0.00152156	0.00241187	0.000593824	0.00187021	0.00164088
8560	0.00100857	0.0020562	0.00153846	0.00172058	0.00185968	0.0025974	0.00257324	0.00205723	0.00140647
8585	0.000840477	0.00154215	0.00102564	0.00258087	0.00236686	0.00204082	0.000989707	0.00130915	0.000937647
8610	0.00168095	0.000685401	0.00205128	0.00189264	0.000845309	0.0012987	0.00217736	0.00243127	0.00187529
8635	0.00168095	0.0017135	0.0017094	0.00103235	0.00152156	0.00185529	0.00197941	0.00112212	0.0021097
8660	0.00201715	0.00119945	0.00205128	0.00189264	0.00185968	0.0012987	0.00257324	0.00205723	0.0021097
8685	0.00134476	0.00119945	0.00153846	0.00240881	0.00118343	0.00148423	0.00178147	0.000935104	0.00140647
8710	0.000672382	0.0010281	0.0025641	0.00172058	0.00118343	0.00111317	0.00217736	0.00130915	0.00140647
8735	0.00151286	0.0013708	0.00136752	0.00223675	0.00169062	0.00148423	0.000989707	0.00149617	0.0021097
8760	0.00218524	0.0017135	0.0017094	0.00137646	0.00135249	0.0012987	0.00118765	0.00130915	0.000937647
8785	0.000840477	0.0013708	0.00136752	0.00189264	0.000845309	0.00111317	0.00138559	0.00130915	0.00117206
8810	0.00168095	0.0013708	0.000512821	0.000860289	0.000845309	0.00166976	0.000989707	0.000748083	0.00164088
8835	0.00134476	0.00188485	0.00136752	0.00154852	0.0021978	0.000556586	0.00217736	0.000748083	0.00140647
8860	0.00151286	0.0017135	0.00119658	0.00103235	0.000507185	0.00166976	0.00197941	0.000561062	0.0021097
8885	0.00100857	0.0017135	0.00188034	0.00189264	0.00118343	0.000742115	0.00138559	0.00130915	0.000703235
8910	0.00134476	0.000685401	0.00153846	0.00240881	0.00135249	0.00148423	0.00158353	0.00205723	0.00187529
8935	0.000504286	0.000856751	0.00102564	0.0012044	0.00135249	0.000371058	0.000791766	0.00149617	0.00164088
8960	0.000840477	0.0020562	0.000854701	0.0012044	0.00101437	0.000371058	0.00118765	0.00112212	0.00140647
8985	0.00134476	0.00119945	0.00136752	0.00154852	0.00169062	0.00185529	0.00257324	0.00130915	0.000937647
9010	0.00184905	0.00119945	0.000683761	0.00206469	0.000676247	0.00111317	0.00118765	0.000748083	0.00140647
9035	0.00100857	0.0013708	0.00136752	0.000860289	0.00185968	0.000927644	0.000791766	0.000748083	0.00140647
9060	0.00151286	0.00154215	0.00222222	0.00137646	0.00118343	0.00148423	0.00138559	0.000935104	0.000703235
9085	0.00117667	0.0010281	0.00034188	0.0012044	0.00152156	0.00111317	0.00178147	0.00130915	0.000703235
9110	0.00268953	0.000856751	0.000683761	0.00223675	0.00118343	0.00148423	0.000989707	0.000561062	0.0021097
9135	0.00100857	0.000856751	0.00119658	0.00189264	0.000845309	0.00166976	0.000989707	0.000748083	0.00234412
9160	0.000672382	0.0020562	0.00153846	0.00154852	0.00152156	0.000927644	0.00178147	0.00205723	0.000937647
9185	0.000840477	0.000514051	0.00102564	0.000344116	0.00118343	0.000927644	0.000989707	0.00112212	0.000703235
9210	0.00151286	0.00119945	0.0017094	0.0012044	0.00253593	0.00166976	0.00158353	0.00130915	0.00140647
9235	0.000840477	0.000856751	0.000854701	0.00154852	0.00169062	0.00241187	0.00138559	0.00130915	0.00187529
9260	0.00100857	0.00257025	0.000854701	0.00103235	0.00169062	0.0012987	0.000989707	0.00168319	0.00164088
9285	0.000840477	0.00119945	0.00102564	0.00172058	0.00118343	0.000371058	0.00118765	0.00168319	0.00164088
9310	0.00151286	0.0020562	0.000683761	0.00103235	0.00118343	0.0012987	0.00158353	0.000748083	0.00140647
9335	0.00100857	0.000685401	0.00153846	0.00103235	0.000676247	0.000556586	0.000791766	0.000561062	0.00117206
9360	0.00117667	0.00154215	0.000683761	0.0012044	0.00101437	0.0012987	0.00158353	0.00149617	0.000937647
9385	0.000504286	0.00119945	0.00102564	0.00154852	0.00118343	0.000742115	0.00197941	0.00168319	0.000937647
9410	0.00151286	0.0017135	0.000854701	0.000688231	0.00135249	0.00166976	0.00158353	0.000561062	0.00117206
9435	0.000672382	0.00154215	0.000854701	0.0012044	0.000676247	0.000742115	0.00178147	0.000935104	0.00257853
9460	0.00134476	0.000856751	0.00034188	0.000688231	0.00118343	0.0012987	0.00158353	0.00280531	0.0021097
9485	0.00184905	0.0013708	0.000683761	0.0012044	0.000676247	0.00204082	0.00217736	0.00149617	0.00117206
9510	0.00117667	0.0020562	0.00034188	0.000688231	0.000845309	0.00148423	0.00138559	0.00168319	0.00117206
9535	0.00151286	0.00154215	0.00136752	0.00172058	0.00135249	0.00111317	0.00138559	0.00130915	0.00117206
9560	0.00134476	0.00154215	0.00119658	0.0012044	0.000338123	0.00222635	0.000791766	0.00112212	0.00187529
9585	0.00100857	0.00188485	0.00119658	0.00137646	0.00101437	0.00148423	0.000791766	0.000561062	0.00117206
9610	0.00201715	0.00154215	0.00119658	0.000860289	0.00135249	0.000742115	0.000791766	0.000748083	0.00164088
9635	0.000336191	0.000514051	0.000854701	0.0012044	0.000845309	0.000742115	0.00118765	0.00149617	0.00140647
9660	0.000672382	0.000856751	0.0017094	0.00275292	0.00135249	0.00148423	0.00118765	0.00112212	0.000703235
9685	0.00151286	0.000856751	0.00119658	0.00154852	0.000676247	0.00148423	0.000395883	0.000935104	0.000468823
9710	0.00117667	0.000856751	0.00102564	0.00189264	0.000507185	0.0012987	0.00178147	0.000561062	0.00187529
9735	0.00100857	0.0017135	0.000854701	0.00137646	0.000676247	0.000927644	0.000989707	0.00130915	0.000234412
9760	0.000672382	0.00154215	0.000683761	0.00137646	0.00202874	0.0012987	0.00158353	0.000935104	0.00140647
9785	0.000504286	0.000514051	0.00102564	0.00137646	0.00152156	0.000742115	0.00138559	0.00130915	0.00140647
9810	0.00134476	0.000514051	0.00102564	0.000344116	0.00118343	0.0012987	0.000989707	0	0.00164088
9835	0.00134476	0.0003427	0.00205128	0.00206469	0.00118343	0.00148423	0.000989707	0.00130915	0.00234412
9860	0.00117667	0.0010281	0.00034188	0.000860289	0.00118343	0.000742115	0.000989707	0.00187021	0.00117206
9885	0.000840477	0.000514051	0.000512821	0.00154852	0.00152156	0.00166976	0.00217736	0.000935104	0.00164088
9910	0.00218524	0.0013708	0.00034188	0.00103235	0.000845309	0.000927644	0.000593824	0.000935104	0.0021097
9935	0.00100857	0.0010281	0.000854701	0.00154852	0.00101437	0.00111317	0.00217736	0.000935104	0.00117206
9960	0.00117667	0.0013708	0.00136752	0.000860289	0.00152156	0.00166976	0.000989707	0.00149617	0.00140647
9985	0.00100857	0.000856751	0.00188034	0.00103235	0.000845309	0.00185529	0.00118765	0.00149617	0.000937647
10010	0.00100857	0.00119945	0.00205128	0.000860289	0.000676247	0.00111317	0.00138559	0.000374042	0.0021097
10035	0.00117667	0.00188485	0.00136752	0.00154852	0.00135249	0.00241187	0.00158353	0.00149617	0.000703235
10060	0.000840477	0.00119945	0.000683761	0.00137646	0.00152156	0.00166976	0.00197941	0.00130915	0.00140647
10085	0.00117667	0.0010281	0.000683761	0.00103235	0.00152156	0.000742115	0.00138559	0.00168319	0.000937647
10110	0.00168095	0.00154215	0.00136752	0.00137646	0.000845309	0.000927644	0.00277118	0.000935104	0.00140647
10135	0.00134476	0.00154215	0.000854701	0.0012044	0.00101437	0.00166976	0.00178147	0.00149617	0.00234412
10160	0.000504286	0.00154215	0.00188034	0.00103235	0.00236686	0.00166976	0.00217736	0.000748083	0.00164088
10185	0.00151286	0.00222755	0.00102564	0.00154852	0.0021978	0.00204082	0.00138559	0.00149617	0.0021097
10210	0.00100857	0.00188485	0.00102564	0.00137646	0.0021978	0.00204082	0.00138559	0.00149617	0.00164088
10235	0.00151286	0.0017135	0.0017094	0.00206469	0.00169062	0.00241187	0.00217736	0.00168319	0.00140647
10260	0.00117667	0.00119945	0.00119658	0.00172058	0.00169062	0.00278293	0.00178147	0.00149617	0.00257853
10285	0.00100857	0.00188485	0.00153846	0.00189264	0.00185968	0.00166976	0.00178147	0.00187021	0.00257853
10310	0.00201715	0.00154215	0.00153846	0.00258087	0.00236686	0.00111317	0.0023753	0.000748083	0.0021097
10335	0.00100857	0.0017135	0.00153846	0.00206469	0.0021978	0.00148423	0.00178147	0.00187021	0.00140647
10360	0.00218524	0.0027416	0.000854701	0.0032691	0.00236686	0.00241187	0.00376089	0.00224425	0.00281294
10385	0.00151286	0.00257025	0.00205128	0.00309704	0.00202874	0.00185529	0.00178147	0.00243127	0.00164088
10410	0.00252143	0.0013708	0.00222222	0.00240881	0.00152156	0.00166976	0.00277118	0.00224425	0.000703235
10435	0.00218524	0.0023989	0.00188034	0.00223675	0.0021978	0.0025974	0.00178147	0.00149617	0.00328176
10460	0.00336191	0.00325565	0.00205128	0.00172058	0.00202874	0.0025974	0.00257324	0.00205723	0.000937647
10485	0.00252143	0.00257025	0.00188034	0.00275292	0.00152156	0.00296846	0.00376089	0.00187021	0.00304735
10510	0.00218524	0.00222755	0.00239316	0.00275292	0.00270499	0.00296846	0.00257324	0.00205723	0.00257853
10535	0.0036981	0.0027416	0.000854701	0.00292498	0.00236686	0.00296846	0.00475059	0.00261829	0.00304735
10560	0.00336191	0.0030843	0.00376068	0.00361321	0.00321217	0.00315399	0.00257324	0.00336637	0.00351617
10585	0.00403429	0.00291295	0.00393162	0.00309704	0.00405748	0.00166976	0.00296912	0.00430148	0.00234412
10610	0.00403429	0.00325565	0.00478632	0.00361321	0.00304311	0.0025974	0.00316706	0.0044885	0.003985
10635	0.00319381	0.00257025	0.00376068	0.00498968	0.00304311	0.00426716	0.00395883	0.00374042	0.00492264
10660	0.00302572	0.00376971	0.00307692	0.00378527	0.0043956	0.00278293	0.00415677	0.00467552	0.00304735
10685	0.00437048	0.00514051	0.00512821	0.00361321	0.00321217	0.00445269	0.00435471	0.00336637	0.00304735
10710	0.00420239	0.00445511	0.00444444	0.00516173	0.00388842	0.00371058	0.00514648	0.00411446	0.00445382
10735	0.00470667	0.00411241	0.00376068	0.00481762	0.0043956	0.00333952	0.00415677	0.00317935	0.00445382
10760	0.00537906	0.003427	0.00393162	0.00464556	0.0043956	0.00482375	0.00554236	0.00561062	0.00304735
10785	0.00437048	0.00411241	0.00649573	0.00636614	0.00473373	0.00556586	0.00296912	0.00374042	0.00351617
10810	0.00521096	0.00462646	0.0042735	0.00361321	0.00405748	0.00482375	0.00455265	0.0044885	0.00351617
10835	0.00621953	0.00496916	0.00495726	0.00516173	0.00659341	0.00816327	0.00593824	0.00523658	0.00586029
10860	0.00487477	0.00514051	0.00512821	0.00705437	0.0057481	0.00593692	0.00415677	0.00504956	0.00773558
10885	0.00672382	0.00514051	0.00512821	0.00636614	0.00507185	0.00556586	0.00673001	0.00598466	0.00703235
10910	0.00638763	0.00514051	0.00615385	0.0032691	0.00524091	0.00630798	0.00870942	0.00579764	0.00445382
10935	0.00672382	0.00599726	0.00615385	0.00636614	0.00608622	0.00779221	0.00673001	0.00561062	0.00562588
10960	0.0073962	0.00702536	0.00735043	0.00860289	0.00845309	0.00649351	0.0057403	0.00654573	0.00445382
10985	0.00722811	0.00839616	0.00717949	0.00843083	0.00828402	0.00760668	0.00732383	0.00822891	0.00937647
11010	0.00722811	0.00753941	0.00752137	0.00636614	0.00743872	0.0096475	0.00791766	0.00635871	0.00914205
11035	0.00655572	0.00599726	0.00871795	0.00671025	0.0079459	0.00946197	0.00930325	0.0104732	0.00984529
11060	0.00840477	0.0113091	0.00854701	0.00911906	0.0079459	0.0096475	0.00633413	0.008977	0.011955
11085	0.0104219	0.00942426	0.00974359	0.00860289	0.00828402	0.00890538	0.0106888	0.00785487	0.00797
11110	0.00907716	0.0104524	0.00854701	0.0106676	0.0111581	0.0103896	0.00969913	0.0110342	0.011955
11135	0.0117667	0.010281	0.0102564	0.00946318	0.0101437	0.0102041	0.0114806	0.0110342	0.0112518
11160	0.01059	0.0116518	0.00854701	0.0116999	0.0106509	0.0122449	0.00950119	0.0108472	0.011955
11185	0.0126072	0.0114805	0.0104274	0.00997935	0.010989	0.0122449	0.0118765	0.0100991	0.0105485
11210	0.0115986	0.0118232	0.0102564	0.0129043	0.0114962	0.0135436	0.0120744	0.0140266	0.0114862
11235	0.0146243	0.00925291	0.0148718	0.012044	0.0121724	0.0144712	0.01346	0.0130915	0.0126582
11260	0.0164734	0.017135	0.014188	0.0156573	0.0135249	0.0150278	0.0164291	0.0130915	0.0150023
11285	0.019331	0.0149075	0.0160684	0.0132485	0.0153846	0.0155844	0.0156374	0.0130915	0.0138303
11310	0.0121029	0.0162783	0.0145299	0.0153131	0.0150465	0.0166976	0.0148456	0.0164578	0.011955
11335	0.0163053	0.0183345	0.0148718	0.0129043	0.0162299	0.0144712	0.0197941	0.0168319	0.0185185
11360	0.0161372	0.0145648	0.0193162	0.0203028	0.0174134	0.0185529	0.0192003	0.0173929	0.0173465
11385	0.0174819	0.0161069	0.0165812	0.0161734	0.0170752	0.0183673	0.0188044	0.0198242	0.0206282
11410	0.0168095	0.0190199	0.0181197	0.0194425	0.0196112	0.0202226	0.0225653	0.01758	0.0196906
11435	0.019331	0.0227896	0.0205128	0.0182381	0.0177515	0.0207792	0.0205859	0.0168319	0.021097
11460	0.0216843	0.0186772	0.022735	0.0190984	0.0228233	0.0191095	0.0184086	0.0200112	0.0208626
11485	0.0223567	0.020562	0.0218803	0.0197866	0.0250211	0.0235622	0.0253365	0.0228165	0.0213315
11510	0.0230291	0.0236463	0.0244444	0.0264969	0.0209637	0.0237477	0.0253365	0.0258089	0.0285982
11535	0.0268953	0.0267306	0.0264957	0.0258087	0.0236686	0.0280148	0.0249406	0.0289882	0.0248476
11560	0.0294167	0.0231323	0.0268376	0.0301101	0.0234996	0.0285714	0.0251386	0.0250608	0.0236756
11585	0.0285762	0.0305003	0.0264957	0.026841	0.0295858	0.0302412	0.0322644	0.0297363	0.0293015
11610	0.0289124	0.027416	0.0280342	0.0333792	0.0270499	0.0315399	0.0326603	0.0304844	0.0349273
11635	0.0307615	0.0346127	0.0273504	0.0307983	0.0344886	0.0328386	0.0374109	0.0312325	0.0316456
11660	0.0329467	0.0272447	0.0376068	0.0337233	0.0366864	0.0309833	0.037015	0.0370301	0.0328176
11685	0.0389982	0.0376971	0.0353846	0.0340674	0.0334742	0.0376623	0.0368171	0.0398354	0.0335209
11710	0.035132	0.0416381	0.0345299	0.0366483	0.0434489	0.038961	0.0429533	0.0396484	0.041022
11735	0.0398386	0.0455792	0.0401709	0.0400895	0.0314455	0.0443414	0.0384006	0.0374042	0.043835
11760	0.0432005	0.0411241	0.0389744	0.0397454	0.0426036	0.0424861	0.043943	0.0493735	0.0421941
11785	0.0452177	0.0490062	0.04	0.0467997	0.0415892	0.0461967	0.0447348	0.0437629	0.0428973
11810	0.0514372	0.047464	0.0441026	0.04766	0.0461538	0.0469388	0.047308	0.0510567	0.0508673
11835	0.0514372	0.054318	0.0476923	0.0540262	0.0505495	0.0558442	0.0479018	0.0484384	0.0525082
11860	0.0490839	0.0558602	0.0490598	0.0509291	0.0571429	0.0601113	0.0554236	0.0519918	0.0546179
11885	0.0558077	0.0548321	0.0618803	0.0504129	0.0608622	0.0523191	0.0605701	0.0568543	0.0583685
11910	0.0635401	0.0649417	0.0678632	0.0638334	0.060186	0.0623377	0.0605701	0.0639611	0.0581341
11935	0.0667339	0.0623715	0.0625641	0.0555747	0.0635672	0.0669759	0.0690816	0.062839	0.0644632
11960	0.0684149	0.0627142	0.0659829	0.0669305	0.0667794	0.0680891	0.0773951	0.0725641	0.0710267
11985	0.0675744	0.0683687	0.0721368	0.0664143	0.076585	0.0782931	0.0663104	0.07219	0.0759494
12010	0.075643	0.0705963	0.0717949	0.0839642	0.076754	0.0842301	0.0769992	0.0796708	0.07173
12035	0.0801815	0.0815627	0.074359	0.0849966	0.0826712	0.0836735	0.0847189	0.0746213	0.0846226
12060	0.0842158	0.0899589	0.0841026	0.0856848	0.087743	0.0894249	0.0902613	0.0892089	0.0850914
12085	0.0917801	0.0894448	0.0888889	0.0905024	0.0843618	0.0910946	0.0934283	0.0933234	0.0897797
12110	0.0929568	0.097841	0.0989744	0.102719	0.0951817	0.0953618	0.0987728	0.0968768	0.0904829
12135	0.103883	0.100069	0.0988034	0.0989332	0.105156	0.100186	0.107086	0.0961287	0.104079
12160	0.110271	0.108122	0.10547	0.108568	0.105325	0.116327	0.109462	0.110155	0.104313
12185	0.110271	0.117546	0.110256	0.115107	0.115807	0.110575	0.110847	0.111838	0.110173
12210	0.121701	0.125257	0.123932	0.115795	0.119358	0.120779	0.123911	0.116514	0.119081
12235	0.128761	0.134681	0.132308	0.128871	0.130347	0.13321	0.129652	0.135777	0.126582
12260	0.136325	0.140164	0.132991	0.141604	0.129839	0.148423	0.138559	0.13054	0.147211
12285	0.150109	0.150274	0.149573	0.143152	0.150803	0.152876	0.152415	0.14438	0.145101
12310	0.150782	0.144277	0.155726	0.151239	0.15131	0.157885	0.16053	0.152048	0.147679
12335	0.175996	0.168437	0.161538	0.173606	0.158242	0.160668	0.160333	0.168506	0.1812
12360	0.174651	0.161241	0.168889	0.173606	0.171936	0.179963	0.184877	0.177109	0.16948
12385	0.184905	0.176833	0.191966	0.194253	0.17126	0.193878	0.189232	0.184402	0.179559
12410	0.195663	0.187457	0.196581	0.192189	0.186306	0.196104	0.191607	0.190574	0.192218
12435	0.211128	0.204764	0.203419	0.210943	0.203381	0.209833	0.217538	0.211895	0.212611
12460	0.216171	0.210932	0.215726	0.216965	0.210989	0.230427	0.225059	0.210211	0.220113
12485	0.230123	0.227553	0.225983	0.23331	0.229248	0.242486	0.240301	0.222555	0.231599
12510	0.234997	0.237834	0.237778	0.239849	0.248859	0.241744	0.260293	0.245745	0.241913
12535	0.263406	0.266964	0.258291	0.272195	0.261538	0.275696	0.260689	0.257902	0.260431
12560	0.284418	0.283071	0.271795	0.2734	0.274725	0.273098	0.274149	0.277165	0.281528
12585	0.299882	0.274846	0.293504	0.292154	0.270499	0.302412	0.296912	0.297363	0.304735
12610	0.30627	0.307402	0.312479	0.319511	0.313102	0.315955	0.310372	0.300916	0.313877
12635	0.332325	0.312714	0.331111	0.315382	0.32426	0.34026	0.325614	0.338508	0.343413
12660	0.350479	0.34133	0.330769	0.356676	0.34049	0.361224	0.351742	0.344492	0.350914
12685	0.360229	0.372687	0.373846	0.375086	0.368555	0.37384	0.376683	0.374603	0.37834
12710	0.406119	0.395134	0.386496	0.390915	0.400169	0.38757	0.392518	0.376286	0.39053
12735	0.417549	0.417238	0.410256	0.396593	0.410651	0.419481	0.431512	0.419114	0.422175
12760	0.437384	0.432488	0.43641	0.455265	0.42164	0.44898	0.449525	0.442117	0.440459
12785	0.460414	0.478067	0.457265	0.460427	0.472527	0.453061	0.488717	0.475781	0.466479
12810	0.48983	0.505312	0.491624	0.482966	0.492477	0.481076	0.495051	0.491678	0.522972
12835	0.529165	0.535127	0.531453	0.518926	0.505156	0.527644	0.52791	0.518983	0.532349
12860	0.579929	0.535298	0.556239	0.55351	0.553001	0.566605	0.535036	0.565364	0.554149
12885	0.591696	0.610178	0.58359	0.578975	0.576162	0.58423	0.585907	0.57378	0.592124
12910	0.629013	0.622858	0.610427	0.622161	0.604903	0.622635	0.623317	0.623901	0.621191
12935	0.667507	0.662783	0.671111	0.641432	0.640744	0.669202	0.648654	0.645409	0.651195
12960	0.701126	0.701337	0.717094	0.680661	0.685207	0.67551	0.693389	0.705068	0.724801
12985	0.749202	0.73098	0.747009	0.710771	0.720879	0.726716	0.733769	0.733495	0.717768
13010	0.781812	0.762851	0.784957	0.787853	0.763652	0.762709	0.763856	0.758182	0.779184
13035	0.837452	0.822995	0.829915	0.821232	0.818766	0.818553	0.830562	0.806808	0.826301
13060	0.870062	0.877313	0.857778	0.848589	0.842942	0.84731	0.868963	0.860483	0.869433
13085	0.915448	0.921008	0.92547	0.896421	0.879459	0.911317	0.908749	0.900505	0.914674
13110	0.966213	0.921179	0.959658	0.956641	0.928994	0.939889	0.943587	0.939405	0.982888
13135	0.98941	0.971213	0.978291	0.988128	0.944717	0.980334	0.974268	0.964653	0.97398
13160	0.991763	0.97464	0.988889	0.999312	1	1	1	0.967458	1
13185	0.974113	0.970014	1	0.960083	0.971767	0.995918	0.976841	0.977558	0.985935
13210	0.95495	0.950994	0.957607	0.944769	0.943364	0.941373	0.945368	0.949878	0.960619
13235	0.90822	0.907128	0.92	0.893668	0.899577	0.909647	0.932502	0.919581	0.912096
13260	0.867877	0.880226	0.883761	0.883345	0.869653	0.865492	0.87985	0.877875	0.866385
13285	0.834426	0.802433	0.839145	0.82777	0.812342	0.832468	0.83076	0.82738	0.810595
13310	0.786351	0.773989	0.773675	0.767034	0.772781	0.799814	0.776722	0.798392	0.813643
13335	0.748361	0.757197	0.713846	0.746903	0.739307	0.756586	0.73753	0.75201	0.743788
13360	0.704152	0.707676	0.711111	0.717825	0.699408	0.678479	0.723278	0.706377	0.691983
13385	0.666667	0.678033	0.660684	0.661906	0.674894	0.638776	0.673793	0.668599	0.678387
13410	0.64784	0.651131	0.608718	0.609257	0.611665	0.612987	0.610253	0.606882	0.627286
13435	0.606657	0.60024	0.582393	0.611149	0.599662	0.588497	0.596595	0.590612	0.604313
13460	0.548327	0.563228	0.544957	0.557983	0.534573	0.577365	0.543151	0.546101	0.535396
13485	0.528828	0.525017	0.53094	0.511356	0.520203	0.528942	0.540974	0.531326	0.506798
13510	0.497058	0.499829	0.479487	0.488988	0.477092	0.496475	0.499208	0.48214	0.488983
13535	0.471172	0.474812	0.465299	0.479525	0.46661	0.467718	0.473476	0.470357	0.463432
13560	0.45722	0.442598	0.442222	0.44735	0.424176	0.440816	0.456057	0.439686	0.438819
13585	0.439233	0.425805	0.405299	0.407777	0.410482	0.426345	0.430721	0.432953	0.424519
13610	0.401412	0.39719	0.397094	0.397626	0.397295	0.385158	0.407759	0.386759	0.398265
13635	0.378719	0.377827	0.36906	0.382312	0.371936	0.367347	0.369755	0.386011	0.39053
13660	0.358548	0.356237	0.357949	0.343427	0.359087	0.350649	0.344814	0.346362	0.342944
13685	0.334342	0.334818	0.332137	0.322953	0.320372	0.32616	0.327791	0.338695	0.328176
13710	0.319045	0.314942	0.292137	0.313489	0.311919	0.317811	0.30483	0.309519	0.321613
13735	0.290805	0.289753	0.297607	0.292154	0.290955	0.297217	0.305028	0.295306	0.291842
13760	0.283241	0.294551	0.278803	0.271851	0.279797	0.279035	0.291568	0.27623	0.283638
13785	0.269289	0.259424	0.249402	0.2617	0.254269	0.273469	0.277514	0.259959	0.251524
13810	0.251807	0.252742	0.248718	0.248796	0.243787	0.242115	0.254355	0.251356	0.247539
13835	0.234325	0.230466	0.232479	0.231246	0.220626	0.231725	0.233967	0.229474	0.238631
13860	0.214994	0.205963	0.219829	0.217481	0.217582	0.222449	0.223872	0.219749	0.222457
13885	0.206253	0.212303	0.19812	0.205093	0.203381	0.202783	0.195764	0.207593	0.218003
13910	0.189948	0.190713	0.190427	0.191328	0.184108	0.201855	0.186461	0.196933	0.19503
13935	0.196336	0.182659	0.187179	0.185822	0.189011	0.189981	0.193389	0.185525	0.188936
13960	0.171457	0.170322	0.17641	0.175499	0.170752	0.174768	0.174386	0.176361	0.172996
13985	0.165574	0.161926	0.161368	0.161734	0.154691	0.157514	0.163698	0.167571	0.170886
14010	0.145234	0.15987	0.150427	0.158981	0.151648	0.154917	0.162708	0.155227	0.158228
14035	0.142881	0.143934	0.140342	0.140743	0.137109	0.157885	0.159541	0.139517	0.146273
14060	0.139351	0.139479	0.145641	0.13128	0.126965	0.13692	0.144299	0.135964	0.144632
14085	0.134981	0.131768	0.140513	0.120785	0.122908	0.130056	0.135986	0.124369	0.127286
14110	0.118675	0.117204	0.120171	0.124742	0.120879	0.122078	0.121536	0.123247	0.118847
14135	0.118003	0.114291	0.115897	0.119408	0.11885	0.115028	0.120942	0.121189	0.11369
14160	0.106236	0.108807	0.0958974	0.107364	0.103973	0.110019	0.109462	0.103235	0.105954
14185	0.0961506	0.105038	0.10735	0.102202	0.100254	0.107792	0.0981789	0.099495	0.0972808
14210	0.101866	0.0933859	0.0988034	0.101858	0.0889265	0.0985158	0.0981789	0.0938844	0.0935302
14235	0.0867373	0.0856751	0.0936752	0.0880936	0.0945055	0.0955473	0.094616	0.0927623	0.0864979
14260	0.086233	0.0839616	0.0873504	0.0817275	0.0889265	0.0879406	0.0861045	0.0869647	0.0876699
14285	0.0821987	0.0832762	0.0789744	0.0874054	0.0779374	0.0805195	0.0868963	0.0817281	0.0876699
14310	0.0783325	0.077793	0.0762393	0.068479	0.0750634	0.07718	0.0746239	0.0778006	0.0684482
14335	0.0672382	0.0745374	0.0654701	0.0646937	0.0698225	0.0706865	0.0756136	0.0774266	0.0736053
14360	0.0601782	0.0685401	0.0661538	0.0722643	0.06847	0.0667904	0.067498	0.0641481	0.0663385
14385	0.0630358	0.0671693	0.0591453	0.0662423	0.0583263	0.0630798	0.0671021	0.0617169	0.0632911
14410	0.0615229	0.0652844	0.0584615	0.0597041	0.0535926	0.0640074	0.0625495	0.0622779	0.0600094
14435	0.0625315	0.0574023	0.0610256	0.0557467	0.0505495	0.0584416	0.0623515	0.0585375	0.0541491
14460	0.054631	0.0507197	0.0521368	0.0523056	0.0530854	0.0500928	0.0526524	0.054049	0.0590717
14485	0.052782	0.0520905	0.0482051	0.0478321	0.0495351	0.0519481	0.050673	0.0482514	0.0522738
14510	0.045722	0.0495202	0.0499145	0.0461115	0.043956	0.0487941	0.0443389	0.0486254	0.0433662
14535	0.045722	0.0500343	0.0415385	0.0454233	0.043956	0.0478664	0.0435471	0.0430148	0.0433662
14560	0.0467305	0.0433516	0.0403419	0.0433586	0.0429417	0.0408163	0.0475059	0.0390873	0.0468823
14585	0.0420239	0.0356408	0.037094	0.0431865	0.0404057	0.0437848	0.0411718	0.0426407	0.0426629
14610	0.0374853	0.0385538	0.0418803	0.0388851	0.038377	0.0356215	0.0374109	0.0379652	0.0353962
14635	0.0341234	0.03427	0.0352137	0.0345836	0.0343195	0.0384045	0.0350356	0.0347859	0.0403188
14660	0.0368129	0.0305003	0.0336752	0.0332072	0.0380389	0.0311688	0.0316706	0.0370301	0.0337553
14685	0.0285762	0.0325565	0.0288889	0.0335513	0.0307692	0.0320965	0.0326603	0.0340378	0.027895
14710	0.0310977	0.0351268	0.0300855	0.0301101	0.0312764	0.0282004	0.0300871	0.0286142	0.0307079
14735	0.0316019	0.0248458	0.0282051	0.0256366	0.0263736	0.0276438	0.0283056	0.0301103	0.0255509
14760	0.0290805	0.027416	0.0249573	0.0289057	0.0229924	0.0285714	0.027118	0.0237516	0.0311767
14785	0.0268953	0.0270733	0.0249573	0.0218513	0.0241758	0.02282	0.0231591	0.0226295	0.0267229
14810	0.0226929	0.020048	0.0244444	0.0252925	0.0226543	0.0237477	0.0259303	0.0198242	0.0208626
14835	0.0233653	0.0227896	0.0247863	0.0204749	0.0267117	0.0252319	0.0247427	0.0211333	0.0260197
14860	0.0216843	0.0186772	0.0193162	0.0206469	0.019104	0.0211503	0.0233571	0.0250608	0.017112
14885	0.0201715	0.0202193	0.02	0.020819	0.0184277	0.0165121	0.0199921	0.01758	0.0192218
14910	0.0174819	0.0167923	0.0205128	0.0199587	0.0180896	0.022449	0.0178147	0.0203853	0.0218003
14935	0.0196672	0.0162783	0.0165812	0.0189264	0.0196112	0.0142857	0.0186065	0.0185151	0.0189873
14960	0.0173138	0.0174777	0.0164103	0.0173778	0.0174134	0.0178108	0.02019	0.0145876	0.0140647
14985	0.01765	0.0150788	0.0153846	0.0175499	0.0145393	0.0170686	0.01346	0.0173929	0.0175809
15010	0.015801	0.0155929	0.0157265	0.0151411	0.0131868	0.0131725	0.0130641	0.0129044	0.0112518
15035	0.0147924	0.0128513	0.014359	0.0130764	0.0140321	0.0165121	0.0182106	0.0157097	0.0147679
15060	0.0131114	0.0143934	0.0140171	0.0104955	0.0150465	0.0122449	0.0108868	0.0147746	0.0142991
15085	0.0129434	0.0128513	0.00957265	0.0125602	0.0130178	0.012616	0.0138559	0.0115953	0.0157056
15110	0.00974954	0.0125086	0.0135043	0.012044	0.0157227	0.0105751	0.0106888	0.0102861	0.0131271
15135	0.0115986	0.00891021	0.0111111	0.0134205	0.0125106	0.0120594	0.0126683	0.0099121	0.0124238
15160	0.00958144	0.0101097	0.0109402	0.0111838	0.0113271	0.0113173	0.01346	0.0100991	0.0112518
15185	0.0109262	0.00959561	0.011453	0.0110117	0.00811496	0.0102041	0.010293	0.00766785	0.0133615
15210	0.00974954	0.0106237	0.0112821	0.00877495	0.0123415	0.00909091	0.010095	0.00972508	0.0117206
15235	0.00806858	0.0113091	0.0121368	0.00894701	0.00929839	0.00983302	0.00969913	0.00916402	0.00937647
15260	0.00773239	0.00788211	0.00632479	0.00911906	0.00811496	0.00946197	0.00930325	0.0112212	0.00656353
15285	0.00689191	0.00805346	0.00615385	0.00843083	0.00710059	0.00834879	0.00870942	0.00822891	0.00703235
15310	0.00672382	0.00788211	0.00615385	0.00722643	0.00726965	0.00890538	0.00673001	0.00523658	0.00632911
15335	0.0073962	0.00616861	0.00752137	0.00808672	0.00676247	0.00946197	0.0081156	0.00579764	0.00703235
15360	0.00706001	0.00582591	0.00683761	0.00739849	0.00862215	0.00686456	0.00732383	0.00953806	0.00656353
15385	0.00823668	0.00616861	0.00581197	0.00791466	0.00591716	0.00630798	0.00593824	0.00617169	0.00750117
15410	0.00706001	0.00565456	0.00598291	0.00619408	0.00811496	0.00575139	0.0057403	0.00579764	0.00421941
15435	0.00537906	0.00633996	0.00632479	0.00636614	0.00642434	0.00593692	0.00475059	0.00822891	0.00632911
15460	0.00420239	0.00514051	0.00529915	0.00808672	0.0057481	0.00519481	0.00455265	0.00504956	0.00304735
15485	0.00437048	0.00428376	0.00547009	0.00636614	0.00608622	0.00556586	0.00455265	0.00486254	0.00773558
15510	0.00453858	0.00548321	0.00478632	0.00584997	0.00490279	0.00593692	0.00514648	0.0044885	0.00421941
15535	0.00453858	0.00222755	0.00529915	0.00619408	0.00557904	0.00352505	0.00395883	0.00430148	0.00304735
15560	0.00285762	0.00582591	0.00632479	0.00481762	0.00371936	0.00538033	0.00494854	0.00523658	0.0021097
15585	0.00353001	0.00496916	0.0042735	0.00430145	0.00507185	0.00556586	0.00593824	0.00374042	0.00515706
15610	0.00437048	0.00514051	0.0034188	0.00344116	0.00524091	0.00278293	0.00435471	0.00355339	0.00304735
15635	0.00487477	0.00376971	0.00478632	0.00412939	0.00304311	0.00463822	0.003365	0.00467552	0.00421941
15660	0.00470667	0.00325565	0.00358974	0.00430145	0.00321217	0.00371058	0.00593824	0.00392744	0.00328176
15685	0.00302572	0.0027416	0.00307692	0.0032691	0.00321217	0.00315399	0.00415677	0.00317935	0.00328176
15710	0.00285762	0.00394106	0.00239316	0.00258087	0.00507185	0.00371058	0.00257324	0.00280531	0.00468823
15735	0.00302572	0.0023989	0.0042735	0.00292498	0.00185968	0.00296846	0.00356295	0.00280531	0.00187529
15760	0.00336191	0.00445511	0.00239316	0.00189264	0.00253593	0.0025974	0.00257324	0.00317935	0.00281294
15785	0.00285762	0.0027416	0.00307692	0.00361321	0.00236686	0.00408163	0.00277118	0.00280531	0.00328176
15810	0.00336191	0.00291295	0.0025641	0.00309704	0.00101437	0.00352505	0.003365	0.00205723	0.00304735
15835	0.00302572	0.00325565	0.0025641	0.00275292	0.0035503	0.00222635	0.00197941	0.00261829	0.00234412
15860	0.00235334	0.0030843	0.00273504	0.00292498	0.00185968	0.00241187	0.00296912	0.00224425	0.00328176
15885	0.00218524	0.0013708	0.00188034	0.00258087	0.0021978	0.00296846	0.00277118	0.00168319	0.00234412
15910	0.00218524	0.00188485	0.00273504	0.00154852	0.00169062	0.00222635	0.00197941	0.00224425	0.00164088
15935	0.00235334	0.0027416	0.00188034	0.00206469	0.00321217	0.00352505	0.00217736	0.00112212	0.00351617
15960	0.00235334	0.0013708	0.0017094	0.00103235	0.00152156	0.00296846	0.00197941	0.00205723	0.0021097
15985	0.00100857	0.00222755	0.00153846	0.00103235	0.00253593	0.00204082	0.00277118	0.00299233	0.00187529
16010	0.00268953	0.00222755	0.000854701	0.0012044	0.00185968	0.0025974	0.00158353	0.00130915	0.00257853
16035	0.00285762	0.0013708	0.00239316	0.00154852	0.00169062	0.00185529	0.00257324	0.00299233	0.0021097
16060	0.00235334	0.0020562	0.000512821	0.00154852	0.00152156	0.00166976	0.00217736	0.00224425	0.000468823
16085	0.00285762	0.00119945	0.00153846	0.00154852	0.000507185	0.00185529	0.000989707	0.00168319	0.00140647
16110	0.00134476	0.00119945	0.000854701	0.0012044	0.00185968	0.00111317	0.000989707	0.00224425	0.000703235
16135	0.00235334	0.00188485	0.00188034	0.00223675	0.00185968	0.0012987	0.000791766	0.00261829	0.00140647
16160	0.00134476	0.000856751	0.000854701	0.0012044	0.00270499	0.00185529	0.00197941	0.00130915	0.00257853
16185	0.00151286	0.0020562	0.00119658	0.0012044	0.00118343	0.0012987	0.00197941	0.00205723	0.00164088
16210	0.000672382	0.0013708	0.00119658	0.00189264	0.00152156	0.000927644	0.00217736	0.00168319	0.000937647
16235	0.000840477	0.00154215	0.00119658	0.000860289	0.00135249	0.000556586	0.00178147	0.000935104	0.000468823
16260	0.000840477	0.000856751	0.00205128	0.00103235	0.000845309	0.000556586	0.00118765	0.00130915	0.0021097
16285	0.00151286	0.00119945	0.00102564	0.0012044	0.00101437	0.00148423	0.00118765	0.00149617	0.00234412
16310	0.00151286	0.0010281	0.00119658	0.000688231	0.000338123	0.0012987	0.000395883	0.000748083	0.00140647
16335	0.00117667	0.0020562	0.000683761	0.00154852	0.000845309	0.00148423	0.000989707	0.00130915	0.00164088
16360	0.00100857	0.0010281	0.000854701	0.00103235	0.00185968	0.000742115	0.000989707	0.00168319	0.0021097
16385	0.000672382	0.00154215	0.00119658	0.00137646	0.00185968	0.000927644	0.00118765	0.00168319	0.00187529
16410	0.00184905	0.0010281	0.00222222	0.00103235	0.00101437	0.00185529	0.000989707	0.00187021	0.000703235
16435	0.00134476	0.000514051	0.00102564	0.000860289	0.000676247	0.000927644	0.00217736	0.00224425	0.00140647
16460	0.00168095	0.0003427	0.000683761	0.000516173	0.000676247	0.00111317	0.00138559	0.00187021	0.000937647
16485	0.00134476	0.0013708	0.000854701	0.00137646	0.00118343	0.000742115	0.00197941	0.00187021	0.000703235
16510	0.00100857	0.000856751	0.00119658	0.000860289	0.000338123	0.00148423	0.000989707	0.00149617	0.00117206
16535	0.000504286	0.00119945	0.00102564	0.000860289	0.00118343	0.000927644	0.000791766	0.000561062	0.000468823
16560	0.000504286	0.000856751	0.000683761	0.00172058	0.000507185	0.000556586	0.00217736	0.00149617	0.000468823
16585	0.000168095	0.00154215	0.00102564	0.000860289	0.000845309	0.0012987	0.00118765	0.000935104	0.000937647
16610	0.000840477	0.000514051	0.000854701	0.000516173	0.000845309	0.000742115	0.00118765	0.000748083	0.000468823
16635	0.00100857	0.00119945	0.00136752	0.0012044	0.00101437	0.00111317	0.00138559	0.000935104	0.000468823
16660	0.00134476	0.0010281	0.00119658	0.00103235	0.00135249	0.000742115	0.00138559	0.00205723	0.00117206
16685	0.00201715	0.00154215	0.000683761	0.00103235	0.00118343	0.000927644	0.00138559	0.00149617	0.000937647
16710	0.00151286	0.000514051	0.00119658	0.00137646	0.000845309	0.00166976	0.000791766	0.000748083	0.000937647
16735	0.000840477	0.000856751	0.000512821	0.000860289	0.00152156	0.000927644	0.000989707	0.00112212	0.00117206
16760	0.000840477	0.0013708	0.00119658	0.000860289	0.00118343	0.00148423	0.00197941	0.000935104	0.00140647
16785	0.000504286	0.0010281	0.00119658	0.000860289	0.00118343	0.000742115	0.000791766	0.00130915	0.00117206
16810	0.000840477	0.0013708	0.00102564	0.000516173	0.000845309	0.000927644	0.000791766	0.00130915	0.000703235
16835	0.00184905	0.000514051	0.000683761	0.00137646	0.000676247	0.00222635	0.000593824	0.000748083	0.000468823
16860	0.000504286	0.0010281	0.00102564	0.000516173	0.000845309	0.00148423	0.000197941	0.000748083	0.00187529
16885	0.00117667	0.000856751	0.000512821	0.0012044	0.000676247	0.00111317	0.000395883	0.00130915	0.000937647
16910	0.00218524	0.0017135	0.00188034	0.000516173	0.000507185	0.000927644	0.00197941	0.000187021	0.00117206
16935	0.000672382	0.000856751	0.00119658	0.00103235	0.00135249	0.00148423	0.000989707	0.00168319	0.0021097
16960	0.000672382	0.00154215	0.0025641	0.000688231	0.000338123	0.00166976	0.000989707	0.000561062	0.0021097
16985	0.00117667	0.0010281	0.00102564	0.00137646	0.00101437	0.000742115	0.00118765	0.00168319	0.00140647
17010	0.00151286	0.00154215	0.00119658	0.00206469	0.00152156	0.00148423	0.000791766	0.00149617	0.000234412
17035	0.00184905	0.00188485	0.00136752	0.00137646	0.00135249	0.000927644	0.00118765	0.00187021	0.00164088
17060	0.000840477	0.0013708	0.0017094	0.000344116	0.00152156	0.000927644	0.000791766	0.00168319	0.00234412
17085	0.00134476	0.00154215	0.000683761	0.000860289	0.00101437	0.00148423	0.000989707	0.00112212	0.000703235
17110	0.00100857	0.0010281	0.00102564	0.000688231	0.000845309	0.00148423	0.000791766	0.00187021	0.000703235
17135	0.000840477	0.000856751	0.00034188	0.000688231	0.00152156	0.00148423	0.00158353	0.000748083	0.00117206
17160	0.000168095	0.00119945	0.00034188	0.0012044	0.00135249	0.000927644	0.000593824	0.00130915	0.000468823
17185	0.00100857	0.000514051	0.00153846	0.000344116	0.000845309	0.00148423	0.00178147	0.00112212	0.00140647
17210	0.000840477	0.000514051	0.00119658	0.000860289	0.000507185	0.000371058	0.000989707	0.000935104	0.000703235
17235	0.00100857	0.000685401	0.000854701	0.00103235	0.00202874	0.000371058	0.000791766	0.000748083	0.00187529
17260	0.00100857	0.00119945	0.00102564	0.000688231	0.000676247	0.000556586	0.00197941	0.00168319	0.000937647
17285	0.000672382	0.000685401	0.000683761	0.000344116	0	0.000927644	0.00158353	0.000748083	0.000937647
17310	0.00100857	0.000856751	0.00119658	0.00103235	0.000507185	0.00148423	0.000791766	0.000561062	0.000937647
17335	0.000336191	0.00119945	0.000512821	0.00103235	0.000338123	0.000742115	0.00138559	0.000748083	0.00117206
17360	0.000672382	0.0010281	0.00102564	0.000516173	0.000676247	0.000371058	0.000989707	0.000561062	0.000234412
17385	0.000672382	0.000514051	0.00119658	0.00154852	0.000338123	0.000185529	0.000989707	0.000374042	0.000468823
17410	0.000336191	0.000685401	0.000512821	0.000860289	0.000338123	0.000927644	0.000593824	0.00187021	0.000468823
17435	0.00134476	0.00017135	0.00034188	0.00103235	0.000507185	0.0012987	0.000593824	0.000561062	0.000703235
17460	0.000504286	0.000685401	0.000512821	0.000516173	0.000338123	0.000927644	0.000197941	0.000561062	0.000234412
17485	0.000672382	0.000514051	0.000512821	0.00137646	0.000338123	0.000742115	0.000593824	0.000187021	0.000937647
17510	0	0.000514051	0.000854701	0.000860289	0.000845309	0.000185529	0.000395883	0.00112212	0.000937647
17535	0.00134476	0.0003427	0.000512821	0.000516173	0.000507185	0.000556586	0.000197941	0.000561062	0.000937647
17560	0.000168095	0.00017135	0.00017094	0.000344116	0.000169062	0.000371058	0.00118765	0.000374042	0.000468823
17585	0.000672382	0.000856751	0.000683761	0.000172058	0.000507185	0.000742115	0.000989707	0.000748083	0.000937647
17610	0.000672382	0.00017135	0.00034188	0.000344116	0.00101437	0.00111317	0.000197941	0.000561062	0.000937647
17635	0.000672382	0.0003427	0.000512821	0.000172058	0.000845309	0.00111317	0.000989707	0.000748083	0.00117206
17660	0.000168095	0.000856751	0.000854701	0.000688231	0.000338123	0.000371058	0.00118765	0.00112212	0.000937647
17685	0.000840477	0.0003427	0.000683761	0.000344116	0.000507185	0.000371058	0.000791766	0.000748083	0.00140647
17710	0.000336191	0.000514051	0.000512821	0.000516173	0.000507185	0.000371058	0.000197941	0.000187021	0.00164088
17735	0.000336191	0.000514051	0.000512821	0.000172058	0.000507185	0.000371058	0.00118765	0.000748083	0.000703235
17760	0.000504286	0.00017135	0.000854701	0.000344116	0.00135249	0.000371058	0.000593824	0.000187021	0.000468823
17785	0.000504286	0.0003427	0.000683761	0.000516173	0.000676247	0.000742115	0.000791766	0.000935104	0.00117206
17810	0.000336191	0.0003427	0.00017094	0.000172058	0.000676247	0.000371058	0.000395883	0.000748083	0.00117206
17835	0.000336191	0.000856751	0.000854701	0.000688231	0.000676247	0.000185529	0.000197941	0.000561062	0.000703235
17860	0.000672382	0.0003427	0.00017094	0.000688231	0.000169062	0.000742115	0.000593824	0.000187021	0.000234412
17885	0.000336191	0.000514051	0.000854701	0.000344116	0.000676247	0.000556586	0.000593824	0.00112212	0.000937647
17910	0.000672382	0.0003427	0.00034188	0.000344116	0.000507185	0.000556586	0.00158353	0	0.00140647
17935	0.000504286	0.000685401	0.00034188	0.000172058	0.000507185	0.000927644	0.000395883	0.000374042	0.000234412
17960	0.000672382	0.000514051	0.00102564	0.000516173	0.00101437	0.000371058	0.000395883	0.000748083	0.000468823
17985	0.000672382	0.000685401	0.00017094	0.000516173	0.000507185	0.000742115	0.000791766	0.000748083	0.000703235
18010	0.000504286	0.0003427	0.00034188	0.000344116	0.000338123	0.000742115	0.000395883	0.000561062	0.000703235
18035	0.00100857	0	0.00017094	0.000516173	0.000338123	0.000371058	0.000395883	0.000935104	0.000468823
18060	0.000504286	0	0.000683761	0.000688231	0	0.000556586	0.000791766	0.000935104	0.000703235
18085	0	0	0.00136752	0.000516173	0.00118343	0.000556586	0.000395883	0.000374042	0.00117206
18110	0.000840477	0.00119945	0.00034188	0.000688231	0.000169062	0.000371058	0.000593824	0.000561062	0.00117206
18135	0.000840477	0.000856751	0.00136752	0.000516173	0.000338123	0.000371058	0.000197941	0.000561062	0.000234412
18160	0.000672382	0.00119945	0.000683761	0.000172058	0.000676247	0.000927644	0.000593824	0.00112212	0
18185	0.000336191	0.000514051	0.00034188	0.0012044	0.000676247	0.00111317	0.000197941	0.000374042	0.000703235
18210	0.000336191	0.000514051	0.000512821	0.000344116	0.000338123	0.000371058	0.000197941	0.00112212	0.000703235
18235	0.000840477	0.00017135	0.000512821	0.000860289	0.000507185	0.000927644	0.000395883	0.000187021	0.000703235
18260	0.000672382	0.0003427	0	0.000688231	0.00101437	0.000556586	0.000791766	0.000561062	0.000234412
18285	0.000336191	0.000514051	0.00034188	0	0.000338123	0.000927644	0.000791766	0.000935104	0.000468823
18310	0.000504286	0.000514051	0.00034188	0.000172058	0.000507185	0.000371058	0.000791766	0.000561062	0.000937647
18335	0.000336191	0.0003427	0.000854701	0.000516173	0.000507185	0.00185529	0.00118765	0.000561062	0.00164088
18360	0.000168095	0.000514051	0.00017094	0.00103235	0.000845309	0.000371058	0.000593824	0.000561062	0.000937647
18385	0.000672382	0.000685401	0.000512821	0.000516173	0.000338123	0.000371058	0.000593824	0.000935104	0
18410	0.000840477	0.0010281	0.000854701	0.000688231	0.000845309	0.000371058	0.000197941	0.000561062	0.000234412
18435	0.000168095	0.0003427	0.000683761	0.000344116	0.000169062	0.000556586	0.000593824	0.000374042	0.000234412
18460	0.000168095	0.0003427	0.00102564	0.000516173	0.000676247	0.000371058	0.000593824	0.000374042	0.000234412
18485	0.000504286	0.000514051	0.000683761	0.000516173	0.000338123	0.000371058	0.000197941	0.000561062	0.000234412
18510	0.000336191	0.0013708	0.000854701	0.000172058	0.000845309	0.000185529	0.000593824	0.000935104	0.000703235
18535	0.000672382	0.0003427	0.00017094	0	0.000169062	0.000556586	0.000791766	0.00130915	0.000468823
18560	0.000168095	0.00017135	0	0	0.000338123	0.000371058	0.000791766	0.000374042	0.000703235
18585	0.000840477	0.000514051	0	0.00103235	0.000676247	0.00148423	0.000395883	0.00112212	0.000703235
18610	0.000168095	0.000514051	0.000854701	0.000344116	0.00101437	0.000371058	0.000197941	0.000748083	0.000468823
18635	0.000336191	0.000514051	0.000683761	0.000516173	0.000676247	0.000556586	0.000593824	0.000561062	0.000234412
18660	0.000672382	0.000685401	0	0.000172058	0.000845309	0.000185529	0.00138559	0.000374042	0.00164088
18685	0.000336191	0.000685401	0.000683761	0.00103235	0.00101437	0.000556586	0.000791766	0.000374042	0.000468823
18710	0.000336191	0.000856751	0.00136752	0.000344116	0.000845309	0.0012987	0.000593824	0.000561062	0.00140647
18735	0.000672382	0.0003427	0.00034188	0.000344116	0.000338123	0.0012987	0.000395883	0.000561062	0.000468823
18760	0.00117667	0.0013708	0.000683761	0.000516173	0.000507185	0.00166976	0.000989707	0.000374042	0.00140647
18785	0.000840477	0.000514051	0.000512821	0.00103235	0.00118343	0.000185529	0.000593824	0.000187021	0.000234412
18810	0.000504286	0.000514051	0.000512821	0.000688231	0.000338123	0.000556586	0.000395883	0.000748083	0.000937647
18835	0.000336191	0.000685401	0.00102564	0.000688231	0.000507185	0.000742115	0.00118765	0.000935104	0.00117206
18860	0.00134476	0.000514051	0.00034188	0.000172058	0.00118343	0.000556586	0.000791766	0.000187021	0.00140647
18885	0.000336191	0.0010281	0.000512821	0.000688231	0.000507185	0.000742115	0.00138559	0.000935104	0.000468823
18910	0.00151286	0.000514051	0.00017094	0.000516173	0.000507185	0.0012987	0.000197941	0.000561062	0.000937647
18935	0.00100857	0.0003427	0.000512821	0.000688231	0.000845309	0.000556586	0.000395883	0.000935104	0.000468823
18960	0.00100857	0.000856751	0.000512821	0.000172058	0.000507185	0.000185529	0.00158353	0.000748083	0.00117206
18985	0.00134476	0.000514051	0.00102564	0	0.00135249	0.000742115	0.00138559	0.00187021	0.00164088
19010	0.00100857	0.000685401	0.000854701	0.000344116	0.000845309	0.000185529	0.00197941	0.000187021	0.000234412
19035	0.000336191	0.0003427	0.000854701	0.00103235	0.000507185	0.000371058	0.000791766	0.00130915	0.000234412
19060	0.000168095	0.000685401	0.000854701	0.0012044	0.000507185	0.000742115	0.000197941	0.000374042	0.00140647
19085	0.000672382	0.00119945	0.000683761	0.000688231	0.000507185	0.000742115	0	0.000374042	0.000468823
19110	0.000504286	0.000685401	0.000512821	0.000860289	0.000676247	0.000556586	0.000791766	0.000561062	0.000234412
19135	0.000504286	0.000856751	0.00034188	0.000172058	0.000169062	0.000556586	0.000395883	0.00112212	0.000234412
19160	0.000168095	0.0003427	0.000683761	0.000344116	0.000169062	0.000185529	0.000989707	0.000374042	0.000234412
19185	0.000672382	0	0.00034188	0.00103235	0.000507185	0.000927644	0.000593824	0.000374042	0.000468823
19210	0.000840477	0.0003427	0.00017094	0.0012044	0.000338123	0.000556586	0.000791766	0.000935104	0.000703235
19235	0.000672382	0.000856751	0.000683761	0.000344116	0.000845309	0.000927644	0.000989707	0.000935104	0.000468823
19260	0.00134476	0.000856751	0.000683761	0.000860289	0.00101437	0.000927644	0.000593824	0	0.000234412
19285	0.000504286	0.000514051	0.000854701	0.000860289	0.000845309	0.0012987	0.000395883	0.000561062	0.000703235
19310	0.000336191	0.0003427	0.000854701	0.000516173	0.000676247	0.000371058	0.000791766	0.000561062	0.000703235
19335	0.000336191	0.0003427	0	0.000516173	0.000676247	0.000371058	0.000989707	0.000187021	0.000703235
19360	0.00134476	0.00017135	0.000683761	0.000516173	0.000845309	0.0012987	0.000791766	0.000748083	0
19385	0.000336191	0.000856751	0.000512821	0.000688231	0.00135249	0.000927644	0.00138559	0.00112212	0.000937647
19410	0.000840477	0.000685401	0.00034188	0.000860289	0.000845309	0.000371058	0.000593824	0.000748083	0.000937647
19435	0.000840477	0.0010281	0.000683761	0.000688231	0.000676247	0.000371058	0.000989707	0.00168319	0.000468823
19460	0.000840477	0.0010281	0.000854701	0.000344116	0.000845309	0.00111317	0.000395883	0.00130915	0.00117206
19485	0.000336191	0.0003427	0.00102564	0.000516173	0.000338123	0.000556586	0.000395883	0.000748083	0.000703235
19510	0.00100857	0.000856751	0.000683761	0.00103235	0.00152156	0.000742115	0.000989707	0.000374042	0.000703235
19535	0.00134476	0.0010281	0.00102564	0.000516173	0.000169062	0.000371058	0.000593824	0.000748083	0.000703235
19560	0.000504286	0.0003427	0.000854701	0.00137646	0.000169062	0.000927644	0.000791766	0.000374042	0.00117206
19585	0.00134476	0.000856751	0.00017094	0.00103235	0.000845309	0.000927644	0.000395883	0.000748083	0.00187529
19610	0.00100857	0.000685401	0.000512821	0.000516173	0.00118343	0.000742115	0.000593824	0.000748083	0.0021097
19635	0.00151286	0.0010281	0.00136752	0.000344116	0.000845309	0.000556586	0.000593824	0.00149617	0.000703235
19660	0.000504286	0.000685401	0.00034188	0.000172058	0.000845309	0.000742115	0.000791766	0.000935104	0.000234412
19685	0.000504286	0.000685401	0.00136752	0.000688231	0.000507185	0.000927644	0.000593824	0.000748083	0.00187529
19710	0.00117667	0.0013708	0.000683761	0	0.00101437	0.00148423	0.00118765	0.000561062	0.00117206
19735	0.000840477	0.0003427	0.00153846	0.000344116	0.000845309	0.000556586	0.000791766	0.000374042	0.000937647
19760	0.00100857	0.00119945	0.000683761	0.000860289	0.000845309	0.000742115	0.000989707	0.000935104	0
19785	0.00117667	0.000514051	0.00136752	0.00172058	0.000676247	0.000556586	0.000791766	0.00130915	0.00164088
19810	0.00117667	0.0017135	0.000854701	0.000860289	0.000845309	0.0012987	0.000593824	0.000748083	0.00140647
19835	0.00117667	0.0010281	0.000512821	0.000688231	0.000676247	0.0012987	0.000791766	0.00168319	0.000468823
19860	0.00151286	0.00154215	0.00102564	0.000860289	0.000845309	0.00148423	0.000395883	0.00187021	0.00117206
19885	0.000672382	0.000685401	0.00119658	0.00103235	0.00101437	0.000742115	0.00158353	0.000935104	0.00234412
19910	0.00201715	0.0017135	0.00102564	0.000688231	0.00118343	0.000742115	0.000395883	0.000561062	0.000468823
19935	0.00100857	0.00188485	0.00102564	0.00137646	0.000676247	0.000556586	0.00118765	0.00149617	0.000703235
19960	0.000672382	0.000514051	0.000683761	0.00223675	0.000845309	0.00185529	0.00217736	0.000935104	0.00328176
19985	0.000672382	0.000685401	0.00188034	0.00103235	0.00169062	0.00185529	0.00118765	0.00130915	0.00117206
20010	0.00235334	0.00119945	0.00102564	0.00137646	0.00118343	0.000927644	0.00118765	0.00130915	0.00164088
20035	0.00100857	0.0020562	0.0017094	0.000860289	0.00135249	0.00148423	0.000593824	0.00130915	0.0021097
20060	0.00134476	0.000514051	0.00222222	0.000860289	0.000507185	0.00204082	0.00178147	0.00130915	0.00187529
20085	0.00168095	0.00222755	0.00102564	0.00154852	0.00118343	0.000556586	0.00158353	0.00149617	0.00164088
20110	0.00151286	0.0017135	0.00136752	0.0012044	0.00135249	0.00204082	0.00158353	0.00149617	0.000937647
20135	0.00218524	0.0023989	0.00153846	0.00137646	0.00118343	0.00204082	0.00178147	0.00149617	0.00164088
20160	0.000336191	0.0013708	0.00324786	0.00172058	0.00202874	0.00222635	0.00158353	0.00149617	0.00257853
20185	0.00235334	0.0017135	0.00222222	0.00223675	0.00202874	0.000927644	0.00178147	0.00187021	0.00257853
20210	0.000840477	0.0013708	0.00153846	0.00154852	0.00185968	0.00185529	0.000989707	0.000935104	0.000937647
20235	0.00319381	0.00154215	0.00222222	0.00240881	0.00118343	0.00185529	0.00158353	0.00130915	0.00257853
20260	0.00285762	0.00188485	0.00222222	0.00206469	0.0035503	0.00111317	0.00257324	0.00187021	0.00257853
20285	0.00252143	0.00154215	0.000683761	0.00189264	0.00253593	0.00204082	0.00217736	0.000935104	0.0021097
20310	0.00168095	0.00188485	0.0017094	0.00240881	0.0021978	0.00185529	0.00217736	0.00187021	0.0021097
20335	0.00235334	0.0017135	0.00273504	0.00189264	0.00253593	0.00352505	0.00277118	0.00130915	0.00281294
20360	0.00184905	0.00257025	0.00153846	0.00223675	0.00321217	0.00333952	0.000989707	0.00280531	0.00328176
20385	0.00218524	0.0027416	0.00222222	0.00240881	0.00185968	0.00463822	0.00197941	0.00205723	0.00375059
20410	0.00268953	0.0030843	0.00205128	0.00344116	0.00270499	0.00222635	0.00178147	0.00205723	0.00281294
20435	0.00268953	0.00257025	0.00136752	0.00223675	0.00169062	0.00315399	0.00296912	0.00243127	0.00281294
20460	0.00235334	0.0027416	0.00324786	0.00206469	0.00185968	0.00296846	0.00356295	0.00317935	0.00304735
20485	0.00353001	0.0027416	0.00307692	0.00206469	0.00135249	0.0038961	0.00197941	0.00187021	0.00281294
20510	0.00285762	0.00394106	0.00273504	0.00378527	0.00287405	0.00296846	0.00316706	0.00317935	0.0021097
20535	0.00201715	0.00291295	0.00239316	0.00309704	0.00202874	0.00296846	0.00277118	0.00355339	0.00421941
20560	0.0036981	0.00222755	0.00273504	0.00275292	0.00270499	0.00352505	0.00435471	0.00336637	0.00257853
20585	0.00252143	0.00257025	0.0034188	0.00309704	0.0021978	0.00482375	0.00395883	0.00205723	0.00468823
20610	0.00268953	0.00325565	0.00307692	0.00154852	0.00321217	0.00426716	0.00316706	0.00355339	0.00304735
20635	0.000672382	0.0030843	0.00222222	0.00223675	0.00371936	0.00315399	0.00178147	0.00336637	0.00421941
20660	0.00420239	0.003427	0.00393162	0.00206469	0.00236686	0.00352505	0.00356295	0.00317935	0.00304735
20685	0.0038662	0.00291295	0.00273504	0.00309704	0.00270499	0.00241187	0.00277118	0.00261829	0.00375059
20710	0.00420239	0.00291295	0.00273504	0.00361321	0.00422654	0.00296846	0.00257324	0.00224425	0.00445382
20735	0.00353001	0.0027416	0.00393162	0.00240881	0.00388842	0.00352505	0.00356295	0.00392744	0.00421941
20760	0.00353001	0.00376971	0.00376068	0.00189264	0.00304311	0.00296846	0.003365	0.00430148	0.00515706
20785	0.00403429	0.00291295	0.00324786	0.00309704	0.00388842	0.00463822	0.00277118	0.00261829	0.00375059
20810	0.00268953	0.00359836	0.00444444	0.00344116	0.00321217	0.00166976	0.00455265	0.00430148	0.00562588
20835	0.00453858	0.00428376	0.00376068	0.00361321	0.00422654	0.00296846	0.00435471	0.00355339	0.00468823
20860	0.00437048	0.0030843	0.00444444	0.0032691	0.00338123	0.00315399	0.003365	0.00411446	0.00421941
20885	0.00285762	0.00376971	0.00393162	0.00395733	0.00287405	0.00482375	0.00356295	0.00355339	0.00421941
20910	0.0038662	0.0030843	0.00376068	0.0044735	0.0035503	0.00352505	0.00514648	0.0044885	0.00351617
20935	0.00218524	0.00291295	0.00307692	0.00378527	0.00287405	0.00333952	0.00376089	0.0044885	0.003985
20960	0.00353001	0.00376971	0.0042735	0.00533379	0.00422654	0.00371058	0.00534442	0.00224425	0.003985
20985	0.00285762	0.0030843	0.00273504	0.00344116	0.0043956	0.00315399	0.00257324	0.00280531	0.00328176
21010	0.00336191	0.003427	0.00358974	0.00395733	0.00338123	0.00278293	0.00316706	0.00374042	0.00421941
21035	0.00353001	0.00445511	0.00376068	0.00464556	0.00371936	0.00352505	0.00415677	0.00280531	0.00539147
21060	0.00470667	0.0027416	0.00461538	0.00412939	0.00473373	0.00278293	0.00494854	0.00355339	0.00351617
21085	0.00437048	0.00394106	0.00393162	0.0032691	0.00388842	0.00538033	0.00415677	0.00336637	0.00304735
21110	0.0038662	0.00291295	0.00393162	0.00464556	0.00456467	0.00278293	0.00435471	0.0044885	0.00445382
21135	0.0036981	0.00479781	0.00410256	0.00361321	0.00321217	0.00352505	0.00514648	0.00467552	0.0021097
21160	0.00285762	0.00257025	0.00461538	0.00378527	0.00371936	0.00222635	0.00356295	0.00205723	0.003985
21185	0.00302572	0.00222755	0.0034188	0.00309704	0.00304311	0.00352505	0.00376089	0.0044885	0.00328176
21210	0.00285762	0.0027416	0.00307692	0.00292498	0.00405748	0.00315399	0.00395883	0.00411446	0.00281294
21235	0.00235334	0.00376971	0.00307692	0.00395733	0.00388842	0.00241187	0.00296912	0.00374042	0.00328176
21260	0.00285762	0.00411241	0.00307692	0.00223675	0.00405748	0.00445269	0.003365	0.00299233	0.00445382
21285	0.00453858	0.00376971	0.00188034	0.0032691	0.00304311	0.00296846	0.00356295	0.00355339	0.00375059
21310	0.00285762	0.0027416	0.00222222	0.00275292	0.00304311	0.00278293	0.0023753	0.00280531	0.00257853
21335	0.00420239	0.00359836	0.00461538	0.00395733	0.00321217	0.00278293	0.00356295	0.00355339	0.00281294
21360	0.00302572	0.0030843	0.00376068	0.00430145	0.00405748	0.0038961	0.00356295	0.00261829	0.003985
21385	0.00218524	0.0030843	0.00495726	0.00275292	0.00473373	0.00278293	0.00415677	0.00317935	0.00281294
21410	0.0036981	0.00325565	0.0034188	0.00309704	0.00388842	0.00333952	0.003365	0.00317935	0.003985
21435	0.00235334	0.00257025	0.00290598	0.00258087	0.0021978	0.00352505	0.00257324	0.00243127	0.00140647
21460	0.00437048	0.00291295	0.0034188	0.00189264	0.0021978	0.0025974	0.00395883	0.00261829	0.00281294
21485	0.00151286	0.0023989	0.00290598	0.00172058	0.00304311	0.00315399	0.00217736	0.00243127	0.0021097
21510	0.00168095	0.00291295	0.0025641	0.00206469	0.00253593	0.00204082	0.0023753	0.00224425	0.00281294
21535	0.00252143	0.0023989	0.00205128	0.00258087	0.00270499	0.00278293	0.00178147	0.00299233	0.00351617
21560	0.00235334	0.0013708	0.00239316	0.00206469	0.00236686	0.00296846	0.00217736	0.00187021	0.0021097
21585	0.00336191	0.00291295	0.00119658	0.00154852	0.0021978	0.00278293	0.003365	0.00317935	0.00328176
21610	0.00453858	0.0023989	0.00188034	0.00154852	0.00185968	0.0025974	0.00197941	0.00187021	0.00328176
21635	0.00353001	0.0020562	0.0017094	0.00189264	0.00101437	0.00148423	0.00158353	0.00149617	0.00187529
21660	0.00218524	0.00325565	0.00222222	0.00275292	0.00118343	0.0025974	0.00296912	0.00243127	0.00187529
21685	0.00184905	0.0017135	0.00239316	0.00240881	0.00338123	0.00185529	0.00356295	0.00261829	0.00187529
21710	0.00252143	0.00119945	0.00153846	0.00154852	0.00270499	0.00204082	0.0023753	0.00112212	0.00140647
21735	0.00151286	0.0017135	0.00222222	0.00223675	0.00236686	0.00204082	0.00158353	0.000748083	0.000937647
21760	0.00184905	0.00222755	0.00102564	0.00189264	0.00202874	0.00185529	0.00158353	0.00187021	0.00304735
21785	0.00134476	0.0003427	0.00119658	0.00189264	0.00169062	0.00148423	0.000989707	0.00130915	0.00140647
21810	0.00168095	0.00119945	0.00188034	0.0012044	0.00169062	0.00204082	0.00178147	0.00149617	0.000703235
21835	0.00134476	0.00188485	0.000854701	0.00137646	0.00169062	0.00148423	0.00296912	0.00149617	0.00117206
21860	0.00252143	0.0020562	0.00102564	0.00223675	0.00101437	0.00278293	0.00197941	0.00187021	0.000937647
21885	0.000840477	0.000685401	0.00239316	0.0012044	0.00185968	0.00111317	0.00138559	0.000935104	0.00117206
21910	0.00151286	0.0010281	0.00307692	0.00137646	0.000845309	0.00222635	0.0023753	0.000748083	0.00140647
21935	0.00134476	0.0013708	0.0017094	0.00172058	0.00135249	0.00166976	0.00118765	0.00130915	0.00164088
21960	0.00201715	0.00188485	0.000683761	0.0012044	0.00101437	0.00111317	0.00178147	0.000935104	0.0021097
21985	0.00100857	0.00291295	0.00153846	0.000516173	0.00118343	0.00111317	0.000989707	0.00112212	0.00117206
22010	0.00151286	0.0017135	0.00119658	0.00154852	0.000845309	0.00148423	0.000989707	0.00149617	0.00140647
22035	0.00168095	0.000514051	0.000854701	0.00137646	0.00135249	0.00111317	0.000989707	0.00205723	0.00140647
22060	0.00168095	0.0013708	0.000683761	0.0012044	0.00169062	0.00148423	0.000791766	0.000935104	0.000937647
22085	0.00117667	0.000856751	0.00188034	0.00103235	0.00101437	0.00166976	0.00197941	0.000935104	0.00187529
22110	0.00134476	0.00154215	0.00119658	0.00103235	0.000845309	0.00222635	0.00158353	0.00149617	0.00164088
22135	0.000672382	0.00154215	0.00102564	0.000688231	0.000507185	0.00111317	0.00158353	0.00130915	0.00164088
22160	0.000672382	0.0017135	0.000683761	0.00103235	0.00101437	0.000742115	0.00158353	0.00130915	0.0021097
22185	0.000336191	0.00119945	0.00119658	0.00154852	0.00202874	0.00111317	0.00178147	0.00130915	0.00234412
22210	0.00100857	0.000856751	0.00136752	0.0012044	0.00101437	0.00148423	0.00178147	0.00149617	0.00187529
22235	0.00117667	0.000856751	0.0017094	0.0012044	0.00118343	0.000185529	0.000593824	0.00168319	0.00117206
22260	0.00235334	0.0017135	0.00136752	0.00206469	0.00101437	0.00148423	0.0023753	0.000561062	0.00140647
22285	0.00100857	0.000856751	0.000854701	0.000860289	0.000507185	0.00148423	0.00178147	0.00112212	0.00187529
22310	0.000672382	0.0017135	0.000683761	0.00172058	0.000676247	0.00148423	0.00158353	0.000748083	0.00117206
22335	0.00134476	0.00119945	0.00119658	0.00103235	0.000676247	0.00111317	0.00158353	0.000935104	0.00140647
22360	0.000672382	0.000856751	0.00102564	0.000516173	0.00101437	0.000742115	0.00138559	0.00187021	0.00140647
22385	0.00151286	0.0010281	0.00188034	0.0012044	0.00169062	0.0012987	0.00158353	0.000561062	0.00140647
22410	0.00168095	0.00154215	0.00136752	0.00103235	0.00169062	0.00204082	0.00158353	0.00149617	0.00257853
22435	0.00117667	0.0013708	0.00188034	0.000688231	0.00135249	0.00204082	0.00217736	0.00149617	0.000703235
22460	0.00134476	0.00188485	0.00222222	0.00206469	0.00185968	0.000927644	0.000989707	0.000935104	0.00281294
22485	0.00117667	0.00119945	0.000683761	0.00154852	0.000338123	0.00148423	0.00138559	0.00168319	0.00117206
22510	0.00151286	0.000856751	0.000683761	0.00240881	0.000845309	0.0012987	0.00197941	0.000935104	0.000703235
22535	0.00151286	0.00154215	0.00153846	0.000688231	0.00118343	0.00148423	0.00138559	0.00187021	0.00187529
22560	0.000336191	0.000514051	0.00119658	0.000860289	0.000676247	0.0012987	0.000989707	0.00168319	0.00234412
22585	0.00184905	0.0013708	0.00102564	0.00154852	0.00118343	0.00166976	0.00158353	0.000561062	0.000937647
22610	0.000504286	0.0010281	0.00102564	0.00137646	0.00101437	0.000927644	0.000593824	0.00168319	0.00117206
22635	0.00151286	0.0010281	0.0017094	0.000688231	0.00135249	0.00111317	0.00158353	0.00130915	0.00164088
22660	0.00117667	0.0017135	0.0017094	0.00137646	0.00152156	0.000927644	0.00178147	0.00168319	0.000703235
22685	0.00134476	0.00119945	0.000854701	0.000688231	0.000845309	0.00185529	0.000989707	0.00168319	0.000703235
22710	0.00151286	0.0010281	0.000854701	0.000688231	0.000845309	0.0012987	0.00158353	0.00149617	0.00117206
22735	0.000672382	0.00119945	0.00136752	0.000860289	0.00152156	0.0012987	0.000593824	0.000935104	0.00187529
22760	0.000672382	0.00154215	0.00102564	0.00154852	0.00101437	0.000927644	0.00118765	0.000935104	0.00140647
22785	0.00134476	0.00154215	0.00205128	0.00189264	0.00101437	0.000556586	0.000989707	0.000935104	0.00164088
22810	0.00100857	0.000685401	0.00188034	0.00103235	0.00152156	0.00111317	0.000791766	0.000935104	0.000703235
22835	0.000672382	0.000856751	0.00136752	0.000688231	0.000845309	0.00204082	0.00118765	0.000935104	0.000703235
22860	0.000672382	0.00119945	0.000683761	0.0012044	0.000676247	0.00166976	0.00138559	0.00130915	0.000703235
22885	0.00151286	0.0020562	0.00102564	0.00206469	0.000845309	0.00111317	0.000791766	0.000374042	0.00140647
22910	0.00117667	0.0010281	0.00102564	0.00137646	0.00185968	0.00166976	0.00197941	0.000935104	0.00117206
22935	0.00100857	0.000685401	0.000512821	0.00137646	0.00253593	0.000556586	0.00118765	0.00112212	0.00117206
22960	0.00117667	0.00154215	0.000683761	0.00206469	0.0021978	0.00111317	0.00138559	0.000561062	0.000703235
22985	0.00134476	0.00119945	0.000683761	0.000344116	0.00185968	0.000556586	0.00118765	0.00130915	0.00117206
23010	0.00134476	0.0013708	0.00119658	0.000688231	0.00152156	0.0012987	0.00138559	0.00130915	0.000234412
23035	0.000672382	0.000685401	0.000683761	0.00137646	0.00135249	0.00148423	0.000395883	0.00168319	0.00117206
23060	0.000672382	0.00154215	0	0.00137646	0.00101437	0.00166976	0.00138559	0.000935104	0.000937647
23085	0.00134476	0.0017135	0.00153846	0.000344116	0.00101437	0.00148423	0.000593824	0.00149617	0.00187529
23110	0.000840477	0.000685401	0.00136752	0.00137646	0.00101437	0.0012987	0.00158353	0.00149617	0.00140647
23135	0.00100857	0.00154215	0.00102564	0.000860289	0.000845309	0.00111317	0.000791766	0.00149617	0.00140647
23160	0.00100857	0.00154215	0.000683761	0.0012044	0.00169062	0.00111317	0.0023753	0.000935104	0.00164088
23185	0.000504286	0.00188485	0.00102564	0.00103235	0.00118343	0.00148423	0.00118765	0.00130915	0.000937647
23210	0.00134476	0.0017135	0.00102564	0.00103235	0.00135249	0.0012987	0.00158353	0.00168319	0.000703235
23235	0.00100857	0.00119945	0.00119658	0.000688231	0.00118343	0.00278293	0.000197941	0.000187021	0.00140647
23260	0.00151286	0.00154215	0.000683761	0.00189264	0.00152156	0.00111317	0.00158353	0.00187021	0.00140647
23285	0.00201715	0.00154215	0.00290598	0.00137646	0.00135249	0.00111317	0.00138559	0.00112212	0.00117206
23310	0.00184905	0.00119945	0.0017094	0.00137646	0.000845309	0.00222635	0.00257324	0.00187021	0.00187529
23335	0.00134476	0.0017135	0.00119658	0.00189264	0.00101437	0.00148423	0.000989707	0.00130915	0.000234412
23360	0.00201715	0.0010281	0.00102564	0.00172058	0.00135249	0.00185529	0.000989707	0.00168319	0.0021097
23385	0.00134476	0.00188485	0.00119658	0.00189264	0.00202874	0.00166976	0.00118765	0.00205723	0.00257853
23410	0.00184905	0.0017135	0.00136752	0.00172058	0.000676247	0.00222635	0.00376089	0.00130915	0.0021097
23435	0.00252143	0.0017135	0.00188034	0.00258087	0.00304311	0.0025974	0.00158353	0.00243127	0.00140647
23460	0.00184905	0.0023989	0.00188034	0.00258087	0.0021978	0.0025974	0.00138559	0.00261829	0.000937647
23485	0.00117667	0.00222755	0.00205128	0.00223675	0.00118343	0.000927644	0.00197941	0.00205723	0.00187529
23510	0.00285762	0.0013708	0.00222222	0.00172058	0.00287405	0.00204082	0.003365	0.00187021	0.00117206
23535	0.00201715	0.00359836	0.00136752	0.00154852	0.00371936	0.00278293	0.00217736	0.00243127	0.00257853
23560	0.00201715	0.0023989	0.00153846	0.00137646	0.0035503	0.00148423	0.00178147	0.00280531	0.00257853
23585	0.00285762	0.00188485	0.00205128	0.00275292	0.0021978	0.00222635	0.00158353	0.00317935	0.00304735
23610	0.00218524	0.00291295	0.00222222	0.00240881	0.00135249	0.00241187	0.00296912	0.00299233	0.00351617
23635	0.00218524	0.0023989	0.00136752	0.00344116	0.00253593	0.00241187	0.00217736	0.00205723	0.00257853
23660	0.00218524	0.0027416	0.00205128	0.00240881	0.00304311	0.00222635	0.00257324	0.00261829	0.00187529
23685	0.00336191	0.00222755	0.00239316	0.00189264	0.0035503	0.00333952	0.00296912	0.0044885	0.00281294
23710	0.00336191	0.0027416	0.00239316	0.00223675	0.00371936	0.00241187	0.00257324	0.00280531	0.00351617
23735	0.00201715	0.00428376	0.00273504	0.00412939	0.00371936	0.00241187	0.003365	0.00280531	0.00328176
23760	0.00319381	0.00257025	0.0042735	0.0032691	0.00304311	0.00371058	0.00217736	0.00243127	0.00492264
23785	0.00453858	0.00394106	0.0034188	0.00206469	0.00304311	0.0038961	0.00296912	0.00355339	0.00328176
23810	0.00319381	0.00394106	0.00358974	0.00395733	0.00338123	0.0025974	0.00494854	0.00467552	0.0021097
23835	0.00336191	0.00257025	0.0042735	0.00275292	0.00287405	0.00445269	0.00455265	0.00187021	0.003985
23860	0.00470667	0.00428376	0.00410256	0.00464556	0.00371936	0.00482375	0.00673001	0.00561062	0.00562588
23885	0.00353001	0.00445511	0.0034188	0.00481762	0.00388842	0.00352505	0.00415677	0.00280531	0.00445382
23910	0.00605144	0.0023989	0.00461538	0.00361321	0.00507185	0.00463822	0.00554236	0.0044885	0.00351617
23935	0.00537906	0.00376971	0.00547009	0.0044735	0.0035503	0.00593692	0.00534442	0.00430148	0.00656353
23960	0.00336191	0.00616861	0.0042735	0.00395733	0.00524091	0.00779221	0.00593824	0.00467552	0.00539147
23985	0.00353001	0.00496916	0.00393162	0.00567791	0.00524091	0.00612245	0.00455265	0.00710679	0.003985
24010	0.00537906	0.00565456	0.00547009	0.00498968	0.00676247	0.00649351	0.00455265	0.0044885	0.00515706
24035	0.00605144	0.00496916	0.00529915	0.00395733	0.0043956	0.00575139	0.00752177	0.00617169	0.00750117
24060	0.00504286	0.00548321	0.00564103	0.0065382	0.00608622	0.00538033	0.00791766	0.00654573	0.00562588
24085	0.00672382	0.00548321	0.00478632	0.00550585	0.00557904	0.00630798	0.00633413	0.00729381	0.00703235
24110	0.00706001	0.00616861	0.00632479	0.00550585	0.00608622	0.00779221	0.00613618	0.00691977	0.00679794
24135	0.00672382	0.00599726	0.00632479	0.00722643	0.00625528	0.00871985	0.00771971	0.00673275	0.00820441
24160	0.00689191	0.00668266	0.00769231	0.00533379	0.00845309	0.00946197	0.00593824	0.00561062	0.00961088
24185	0.00823668	0.00891021	0.00803419	0.0065382	0.00896027	0.00797774	0.00851148	0.00691977	0.00914205
24210	0.00924525	0.00685401	0.00786325	0.00705437	0.00676247	0.00909091	0.00752177	0.00822891	0.00984529
24235	0.0075643	0.00753941	0.00888889	0.00997935	0.00828402	0.00853432	0.00969913	0.00635871	0.0112518
24260	0.00907716	0.00753941	0.00752137	0.00997935	0.00912933	0.0115028	0.00890736	0.0102861	0.0121894
24285	0.0109262	0.00822481	0.00888889	0.0101514	0.0106509	0.00871985	0.00870942	0.00953806	0.0103141
24310	0.0127753	0.0101097	0.00940171	0.00929112	0.00946746	0.0137291	0.0104909	0.0115953	0.00890764
24335	0.0127753	0.00959561	0.0102564	0.00997935	0.0108199	0.0131725	0.0112827	0.00822891	0.0112518
24360	0.0112624	0.0109664	0.0107692	0.0110117	0.0106509	0.00946197	0.0120744	0.00935104	0.0150023
24385	0.0134476	0.0126799	0.0155556	0.0123882	0.00912933	0.0103896	0.0132621	0.0123434	0.00984529
24410	0.0121029	0.0119945	0.0152137	0.0139367	0.0153846	0.0157699	0.0124703	0.0134655	0.0131271
24435	0.0142881	0.0123372	0.0124786	0.011872	0.0131868	0.0122449	0.0142518	0.0125304	0.0117206
24460	0.0136157	0.0135367	0.0129915	0.0135926	0.0123415	0.0141002	0.0174188	0.0125304	0.0142991
24485	0.0164734	0.0183345	0.0124786	0.0144529	0.0125106	0.016141	0.0154394	0.0155227	0.0218003
24510	0.0146243	0.0157642	0.017265	0.020819	0.016568	0.0157699	0.0150435	0.0164578	0.0147679
24535	0.0154648	0.0209047	0.0158974	0.0192705	0.019273	0.0185529	0.013658	0.0158968	0.0175809
24560	0.0149605	0.0186772	0.0186325	0.017894	0.019104	0.0163265	0.0207838	0.0166448	0.017112
24585	0.0200034	0.0181631	0.02	0.0161734	0.0184277	0.0187384	0.0199921	0.0168319	0.0185185
24610	0.0248781	0.020048	0.0165812	0.017894	0.0231615	0.0213358	0.0243468	0.0220684	0.0220347
24635	0.0226929	0.0227896	0.0210256	0.0235719	0.0211327	0.0189239	0.0199921	0.0215074	0.0185185
24660	0.0238696	0.0221042	0.0206838	0.0192705	0.0209637	0.0213358	0.0231591	0.0258089	0.02391
24685	0.0200034	0.0255312	0.0242735	0.0225396	0.0287405	0.0217069	0.0247427	0.0222555	0.0220347
24710	0.0238696	0.0267306	0.0215385	0.026841	0.0262046	0.025603	0.0255344	0.0246867	0.0246132
24735	0.0270634	0.0262166	0.0249573	0.0261528	0.0245139	0.0276438	0.0298892	0.0291752	0.0267229
24760	0.0316019	0.0305003	0.0299145	0.0285616	0.0278952	0.0309833	0.0288994	0.0282401	0.0264885
24785	0.0294167	0.0315284	0.0317949	0.0304542	0.0331361	0.0283859	0.0273159	0.0331027	0.0304735
24810	0.0322743	0.0310144	0.0336752	0.0321748	0.0341505	0.0282004	0.0356295	0.0299233	0.0353962
24835	0.0339553	0.0315284	0.0294017	0.0337233	0.0307692	0.0320965	0.0368171	0.0336637	0.03188
24860	0.0353001	0.0416381	0.0326496	0.035788	0.035503	0.042115	0.03365	0.0400224	0.0314112
24885	0.038662	0.0358122	0.0347009	0.0332072	0.0373626	0.0408163	0.0413698	0.0347859	0.0403188
24910	0.0389982	0.0412954	0.0364103	0.0428424	0.0414201	0.038961	0.040578	0.0437629	0.0424285
24935	0.0465624	0.0438657	0.0396581	0.0414659	0.0393914	0.0432282	0.0467142	0.0437629	0.0473511
24960	0.0463944	0.0447224	0.0408547	0.0497247	0.0488588	0.0467532	0.0477039	0.0501216	0.0412564
[truncated: 1 more rows]
