# Supplementary material for: Asymmetric two-photon response of an incoherently driven quantum emitter
Source: Nat Commun. 2026 May 9;17:6400. doi: 10.1038/s41467-026-72706-z (PMC13376212; doi:10.1038/s41467-026-72706-z)
Supplement: Supplementary file 3 — Source Data [file 41467_2026_72706_MOESM3_ESM.zip › SourceData/Fig4a_120GHz_filtered.xlsx]

## Sheet: Sheet1
time difference (ps)	norm. coincidences at 80ps laser pulse	norm. coincidences at 70ps laser pulse	norm. coincidences at 61ps laser pulse	norm. coincidences at 53ps laser pulse	norm. coincidences at 47ps laser pulse	norm. coincidences at 40ps laser pulse	norm. coincidences at 35ps laser pulse	norm. coincidences at 20ps laser pulse	norm. coincidences at 9ps laser pulse
-24990	0.0469629	0.0427802	0.0476817	0.049104	0.0427224	0.044549	0.0450787	0.0421979	0.0453698
-24965	0.044052	0.0413382	0.0406965	0.0418143	0.0442065	0.0426883	0.0427002	0.0376084	0.037601
-24940	0.0415292	0.0432609	0.0396841	0.038777	0.039012	0.0400613	0.0371503	0.0385008	0.0343381
-24915	0.0400737	0.0376851	0.0410002	0.0360433	0.0379519	0.0399518	0.0368105	0.0418154	0.0355811
-24890	0.0357074	0.0360508	0.0358372	0.0341197	0.0378459	0.036887	0.0383962	0.0363335	0.0334058
-24865	0.0359014	0.033359	0.0352298	0.0377645	0.0356196	0.037106	0.032733	0.0336563	0.0360472
-24840	0.03464	0.0311479	0.0291557	0.032601	0.029683	0.0290061	0.0335259	0.0299592	0.0302983
-24815	0.034737	0.0293213	0.0286495	0.0323985	0.0279869	0.0302102	0.0299015	0.0312341	0.0279677
-24790	0.0328935	0.027014	0.0301681	0.0275387	0.0313792	0.0265981	0.0288821	0.0290668	0.0293661
-24765	0.0269746	0.0303788	0.0247014	0.0257163	0.0262907	0.0263792	0.0285423	0.0256247	0.0234618
-24740	0.0266835	0.0247068	0.0229804	0.027235	0.0274568	0.0258319	0.0250311	0.0257522	0.0242387
-24715	0.0256161	0.0253797	0.0258149	0.0241976	0.0220502	0.0257224	0.0237853	0.0202703	0.0233064
-24690	0.0216379	0.0236493	0.0232841	0.0229827	0.0190819	0.0206874	0.0214067	0.0229475	0.0208204
-24665	0.022123	0.0191309	0.0232841	0.0200466	0.0208841	0.021563	0.0211802	0.0205252	0.0175575
-24640	0.0211527	0.022015	0.021968	0.0212615	0.0194	0.0180604	0.0192547	0.0205252	0.0205096
-24615	0.019018	0.0168237	0.01721	0.0174142	0.0177038	0.0206874	0.0173293	0.0202703	0.0163145
-24590	0.018824	0.0155739	0.0179186	0.0176167	0.0167497	0.0178415	0.017216	0.0152983	0.0175575
-24565	0.0196002	0.0179773	0.0195384	0.0181229	0.0174918	0.017732	0.0159701	0.0156808	0.0180236
-24540	0.0169804	0.0140358	0.0142741	0.0146806	0.0151595	0.0171848	0.0144977	0.0145334	0.0160037
-24515	0.0172715	0.0147087	0.0127556	0.0167055	0.0148415	0.0146673	0.0158568	0.013386	0.0153822
-24490	0.0148457	0.0126899	0.0151853	0.0140731	0.0145235	0.0121497	0.0120059	0.0132585	0.0138285
-24465	0.0116437	0.0126899	0.0144766	0.0118457	0.0116612	0.0133538	0.0137048	0.0126211	0.013207
-24440	0.0130021	0.011344	0.0139704	0.015288	0.0133574	0.0113835	0.0109865	0.013641	0.0100994
-24415	0.0119348	0.0120169	0.0108322	0.010327	0.0103891	0.0110552	0.0132518	0.0116012	0.0118086
-24390	0.0120318	0.0107672	0.0119457	0.00941581	0.0110251	0.0108363	0.011213	0.0108363	0.0108763
-24365	0.0138754	0.0107672	0.0118445	0.010732	0.0108131	0.0119308	0.0118926	0.0127486	0.0114978
-24340	0.0104793	0.00884445	0.00941486	0.0108332	0.00848087	0.00974168	0.0120059	0.00917899	0.0104102
-24315	0.0114496	0.00999808	0.0098198	0.00820087	0.00816283	0.00875657	0.0103069	0.00854156	0.00947794
-24290	0.00863575	0.00999808	0.00890869	0.00830212	0.00975299	0.00853765	0.00917431	0.0090515	0.00963331
-24265	0.00844168	0.00826764	0.00809881	0.00961831	0.00869289	0.00777145	0.00940084	0.00790413	0.00807955
-24240	0.00882981	0.00826764	0.00739016	0.00809963	0.00720874	0.0091944	0.00872126	0.0081591	0.00916718
-24215	0.00776247	0.00874832	0.00668151	0.00566974	0.00752677	0.00755254	0.00815494	0.00650178	0.00683654
-24190	0.0091209	0.00644107	0.00769387	0.00840336	0.0104951	0.00711471	0.006456	0.00777664	0.00823493
-24165	0.00553076	0.00586426	0.00698522	0.00607472	0.00667868	0.00744308	0.00475705	0.00866905	0.00559354
-24140	0.00815059	0.00769083	0.00587163	0.00566974	0.00657267	0.00580123	0.00588968	0.00650178	0.00745805
-24115	0.00650107	0.0065372	0.00799757	0.00678344	0.00742076	0.00602014	0.00679579	0.00739419	0.00652579
-24090	0.00553076	0.00586426	0.00617534	0.00607472	0.00583059	0.00547285	0.00498358	0.00713921	0.00543816
-24065	0.00426936	0.00528744	0.00516299	0.00506227	0.0068907	0.0068958	0.00532337	0.00752167	0.00419515
-24040	0.00494857	0.00471063	0.00587163	0.00506227	0.00572458	0.00678634	0.00634273	0.00650178	0.00543816
-24015	0.00523967	0.00615266	0.00546669	0.00435355	0.00530054	0.00481611	0.00543663	0.00356961	0.00481666
-23990	0.00523967	0.0049029	0.00506175	0.00556849	0.00614863	0.00394046	0.00441726	0.00497195	0.00699192
-23965	0.00436639	0.00499904	0.00475805	0.00435355	0.00381639	0.00481611	0.0030581	0.00331464	0.00574891
-23940	0.00485154	0.00413382	0.00516299	0.00556849	0.00381639	0.00558231	0.00487031	0.0045895	0.00435053
-23915	0.00514264	0.00394155	0.00435311	0.005366	0.00402841	0.0045972	0.00543663	0.00420704	0.00341827
-23890	0.00475451	0.00528744	0.0037457	0.00404981	0.00445245	0.00404991	0.00498358	0.00356961	0.00341827
-23865	0.00475451	0.00432609	0.00303705	0.00364483	0.00328634	0.00273643	0.00362442	0.0054819	0.00279677
-23840	0.0025228	0.00355701	0.00344199	0.00485978	0.00381639	0.00339317	0.00373768	0.00318715	0.00310752
-23815	0.00475451	0.00413382	0.00415064	0.0031386	0.00402841	0.00437828	0.00328463	0.00395207	0.00295214
-23790	0.0040753	0.00413382	0.00354323	0.00404981	0.00413442	0.00339317	0.00317137	0.00318715	0.0032629
-23765	0.00329905	0.00259565	0.00323952	0.00303736	0.00275628	0.00284588	0.002152	0.00446201	0.00295214
-23740	0.00368717	0.00317247	0.00303705	0.00394857	0.0029683	0.00273643	0.00317137	0.00280469	0.00403978
-23715	0.00329905	0.00211498	0.00222717	0.00283487	0.00212022	0.00262697	0.0030581	0.00318715	0.00264139
-23690	0.00368717	0.00249952	0.0040494	0.0031386	0.00212022	0.00207968	0.00351116	0.00369709	0.00310752
-23665	0.00281389	0.00240338	0.00192347	0.00323985	0.0029683	0.00175131	0.00271831	0.00344212	0.00372902
-23640	0.00242577	0.00249952	0.00303705	0.00182242	0.00318032	0.00240806	0.00226526	0.00216726	0.00217526
-23615	0.00213468	0.00173044	0.00344199	0.00212615	0.00180218	0.00262697	0.00169895	0.00395207	0.00139838
-23590	0.00174656	0.00249952	0.00182223	0.00151868	0.00159016	0.00240806	0.00260505	0.00229475	0.00201989
-23565	0.00291093	0.00336474	0.00253088	0.00273362	0.00212022	0.00164186	0.00181221	0.00229475	0.00201989
-23540	0.00310499	0.0016343	0.00334076	0.00242989	0.00148415	0.00186077	0.00192547	0.00191229	0.00217526
-23515	0.00223171	0.00182657	0.00192347	0.00121494	0.00180218	0.00218914	0.002152	0.00216726	0.00155376
-23490	0.00261983	0.00153817	0.00121482	0.00151868	0.00190819	0.00142294	0.002152	0.00114737	0.00108763
-23465	0.0012614	0.00269179	0.00182223	0.00182242	0.00180218	0.00175131	0.002152	0.0017848	0.00108763
-23440	0.00135843	0.00221111	0.00242964	0.00242989	0.00286229	0.00218914	0.00192547	0.00203978	0.00170914
-23415	0.00213468	0.00249952	0.0020247	0.00202491	0.00180218	0.00186077	0.00135916	0.00203978	0.00139838
-23390	0.00261983	0.00240338	0.00141729	0.00273362	0.00137814	0.00164186	0.00158568	0.00254972	0.00139838
-23365	0.00184359	0.00201884	0.00222717	0.0022274	0.00148415	0.00142294	0.00113263	0.00127486	0.000621504
-23340	0.00116437	0.00173044	0.00141729	0.00141743	0.00201421	0.000656743	0.00135916	0.00127486	0.00139838
-23315	0.00174656	0.00182657	0.001721	0.00141743	0.00190819	0.00120403	0.00181221	0.00101989	0.00124301
-23290	0.00223171	0.0016343	0.00111359	0.00232864	0.00106011	0.00207968	0.00135916	0.0017848	0.00201989
-23265	0.00145546	0.00124976	0.00151853	0.0011137	0.00127213	0.00131349	0.00135916	0.00152983	0.00186451
-23240	0.00145546	0.000769083	0.00151853	0.0011137	0.00137814	0.00120403	0.00147242	0.00140235	0.00201989
-23215	0.00155249	0.00115362	0.00151853	0.00141743	0.00127213	0.00131349	0.000906105	0.000764916	0.00077688
-23190	0.00116437	0.00153817	0.00151853	0.00192366	0.000954097	0.0015324	0.000792842	0.00114737	0.00124301
-23165	0.00106734	0.00115362	0.00131606	0.000911208	0.00116612	0.00109457	0.00147242	0.00101989	0.00124301
-23140	0.00164952	0.00153817	0.00121482	0.00131619	0.000742076	0.00131349	0.00101937	0.00140235	0.00186451
-23115	0.000970309	0.0013459	0.00131606	0.000506227	0.00137814	0.000985114	0.00135916	0.00114737	0.00077688
-23090	0.00145546	0.00124976	0.000809881	0.000911208	0.00127213	0.000985114	0.000906105	0.00101989	0.00077688
-23065	0.00106734	0.00124976	0.00111359	0.0011137	0.00169617	0.00142294	0.000679579	0.00114737	0.00124301
-23040	0.000873278	0.00124976	0.000708645	0.000911208	0.00169617	0.00120403	0.00135916	0.00127486	0.00108763
-23015	0.000873278	0.000865218	0.00111359	0.00151868	0.00137814	0.00120403	0.00135916	0.000892402	0.00108763
-22990	0.000582185	0.00144203	0.00101235	0.000506227	0.00148415	0.00142294	0.00113263	0.00152983	0.000621504
-22965	0.00145546	0.000961354	0.000506175	0.00172117	0.00148415	0.00120403	0.00113263	0.00127486	0.00139838
-22940	0.000679216	0.000865218	0.00101235	0.0011137	0.00180218	0.00120403	0.000566316	0.000892402	0.00186451
-22915	0.0012614	0.00124976	0.00101235	0.0011137	0.000742076	0.00120403	0.00181221	0.00101989	0.000932256
-22890	0.000970309	0.00105749	0.00121482	0.00101245	0.000848087	0.00142294	0.00101937	0.00140235	0.00108763
-22865	0.000970309	0.00105749	0.00111359	0.00131619	0.00137814	0.00120403	0.000566316	0.00152983	0.00124301
-22840	0.00106734	0.00115362	0.00101235	0.00131619	0.000848087	0.00131349	0.00101937	0.000764916	0.00108763
-22815	0.000873278	0.000672948	0.00101235	0.00101245	0.00106011	0.000656743	0.00158568	0.000892402	0.000155376
-22790	0.000873278	0.000865218	0.00111359	0.000708717	0.00116612	0.00120403	0.00135916	0.00140235	0.00124301
-22765	0.0012614	0.0013459	0.000911116	0.00131619	0.00127213	0.000547285	0.000792842	0.00114737	0.00124301
-22740	0.000679216	0.00201884	0.00111359	0.0011137	0.000848087	0.0007662	0.000679579	0.000509944	0.00124301
-22715	0.00135843	0.00115362	0.00111359	0.00121494	0.00127213	0.000985114	0.000906105	0.00191229	0.00108763
-22690	0.00106734	0.000288406	0.000911116	0.000708717	0.000742076	0.00142294	0.00158568	0.00114737	0.000466128
-22665	0.00155249	0.000961354	0.000809881	0.00121494	0.000530054	0.00109457	0.00203874	0.00165732	0.000621504
-22640	0.000873278	0.000769083	0.000708645	0.000708717	0.00127213	0.00120403	0.000566316	0.000764916	0.00155376
-22615	0.000776247	0.00153817	0.00111359	0.000607472	0.00148415	0.0015324	0.000906105	0.00063743	0.00124301
-22590	0.000679216	0.00144203	0.000708645	0.000911208	0.00159016	0.000875657	0.000906105	0.00114737	0.00077688
-22565	0.00116437	0.000961354	0.00101235	0.00141743	0.00137814	0.00109457	0.00113263	0.00101989	0.000932256
-22540	0.000970309	0.00115362	0.00101235	0.0011137	0.00127213	0.000547285	0.00124589	0.00101989	0.00155376
-22515	0.000970309	0.00182657	0.00111359	0.00101245	0.00116612	0.00164186	0.000906105	0.00101989	0.00217526
-22490	0.00145546	0.000865218	0.00101235	0.00141743	0.00212022	0.000656743	0.000792842	0.00152983	0.00186451
-22465	0.00135843	0.00153817	0.00161976	0.000607472	0.00106011	0.000875657	0.00135916	0.00101989	0.000466128
-22440	0.000873278	0.00124976	0.000809881	0.00161993	0.00116612	0.00120403	0.00101937	0.00127486	0.00108763
-22415	0.00184359	0.000480677	0.00111359	0.00141743	0.000742076	0.00120403	0.00113263	0.000764916	0.00139838
-22390	0.00116437	0.00105749	0.00111359	0.0011137	0.00180218	0.0007662	0.00124589	0.00127486	0.00170914
-22365	0.000679216	0.000961354	0.00111359	0.00161993	0.00159016	0.0007662	0.000453052	0.00165732	0.000621504
-22340	0.00116437	0.000865218	0.000708645	0.000911208	0.00116612	0.000875657	0.00101937	0.000764916	0.000932256
-22315	0.000776247	0.000769083	0.000708645	0.00121494	0.000848087	0.0007662	0.000566316	0.00063743	0.000155376
-22290	0.00106734	0.000961354	0.00101235	0.00141743	0.00106011	0.00109457	0.000906105	0.00114737	0.000621504
-22265	0.000582185	0.00115362	0.000809881	0.000911208	0.00106011	0.00109457	0.00101937	0.00063743	0.00124301
-22240	0.000679216	0.000961354	0.00060741	0.000404981	0.00106011	0.000875657	0.000453052	0.00114737	0.000932256
-22215	0.000970309	0.00105749	0.00040494	0.000708717	0.000530054	0.000437828	0.000453052	0.000892402	0.00124301
-22190	0.000679216	0.000865218	0.000506175	0.0011137	0.000848087	0.000875657	0.000792842	0.000892402	0.000932256
-22165	0.000582185	0.00144203	0.00060741	0.000404981	0.000742076	0.00120403	0.000453052	0.000764916	0.00139838
-22140	0.000776247	0.00115362	0.00020247	0.0011137	0.000742076	0.00109457	0.000906105	0.00101989	0.00108763
-22115	0.000582185	0.000576812	0.000809881	0.000101245	0.000848087	0.0007662	0.000566316	0.000509944	0.00108763
-22090	0.000679216	0.000576812	0.00040494	0.000404981	0.000636065	0.0007662	0.000906105	0.00101989	0.000621504
-22065	0.000873278	0.000576812	0.000809881	0.000404981	0.00127213	0.000437828	0.000453052	0.000764916	0.000932256
-22040	0.000582185	0.000769083	0.00060741	0.000708717	0.000954097	0.000437828	0.000679579	0.00114737	0.000466128
-22015	0.000776247	0.000672948	0.000506175	0.000607472	0.000212022	0.000437828	0.00101937	0.00063743	0.00077688
-21990	0.000679216	0.00124976	0.00101235	0.000809963	0.000318032	0.0007662	0.000906105	0.000764916	0.000155376
-21965	0.0012614	0.000961354	0.00060741	0.000708717	0.000318032	0.000656743	0.000906105	0.00063743	0.00139838
-21940	0.000776247	0.0013459	0.00020247	0.000708717	0.000530054	0.000437828	0.000226526	0.000509944	0.000932256
-21915	0.000485154	0.000672948	0.000911116	0.000708717	0.000530054	0.000547285	0.000906105	0.000509944	0.000466128
-21890	0.000873278	0.000576812	0.000708645	0.000708717	0.00127213	0.000328371	0.000566316	0.000509944	0.000155376
-21865	0.000485154	0.000480677	0.000506175	0.000607472	0.000636065	0.000547285	0.000906105	0.000764916	0.000621504
-21840	0.000873278	0.000865218	0.000708645	0.000708717	0.000848087	0.0007662	0.000906105	0.00101989	0.000310752
-21815	0.000582185	0.000769083	0.00131606	0.000506227	0.000424043	0.000656743	0.000679579	0.000764916	0.00077688
-21790	0.000291093	0.000576812	0.00121482	0.000708717	0.000530054	0.000656743	0.00101937	0.000764916	0.000621504
-21765	0.000582185	0.00124976	0.000303705	0.0011137	0.00106011	0.000875657	0.000906105	0.000764916	0.00077688
-21740	0.000582185	0.000769083	0.000708645	0.000303736	0.00106011	0.0007662	0.000906105	0.000764916	0.00077688
-21715	0.000679216	0.000769083	0.000506175	0.000506227	0.00116612	0.000875657	0.00113263	0.000382458	0.00077688
-21690	0.000970309	9.61354e-05	0.00131606	0.000809963	0.000954097	0.000875657	0.000566316	0.00114737	0.000155376
-21665	0.000776247	0.000288406	0.000708645	0.000607472	0.00116612	0.0007662	0.000679579	0.000382458	0.000932256
-21640	0.00116437	0.000769083	0.000809881	0.00101245	0.000954097	0.000547285	0.000792842	0.00063743	0.00077688
-21615	0.00106734	0.000576812	0.00121482	0.000809963	0.00116612	0.000656743	0.000679579	0.00114737	0.000621504
-21590	0.000582185	0.00124976	0.000708645	0.000708717	0.000318032	0.0007662	0.000339789	0.00063743	0.000466128
-21565	0.000873278	0.000576812	0.00040494	0.00131619	0.000530054	0.000985114	0.00113263	0.000509944	0.000621504
-21540	0.000873278	0.000576812	0.00060741	0.000809963	0.00169617	0.000985114	0.00101937	0.000764916	0.000310752
-21515	0.00106734	0.000769083	0.000809881	0.000809963	0.000954097	0.00131349	0.000679579	0.00127486	0.00170914
-21490	0.000679216	0.000961354	0.00111359	0.000607472	0.000636065	0.0007662	0.00147242	0.000382458	0.00124301
-21465	0.000776247	0.000961354	0.00111359	0.000607472	0.000848087	0.00175131	0.00113263	0.000892402	0.00124301
-21440	0.000679216	0.000576812	0.000708645	0.00101245	0.00106011	0.000875657	0.000339789	0.000892402	0.00139838
-21415	0.000582185	0.00124976	0.000809881	0.000607472	0.000530054	0.00131349	0.000906105	0.000892402	0.000466128
-21390	0.000970309	0.000769083	0.00111359	0.000809963	0.00116612	0.000985114	0.00101937	0.00101989	0.00077688
-21365	0.000776247	0.000769083	0.00101235	0.00101245	0.00137814	0.000985114	0.000679579	0.00101989	0.000621504
-21340	0.0012614	0.000384541	0.00131606	0.000809963	0.000954097	0.000875657	0.000906105	0.00152983	0.00077688
-21315	0.000582185	0.000576812	0.00121482	0.000708717	0.000530054	0.000547285	0.000792842	0.000509944	0.000621504
-21290	0.00116437	0.000480677	0.000809881	0.00131619	0.00106011	0.00142294	0.00169895	0.000509944	0.00077688
-21265	0.0012614	0.000672948	0.000809881	0.000809963	0.000424043	0.000437828	0.000566316	0.00101989	0.00139838
-21240	0.00106734	0.000672948	0.000708645	0.000607472	0.000530054	0.000985114	0.00101937	0.00063743	0.00124301
-21215	0.000776247	0.000865218	0.00111359	0.000404981	0.00148415	0.000656743	0.00101937	0.000892402	0.000932256
-21190	0.000582185	0.000769083	0.00060741	0.000911208	0.000636065	0.000985114	0.00113263	0.00127486	0.00139838
-21165	0.00116437	0.0013459	0.00101235	0.000708717	0.000530054	0.0007662	0.00147242	0.00127486	0.000621504
-21140	0.000873278	0.000672948	0.000708645	0.00121494	0.00106011	0.000985114	0.00101937	0.000509944	0.00155376
-21115	0.00155249	0.000480677	0.000506175	0.000607472	0.000954097	0.0007662	0.000566316	0.000509944	0.000932256
-21090	0.000873278	0.000865218	0.000911116	0.000404981	0.00127213	0.000656743	0.00101937	0.000509944	0.000466128
-21065	0.000776247	0.00153817	0.00020247	0.000404981	0.000636065	0.000328371	0.000792842	0.000892402	0.000466128
-21040	0.00135843	0.000865218	0.00101235	0.000809963	0.000954097	0.000547285	0.000792842	0.00101989	0.00170914
-21015	0.00135843	0.000769083	0.000506175	0.000809963	0.000530054	0.000547285	0.000453052	0.00063743	0.00077688
-20990	0.000776247	0.000384541	0.000809881	0.000607472	0.00106011	0.000875657	0.00147242	0.000509944	0.00108763
-20965	0.000970309	0.000865218	0.00101235	0.000911208	0.00106011	0.0007662	0.00181221	0.000892402	0.000932256
-20940	0.000485154	0.000672948	0.00111359	0.00101245	0.00106011	0.000656743	0.000792842	0.00101989	0.00077688
-20915	0.000679216	0.00105749	0.00060741	0.000404981	0.000954097	0.000656743	0.000906105	0.00063743	0.00077688
-20890	0.000679216	0.000865218	0.000911116	0.000303736	0.00116612	0.0007662	0.000906105	0.000892402	0.00077688
-20865	0.00135843	0.000672948	0.00040494	0.000607472	0.000954097	0.000875657	0.00113263	0.000764916	0.000932256
-20840	0.000485154	0.000672948	0.00060741	0.000506227	0.000954097	0.00120403	0.00101937	0.00152983	0.00077688
-20815	0.000679216	0.000769083	0.000506175	0.000607472	0.000636065	0.000985114	0.000792842	0.0017848	0.00077688
-20790	0.000679216	0.000576812	0.000708645	0.000506227	0.000636065	0.000656743	0.00101937	0.00063743	0.000466128
-20765	0.000970309	0.00115362	0.00111359	0.000607472	0.000636065	0.000875657	0.000906105	0.000764916	0.000621504
-20740	0.000873278	0.000672948	0.00060741	0.000809963	0.00137814	0.000547285	0.00101937	0.000509944	0.00124301
-20715	0.000873278	0.000769083	0.00101235	0.000809963	0.000636065	0.000985114	0.00169895	0.000764916	0.00155376
-20690	0.000776247	0.000961354	0.000506175	0.000303736	0.000742076	0.00142294	0.000679579	0.000892402	0.000621504
-20665	0.00116437	0.00124976	0.00101235	0.000404981	0.00106011	0.000547285	0.000792842	0.000764916	0.00077688
-20640	0.00106734	0.000865218	0.000911116	0.000303736	0.00159016	0.000656743	0.000566316	0.00063743	0.00077688
-20615	0.000679216	0.00115362	0.000809881	0.000506227	0.000954097	0.000437828	0.000339789	0.000382458	0.000466128
-20590	0.00145546	0.000576812	0.00101235	0.000404981	0.000636065	0.000875657	0.000906105	0.000509944	0.000466128
-20565	0.00116437	0.00115362	0.00101235	0.0011137	0.000742076	0.0007662	0.000906105	0.000764916	0.000466128
-20540	0.000970309	0.00124976	0.00060741	0.000809963	0.000424043	0.000218914	0.000792842	0.00101989	0.00077688
-20515	0.000582185	0.000576812	0.00111359	0.000911208	0.000742076	0.00120403	0.00101937	0.000254972	0.000310752
-20490	0.000679216	0.00105749	0.000911116	0.000809963	0.00106011	0.000656743	0.00158568	0.000892402	0.00186451
-20465	0.000970309	0.000384541	0.000809881	0.000607472	0.000636065	0.000985114	0.000906105	0.000764916	0.000466128
-20440	0.000970309	0.000576812	0.000506175	0.000506227	0.000848087	0.000437828	0.00113263	0.000764916	0.00108763
-20415	0.000582185	0.000480677	0.00121482	0.000607472	0.000848087	0.000328371	0.000906105	0.000764916	0.00108763
-20390	0.000582185	0.000961354	0.00060741	0.000809963	0.000742076	0.000656743	0.000679579	0.000509944	0.00108763
-20365	0.00106734	0.000672948	0.000101235	0.00131619	0.000636065	0.000437828	0.000453052	0.000892402	0.00077688
-20340	0.000679216	0.000576812	0.00020247	0.000607472	0.00116612	0.000328371	0.00101937	0.00063743	0.000155376
-20315	0.000388123	0.000192271	0.000506175	0.000506227	0.000742076	0.00109457	0.00101937	0.000382458	0.00124301
-20290	0.000873278	0.000480677	0.000303705	0.000404981	0.000848087	0.000328371	0.000792842	0.000509944	0.000621504
-20265	0.000388123	0.000480677	0.00060741	0.000303736	0.000636065	0.00109457	0.000679579	0.00063743	0.000932256
-20240	0.000582185	0.000384541	0.000506175	0.0011137	0.000848087	0.0007662	0.000453052	0.00063743	0.00108763
-20215	0.000776247	0.000769083	0.000303705	0.000708717	0.000530054	0.000437828	0.000792842	0.000254972	0.000466128
-20190	0.000679216	0.000769083	0.00101235	0.000506227	0.000530054	0.000875657	0.000226526	0.000382458	0.000932256
-20165	0.000388123	0.000384541	0.000506175	0.000506227	0.000636065	0.000656743	0.000906105	0.000764916	0.000466128
-20140	0.000194062	0.000384541	0.000809881	0.000404981	0.000212022	0.000656743	0.000906105	0.000254972	0.000310752
-20115	0.000291093	0.000769083	0.000809881	0.000404981	0.000212022	0.000656743	0.000453052	0.000254972	0.000466128
-20090	0.000485154	0.000576812	0.000506175	0.000303736	0.000530054	0.00109457	0.000566316	0.000254972	0.000310752
-20065	0.000485154	0.000480677	0.000303705	0.000202491	0.000318032	0.0007662	0.000339789	0.000509944	0
-20040	0	0.000865218	0.00040494	0.000708717	0.000636065	0.000656743	0.000566316	0.000764916	0.00077688
-20015	0.000679216	0.000384541	0.000708645	0.000607472	0.000636065	0.000328371	0.000566316	0.000892402	0.000466128
-19990	0.000291093	0.000192271	0.00040494	0.000809963	0.000212022	0.000218914	0.000226526	0.000509944	0.000466128
-19965	0.000291093	0.000576812	0.000506175	0.000506227	0.000318032	0.000218914	0.000226526	0.000382458	0.000155376
-19940	0.000873278	0.000672948	0.000708645	0.000101245	0.000530054	0.000328371	0.000906105	0.000254972	0.000466128
-19915	0.000582185	0.000384541	0.00040494	0.000506227	0.000424043	0.000437828	0.000453052	0.000509944	0.000155376
-19890	0.000679216	0.000480677	0.000303705	0.000506227	0.000212022	0.000547285	0	0.000892402	0.000621504
-19865	0.000291093	0.000576812	0.000303705	0.000607472	0.000212022	0.000547285	0.000453052	0.000127486	0.000310752
-19840	0.000582185	0.000192271	0.00020247	0.000607472	0.000424043	0.000328371	0.000453052	0.000382458	0.000310752
-19815	9.70309e-05	0.000288406	0.000506175	0.000303736	0.000636065	0.000218914	0.000113263	0.000382458	0.000932256
-19790	0.000194062	0.000288406	0.00040494	0.000708717	0.000318032	0.000547285	0.000339789	0.00063743	0.000466128
-19765	0.000485154	0.000672948	0.000708645	0.000404981	0.000106011	0.000328371	0.000566316	0.000382458	0
-19740	0.000485154	0.000769083	0.000303705	0.000506227	0.000212022	0.000109457	0	0.000509944	0.00124301
-19715	0.000291093	0.000384541	0.000708645	0.000303736	0.000318032	0.000437828	0.000566316	0.000892402	0.000155376
-19690	0.000582185	0.000384541	0.000506175	0.000506227	0.000530054	0.000437828	0.000792842	0.000382458	0.000155376
-19665	0.000679216	0.000384541	0.000506175	0.000607472	0	0.000328371	0.000339789	0.00063743	0.000621504
-19640	0.000388123	0.000288406	0.00060741	0.000404981	0.000954097	0.000437828	0.000453052	0.00063743	0.000310752
-19615	0.0012614	0.000288406	0.00060741	0.000101245	0.000742076	0.000547285	0.000453052	0.000382458	0.000310752
-19590	9.70309e-05	0.000192271	0.00040494	0.000506227	0.000742076	0.000218914	0.000453052	0.000764916	0.000466128
-19565	0.000485154	0.000192271	0.00020247	0.000708717	0.000424043	0.0007662	0.000226526	0.000382458	0.00108763
-19540	0.0012614	0.000480677	0.00040494	0.000607472	0.000212022	0.000328371	0.000453052	0.000892402	0.000466128
-19515	0.000291093	0.000576812	0.000506175	0.000303736	0.000318032	0.000547285	0.000113263	0.000382458	0.000621504
-19490	0.00106734	0.000576812	0.00060741	0.000607472	0.000424043	0.000328371	0.000453052	0.000892402	0.000466128
-19465	0.000485154	0.000672948	0.000506175	0.000506227	0.000742076	0.000985114	0.000339789	0.000764916	0.000466128
-19440	0.000485154	0.000576812	0.000506175	0.000404981	0.000530054	0.000656743	0.000453052	0.000509944	0.000466128
-19415	0.000291093	0.000769083	0.00101235	0.00121494	0.000742076	0.000218914	0.000339789	0.00101989	0.000621504
-19390	0.000485154	0.000480677	0.000708645	0.000809963	0.000318032	0.000656743	0.000226526	0.000254972	0.000310752
-19365	0.000873278	0.000769083	0.000506175	0.00101245	0.000954097	0.000218914	0.000453052	0.000509944	0.00077688
-19340	0.000485154	0.00124976	0.000809881	0.000404981	0.000954097	0.0007662	0.000339789	0.000892402	0.000932256
-19315	0.000582185	0.000576812	0.00040494	0.0011137	0.000848087	0.000437828	0.000566316	0.000382458	0
-19290	0.000582185	0.000769083	0.000911116	0.000607472	0.000530054	0.000218914	0.000453052	0.00114737	0.000155376
-19265	0.00116437	0.000865218	0.00060741	0.0011137	0.000848087	0.000437828	0.000339789	0.00063743	0.000466128
-19240	0.00135843	0.00105749	0.00060741	0.000809963	0.000742076	0.000547285	0.000566316	0.000764916	0.000310752
-19215	0.000291093	0.00115362	0.000506175	0.000404981	0.000636065	0.00131349	0.000453052	0.00140235	0.000466128
-19190	0.000873278	0.000769083	0.000101235	0.000809963	0.000742076	0.000875657	0.000679579	0.000509944	0.000466128
-19165	0.00106734	0.000384541	0.00101235	0.000404981	0.00116612	0.000437828	0.000906105	0.000892402	0.000621504
-19140	0.0012614	0.000576812	0.00060741	0.000708717	0.000742076	0.00120403	0.00101937	0.000509944	0.000932256
-19115	0.000388123	0.000769083	0.00060741	0.000809963	0.000742076	0.000656743	0.000113263	0.000892402	0.000466128
-19090	0.000970309	0.00105749	0.000911116	0.000809963	0.000530054	0.000875657	0.00113263	0.000764916	0.000155376
-19065	0.000970309	0.000672948	0.00111359	0.0011137	0.00106011	0.000328371	0.000792842	0.000892402	0.00124301
-19040	0.000582185	0.000672948	0.000708645	0.000708717	0.00127213	0.000437828	0.00135916	0.00140235	0.000621504
-19015	0.000582185	0.000865218	0.000708645	0.00151868	0.00137814	0.0007662	0.000453052	0.00063743	0.000155376
-18990	0.00106734	0.000961354	0.00161976	0.000911208	0.000424043	0.000437828	0.00101937	0.00063743	0.00108763
-18965	0.000970309	0.000961354	0.00182223	0.00141743	0.00127213	0.000875657	0.000792842	0.000892402	0.00108763
-18940	0.000970309	0.00192271	0.00182223	0.000809963	0.000424043	0.00120403	0.000679579	0.00114737	0.000932256
-18915	0.000485154	0.000672948	0.000708645	0.00151868	0.00127213	0.00120403	0.000566316	0.00063743	0.00124301
-18890	0.000291093	0.000769083	0.00121482	0.00121494	0.000954097	0.0007662	0.00101937	0.000764916	0.000932256
-18865	0.000970309	0.000672948	0.00141729	0.000607472	0.00116612	0.000547285	0.000792842	0.00114737	0.000621504
-18840	0.00106734	0.00115362	0.000809881	0.000911208	0.000954097	0.000656743	0.000339789	0.00140235	0.00108763
-18815	0.000970309	0.000480677	0.00111359	0.00101245	0.00159016	0.0007662	0.000566316	0.00127486	0.000932256
-18790	0.000679216	0.000865218	0.000809881	0.0011137	0.000848087	0.000985114	0.00101937	0.00063743	0.000621504
-18765	0.00135843	0.000288406	0.00111359	0.000404981	0.00127213	0.000875657	0.000906105	0.00114737	0.000932256
-18740	0.00106734	0.000769083	0.000911116	0.0011137	0.000742076	0.000328371	0.000679579	0.000892402	0.00077688
-18715	0.00145546	0.000576812	0.00151853	0.000809963	0.000318032	0.00131349	0.000566316	0.000892402	0.00077688
-18690	0.0012614	0.0013459	0.000911116	0.000911208	0.000636065	0.000437828	0.000566316	0.000764916	0
-18665	0.000970309	0.000769083	0.00101235	0.000404981	0.000742076	0.000547285	0.00101937	0.000764916	0.000932256
-18640	0.00106734	0.000961354	0.00101235	0.000911208	0.000742076	0.000985114	0.00135916	0.000764916	0.000310752
-18615	0.0012614	0.000672948	0.000911116	0.000303736	0.00148415	0.000875657	0.000566316	0.00063743	0.000310752
-18590	0.000679216	0.000865218	0.00101235	0.000506227	0.000742076	0.000437828	0.000453052	0.00063743	0.000932256
-18565	0.00116437	0.00105749	0.000911116	0.000506227	0.000848087	0.000875657	0.000453052	0.00063743	0.00077688
-18540	0.000679216	0.00105749	0.000303705	0.000404981	0.000954097	0.000875657	0.000566316	0.00063743	0.000466128
-18515	0.00106734	0.00105749	0.00101235	0.000809963	0.000424043	0.0007662	0.000792842	0.00063743	0.000932256
-18490	0.000873278	0.000769083	0.00060741	0.00121494	0.000636065	0.000437828	0.000906105	0.000509944	0.000155376
-18465	0.00106734	0.000961354	0.00131606	0.00101245	0.000636065	0.000985114	0.000906105	0.000764916	0.000466128
-18440	0.000485154	0.000384541	0.000809881	0.0011137	0.000318032	0.000656743	0.000906105	0.000764916	0.000621504
-18415	0.000582185	0.00105749	0.000911116	0.00101245	0.000318032	0.000985114	0.000226526	0.000764916	0.000466128
-18390	0.000970309	0.00105749	0.000708645	0.00101245	0.000848087	0.000437828	0.00113263	0.00152983	0.000621504
-18365	0.000582185	0.000865218	0.000911116	0.000809963	0.000848087	0.000875657	0.000566316	0.000764916	0.000466128
-18340	0.000873278	0.000192271	0.00101235	0.0011137	0.00106011	0.000656743	0.000339789	0.000509944	0.000621504
-18315	0.000679216	0.000865218	0.000809881	0.000911208	0.00148415	0.000437828	0.000792842	0.000509944	0
-18290	0.000582185	0.000865218	0.00111359	0.000607472	0.000742076	0.0007662	0.000453052	0.000509944	0.000310752
-18265	0.000388123	0.000865218	0.00101235	0.000708717	0.000954097	0.000547285	0.000566316	0.00152983	0.000621504
-18240	0.000679216	0.000288406	0.00060741	0.00101245	0.000212022	0.000437828	0.000226526	0.000892402	0.00077688
-18215	0.000485154	0.000865218	0.000506175	0.000809963	0.00116612	0.000985114	0.000339789	0.00063743	0.000466128
-18190	0.000582185	0.000672948	0.00101235	0.000809963	0.000530054	0.0007662	0.000792842	0.000764916	0.000621504
-18165	0.000776247	0.00144203	0.00101235	0.000911208	0.000848087	0.000547285	0.00147242	0.000509944	0.000621504
-18140	0.000873278	0.00115362	0.000708645	0.000404981	0.000530054	0.000547285	0.000679579	0.000892402	0.000310752
-18115	0.000776247	0.000672948	0.00131606	0.000809963	0.000530054	0.000547285	0.00124589	0.000892402	0.00139838
-18090	0.000388123	0.00115362	0.000911116	0.000607472	0.000424043	0.000218914	0.00101937	0.000254972	0.000466128
-18065	0.000679216	0.000384541	0.00060741	0.000708717	0.000636065	0.000875657	0.000679579	0.00114737	0.000466128
-18040	0.000970309	0.00115362	0.00060741	0.00121494	0.000530054	0.00109457	0.000679579	0.000254972	0.000621504
-18015	0.000776247	0.000672948	0.00121482	0.000911208	0.000742076	0.000547285	0.000453052	0.00063743	0.000621504
-17990	0.000582185	0.000672948	0.000506175	0.0011137	0.000318032	0.000437828	0.00135916	0.000509944	0.000466128
-17965	0.0012614	0.000384541	0.00040494	0.000809963	0.000424043	0.000437828	0.000566316	0.000382458	0.000932256
-17940	0.000970309	0.000769083	0.00060741	0.000303736	0.000424043	0.000547285	0.000792842	0.000509944	0.000466128
-17915	0.000776247	0.000576812	0.00131606	0.000404981	0.000424043	0.000328371	0.000566316	0.00114737	0.000155376
-17890	0.000485154	0.00124976	0.000303705	0.000404981	0.000636065	0.000656743	0.000906105	0.000254972	0.000310752
-17865	0.000776247	0.000961354	0.00060741	0.000506227	0.000318032	0.000656743	0.000792842	0.00114737	0
-17840	0.000873278	0.000865218	0.000506175	0.000708717	0.000530054	0.00120403	0.000792842	0.000764916	0.000310752
-17815	0.000970309	0.000769083	0.000708645	0.000911208	0.000424043	0.0007662	0.000679579	0.000764916	0.000310752
-17790	0.000194062	0.000480677	0.000506175	0.000303736	0.000636065	0.000328371	0.000679579	0.000254972	0.00077688
-17765	0.000776247	0.000672948	0.000708645	0.00131619	0.000636065	0.0007662	0.000453052	0.00063743	0.000621504
-17740	0.000970309	0.000288406	0.00101235	0.000708717	0.000212022	0.0007662	0.000453052	0.000382458	0.000466128
-17715	0.000873278	0.000576812	0.000506175	0.00121494	0.00148415	0.000437828	0.000453052	0.000764916	0.00077688
-17690	0.000582185	0.000865218	0.000506175	0.000404981	0.000954097	0.000875657	0.000792842	0.000764916	0.000466128
-17665	0.000485154	0.000480677	0.000303705	0.000506227	0.00106011	0.000656743	0.000906105	0.000382458	0.000466128
-17640	0.000582185	0.000480677	0.00040494	0.000809963	0.000954097	0.000437828	0.000679579	0.000764916	0.00077688
-17615	0.000582185	0.000865218	0.000303705	0.000708717	0.000530054	0.000656743	0.000679579	0.00063743	0.000466128
-17590	0.000679216	0.000192271	0.00060741	0.000708717	0.000636065	0.000656743	0.000453052	0.000382458	0.00077688
-17565	0.000873278	0.000672948	0.00060741	0.000506227	0.000530054	0.000218914	0.000679579	0.000509944	0.00139838
-17540	0.000291093	0.000384541	0.000506175	0.000404981	0.000742076	0.000547285	0.000453052	0.00101989	0.000310752
-17515	0.000194062	0.000865218	0.000809881	0.000809963	0.000318032	0.000547285	0.000113263	0.000382458	0.000310752
-17490	0.000970309	0.000672948	0.000809881	0.000708717	0.000954097	0.000218914	0.000113263	0.000892402	0.000466128
-17465	0.00106734	0.000480677	0.000708645	0.000809963	0.000530054	0.000437828	0.000906105	0.000509944	0.000932256
-17440	0.000776247	0.000480677	0.000506175	0.00101245	0.000424043	0.0007662	0.000792842	0.000509944	0.000466128
-17415	0.000679216	0.000961354	0.00111359	0.000303736	0.000318032	0.000875657	0.000566316	0.000892402	0.000621504
-17390	0.000485154	0.000769083	0.000506175	0.000708717	0.000848087	0.000328371	0.000339789	0.000764916	0.00077688
-17365	0.000679216	0.00105749	0.000708645	0.000809963	0.000848087	0.000656743	0.00124589	0.000509944	0.000621504
-17340	0.000679216	0.000576812	0.000809881	0.000809963	0.000636065	0.0007662	0.000792842	0.000509944	0.000621504
-17315	0.000582185	0.000672948	0.00060741	0.00101245	0.000742076	0.000547285	0.000906105	0.00101989	0.00124301
-17290	0.000582185	0.000769083	0.000708645	0.000809963	0.000530054	0.0007662	0.00135916	0.000382458	0.00108763
-17265	0.00116437	0.000576812	0.00101235	0.000404981	0.000742076	0.00142294	0.000566316	0.00127486	0.00124301
-17240	0.000679216	0.000672948	0.000303705	0.000708717	0.00148415	0.000985114	0.000566316	0.00063743	0.00108763
-17215	0.00135843	9.61354e-05	0.00151853	0.0011137	0.00106011	0.00109457	0.00101937	0.00140235	0.000466128
-17190	0.00184359	0.000961354	0.00161976	0.000911208	0.00106011	0.00142294	0.00101937	0.00140235	0.00108763
-17165	0.000776247	0.000961354	0.000506175	0.000708717	0.000742076	0.000656743	0.000906105	0.00063743	0.00155376
-17140	0.00116437	0.000769083	0.000911116	0.00151868	0.00106011	0.00120403	0.000792842	0.000892402	0.00124301
-17115	0.000970309	0.000480677	0.000911116	0.00101245	0.00127213	0.000547285	0.00113263	0.00114737	0.000932256
-17090	0.0012614	0.00124976	0.00121482	0.0011137	0.000954097	0.0007662	0.00101937	0.00101989	0.00108763
-17065	0.00135843	0.0013459	0.00121482	0.00121494	0.000742076	0.000985114	0.00124589	0.00191229	0.00077688
-17040	0.000970309	0.00115362	0.00121482	0.0011137	0.000848087	0.000328371	0.00113263	0.000892402	0.00077688
-17015	0.0012614	0.000865218	0.000911116	0.00121494	0.00116612	0.000875657	0.000679579	0.000892402	0.00077688
-16990	0.0012614	0.000769083	0.00141729	0.00131619	0.000742076	0.0007662	0.000906105	0.00127486	0.00124301
-16965	0.000485154	0.000672948	0.00151853	0.0011137	0.000954097	0.0007662	0.00181221	0.000764916	0.00108763
-16940	0.000776247	0.000672948	0.001721	0.00121494	0.000954097	0.000985114	0.00226526	0.000382458	0.000621504
-16915	0.0012614	0.000769083	0.000911116	0.00121494	0.000848087	0.00109457	0.000792842	0.00152983	0.000621504
-16890	0.00135843	0.00144203	0.00111359	0.00141743	0.00201421	0.00164186	0.000792842	0.000509944	0.00124301
-16865	0.00135843	0.000865218	0.00131606	0.000911208	0.000848087	0.00120403	0.00124589	0.00101989	0.00077688
-16840	0.00135843	0.00124976	0.00121482	0.000708717	0.000954097	0.00120403	0.000792842	0.000764916	0.00077688
-16815	0.000873278	0.000961354	0.000506175	0.000708717	0.00137814	0.00131349	0.000906105	0.00152983	0.00124301
-16790	0.00106734	0.00173044	0.00121482	0.00131619	0.00106011	0.00131349	0.000566316	0.00063743	0.00124301
-16765	0.00106734	0.000961354	0.000708645	0.00161993	0.000636065	0.00120403	0.000226526	0.00101989	0.000932256
-16740	0.000776247	0.00153817	0.00060741	0.00161993	0.00116612	0.00120403	0.000792842	0.000892402	0.00108763
-16715	0.00145546	0.000769083	0.000506175	0.0011137	0.00137814	0.00142294	0.000792842	0.00101989	0.000466128
-16690	0.000970309	0.00115362	0.00060741	0.00131619	0.000954097	0.000875657	0.000566316	0.000892402	0.00108763
-16665	0.00106734	0.00105749	0.00131606	0.000607472	0.000848087	0.000875657	0.00147242	0.00101989	0.000310752
-16640	0.00116437	0.0013459	0.00101235	0.00121494	0.00169617	0.000656743	0.00113263	0.00063743	0.000932256
-16615	0.0012614	0.00153817	0.000506175	0.00121494	0.00137814	0.00109457	0.00113263	0.00114737	0.00155376
-16590	0.000970309	0.000865218	0.000708645	0.000911208	0.00127213	0.00142294	0.00203874	0.000892402	0.00077688
-16565	0.00135843	0.000961354	0.000911116	0.00131619	0.00127213	0.000985114	0.00101937	0.00114737	0.00077688
-16540	0.000873278	0.00115362	0.00161976	0.000911208	0.000954097	0.00164186	0.00101937	0.000892402	0.00108763
-16515	0.000873278	0.00105749	0.000708645	0.000607472	0.00127213	0.00109457	0.000566316	0.00127486	0.000932256
-16490	0.000970309	0.00105749	0.00101235	0.00161993	0.00106011	0.000875657	0.000906105	0.000764916	0.00077688
-16465	0.000873278	0.00115362	0.00131606	0.0011137	0.00137814	0.00120403	0.00124589	0.00114737	0.00108763
-16440	0.000582185	0.00115362	0.00182223	0.000809963	0.00106011	0.000875657	0.000792842	0.000764916	0.000621504
-16415	0.0012614	0.000961354	0.000809881	0.00101245	0.000636065	0.00142294	0.000906105	0.000892402	0.00170914
-16390	0.000679216	0.00115362	0.00101235	0.000911208	0.00137814	0.000985114	0.000679579	0.00203978	0.00108763
-16365	0.0012614	0.00221111	0.00131606	0.00121494	0.00106011	0.00120403	0.000566316	0.00127486	0.00186451
-16340	0.000679216	0.000865218	0.00192347	0.00131619	0.00137814	0.00131349	0.00158568	0.000892402	0.000932256
-16315	0.000970309	0.00124976	0.00141729	0.000911208	0.00116612	0.00175131	0.00124589	0.00063743	0.00108763
-16290	0.00164952	0.0013459	0.000708645	0.00121494	0.000848087	0.00120403	0.000906105	0.00101989	0.000932256
-16265	0.00145546	0.00115362	0.00151853	0.00141743	0.00137814	0.00109457	0.00101937	0.00191229	0.000621504
-16240	0.00164952	0.00115362	0.000809881	0.00151868	0.00159016	0.000656743	0.00135916	0.00140235	0.00248602
-16215	0.0012614	0.0013459	0.001721	0.00141743	0.00148415	0.00207968	0.000906105	0.00140235	0.00077688
-16190	0.00213468	0.00124976	0.00212594	0.00172117	0.00159016	0.00186077	0.00169895	0.00165732	0.00170914
-16165	0.000873278	0.00105749	0.00192347	0.00161993	0.00159016	0.000875657	0.00101937	0.00063743	0.000932256
-16140	0.00164952	0.00105749	0.00182223	0.000708717	0.00137814	0.0015324	0.00181221	0.00229475	0.00155376
-16115	0.00145546	0.0016343	0.00182223	0.00192366	0.00159016	0.0007662	0.00124589	0.00140235	0.00170914
-16090	0.00291093	0.00192271	0.00161976	0.00101245	0.00190819	0.0015324	0.00203874	0.000892402	0.00201989
-16065	0.0012614	0.00182657	0.00161976	0.00141743	0.00190819	0.000875657	0.00113263	0.00242223	0.00186451
-16040	0.00203765	0.00221111	0.00212594	0.00202491	0.00212022	0.0015324	0.00237853	0.00293218	0.000932256
-16015	0.00271686	0.00221111	0.00242964	0.00253113	0.00254426	0.00207968	0.00169895	0.00191229	0.00217526
-15990	0.00339608	0.00249952	0.00242964	0.00141743	0.00286229	0.0022986	0.00169895	0.000892402	0.00233064
-15965	0.00223171	0.0016343	0.00192347	0.0022274	0.00137814	0.00186077	0.00249179	0.00229475	0.00264139
-15940	0.00310499	0.00211498	0.00192347	0.00151868	0.00243825	0.00218914	0.00203874	0.00254972	0.00372902
-15915	0.00281389	0.00240338	0.00334076	0.00283487	0.00233224	0.00175131	0.002152	0.00229475	0.00279677
-15890	0.00310499	0.00221111	0.00293582	0.00182242	0.00318032	0.00273643	0.00237853	0.00229475	0.00357365
-15865	0.00291093	0.00269179	0.00293582	0.00303736	0.00190819	0.00262697	0.00192547	0.00267721	0.00264139
-15840	0.00261983	0.00221111	0.00242964	0.00283487	0.00275628	0.00175131	0.00419074	0.00229475	0.00217526
-15815	0.00329905	0.00317247	0.00323952	0.00323985	0.00265027	0.00240806	0.00283158	0.00369709	0.00201989
-15790	0.00194062	0.00259565	0.00263211	0.00283487	0.00212022	0.00251751	0.00249179	0.00254972	0.00217526
-15765	0.00300796	0.00394155	0.00323952	0.00303736	0.00360437	0.00251751	0.00351116	0.00318715	0.00310752
-15740	0.0037842	0.00307633	0.00344199	0.00323985	0.00349836	0.00339317	0.0030581	0.00293218	0.00403978
-15715	0.00320202	0.0032686	0.00263211	0.00364483	0.00455846	0.00350263	0.00441726	0.00344212	0.00403978
-15690	0.00446342	0.00230725	0.00465681	0.00374608	0.00434644	0.00350263	0.00283158	0.00318715	0.00279677
-15665	0.00300796	0.00365314	0.0040494	0.00445479	0.00360437	0.00284588	0.00339789	0.00395207	0.00341827
-15640	0.00426936	0.00394155	0.00364446	0.00364483	0.00349836	0.00426883	0.00260505	0.00484447	0.00419515
-15615	0.00436639	0.00384541	0.0037457	0.00415106	0.00328634	0.00481611	0.00373768	0.00344212	0.00248602
-15590	0.00456045	0.00442223	0.00526422	0.00475853	0.00402841	0.00525394	0.00339789	0.0045895	0.00497203
-15565	0.00397827	0.00480677	0.00445434	0.00627721	0.00434644	0.00481611	0.00441726	0.00484447	0.00543816
-15540	0.00485154	0.00422996	0.00597287	0.00354359	0.00583059	0.00645797	0.00475705	0.00446201	0.0038844
-15515	0.0050456	0.00538358	0.00415064	0.00445479	0.00402841	0.00481611	0.00362442	0.00586435	0.00435053
-15490	0.00368717	0.00442223	0.00506175	0.00374608	0.0048765	0.003831	0.00611621	0.00433452	0.00761342
-15465	0.00611294	0.0046145	0.00506175	0.00627721	0.00593661	0.00492557	0.00634273	0.00688424	0.00574891
-15440	0.00620997	0.00557585	0.00536546	0.00556849	0.00593661	0.00580123	0.00679579	0.00471698	0.00590429
-15415	0.00630701	0.0062488	0.00566916	0.00577098	0.00604262	0.00755254	0.00407747	0.0054819	0.0045059
-15390	0.00698622	0.00634493	0.0057704	0.00698593	0.00636065	0.00667688	0.00690905	0.00662927	0.00605966
-15365	0.00737435	0.00692175	0.00556793	0.00617596	0.00593661	0.00525394	0.00724884	0.00701173	0.00652579
-15340	0.00727731	0.00663334	0.00769387	0.00820087	0.00837485	0.00602014	0.008608	0.0081591	0.0071473
-15315	0.00853872	0.00740242	0.00698522	0.00830212	0.00816283	0.00645797	0.00702231	0.00892402	0.0071473
-15290	0.00950902	0.00749856	0.00921239	0.00789713	0.00773879	0.00634851	0.00872126	0.00777664	0.0077688
-15265	0.00824762	0.00749856	0.00961733	0.00890959	0.00773879	0.00788091	0.0073621	0.00994391	0.00730267
-15240	0.00941199	0.00980581	0.00921239	0.00850461	0.00837485	0.00777145	0.00804168	0.0072667	0.0083903
-15215	0.00950902	0.00999808	0.0105284	0.00992204	0.0104951	0.00985114	0.00940084	0.0105813	0.0083903
-15190	0.00902387	0.0102865	0.010326	0.00961831	0.0113432	0.0106173	0.0105335	0.0090515	0.00963331
-15165	0.0105764	0.0111517	0.0108322	0.00860585	0.00996502	0.00985114	0.00849473	0.0100714	0.00823493
-15140	0.0131962	0.0100942	0.0126544	0.011137	0.0118732	0.0111646	0.0132518	0.0126211	0.0107209
-15115	0.0112556	0.0102865	0.0111359	0.0109345	0.0122973	0.0109457	0.0109865	0.0110913	0.0118086
-15090	0.0130021	0.0117285	0.0102247	0.0119469	0.0125093	0.0129159	0.0127987	0.0113463	0.00994406
-15065	0.0130992	0.011344	0.0136667	0.0139719	0.0129333	0.0106173	0.0131385	0.0128761	0.013207
-15040	0.0153309	0.014228	0.0145778	0.0138706	0.0131453	0.0132443	0.0135916	0.0145334	0.0121193
-15015	0.0130021	0.0143242	0.0155902	0.0124532	0.0161136	0.0144483	0.0139314	0.0132585	0.0128962
-14990	0.0162042	0.014228	0.0140717	0.0154905	0.0161136	0.0166375	0.017216	0.0159357	0.0167806
-14965	0.018824	0.0149971	0.015084	0.0135669	0.0157956	0.0154335	0.0151773	0.0168281	0.0139838
-14940	0.0152338	0.0162469	0.0167038	0.0177179	0.0164317	0.0184982	0.0163099	0.0172106	0.0146053
-14915	0.0196973	0.0166314	0.0186273	0.0192366	0.0173858	0.0200306	0.0186884	0.0177206	0.0172467
-14890	0.0183388	0.0164391	0.0201458	0.0191354	0.0174918	0.0189361	0.0209537	0.0219276	0.0167806
-14865	0.0208616	0.0228802	0.0173112	0.0184266	0.0168557	0.0227671	0.0192547	0.0198878	0.0208204
-14840	0.0210557	0.0232648	0.0209557	0.0224765	0.019824	0.0199212	0.0218598	0.0246048	0.0191112
-14815	0.0247429	0.0223034	0.0222717	0.0225777	0.0205661	0.0207968	0.0243516	0.0229475	0.0209758
-14790	0.0253251	0.0258604	0.0249038	0.022679	0.0251246	0.0204685	0.0240118	0.0256247	0.0211311
-14765	0.0255191	0.0240338	0.0248026	0.0254126	0.0268207	0.025394	0.0265036	0.0229475	0.0237725
-14740	0.0292063	0.0263411	0.0252075	0.0262225	0.0287289	0.0267075	0.0275229	0.0256247	0.0250155
-14715	0.028236	0.0281677	0.0293582	0.0265263	0.0267147	0.0320709	0.0316004	0.0266446	0.0285892
-14690	0.0326024	0.0299942	0.0361409	0.0288549	0.029577	0.0305385	0.0299015	0.0318715	0.0296768
-14665	0.0337667	0.0335512	0.0301681	0.0319935	0.0326513	0.0327277	0.0268434	0.0303417	0.0290553
-14640	0.0365806	0.0315324	0.0341162	0.0345247	0.0302131	0.0327277	0.0347718	0.0341662	0.033872
-14615	0.0375509	0.0375889	0.0373557	0.037562	0.0331814	0.0336033	0.0334126	0.0339113	0.0318521
-14590	0.0405589	0.0391271	0.0393804	0.0373595	0.0382699	0.0408275	0.0381697	0.0388832	0.035115
-14565	0.0426936	0.0415305	0.0407977	0.0419156	0.0433584	0.042141	0.0406615	0.0392657	0.0386886
-14540	0.0434698	0.0435493	0.0383681	0.0415106	0.0463267	0.0419221	0.0439461	0.0427078	0.0405531
-14515	0.0500679	0.0421073	0.0440373	0.0464716	0.0472808	0.0437828	0.0448522	0.0479347	0.0424177
-14490	0.0479332	0.0477793	0.0454545	0.0471803	0.0543835	0.0492557	0.0463246	0.0492096	0.0475451
-14465	0.0514264	0.0483561	0.0465681	0.0511289	0.0498251	0.0494746	0.0462113	0.0474248	0.0489434
-14440	0.0594799	0.0529706	0.0519336	0.0547737	0.0526874	0.0558231	0.0479103	0.0506119	0.0503418
-14415	0.0600621	0.0600846	0.0603361	0.0614559	0.0577759	0.0566988	0.056405	0.0578786	0.0553139
-14390	0.0632641	0.0601807	0.0582102	0.0623671	0.0596841	0.0630473	0.0575377	0.0625956	0.0537601
-14365	0.06928	0.0612382	0.0633732	0.0618609	0.0639245	0.0619527	0.0655793	0.0659102	0.0610628
-14340	0.07549	0.06816	0.0706621	0.0704667	0.068165	0.0672067	0.0687507	0.0703723	0.0637042
-14315	0.0761692	0.0730629	0.0736991	0.0737066	0.0729354	0.0755254	0.0810964	0.0745793	0.0710068
-14290	0.0798564	0.0761392	0.0761288	0.0790726	0.078024	0.0780429	0.0792842	0.0752167	0.0772219
-14265	0.0863575	0.0812344	0.0814942	0.0820087	0.078342	0.0807793	0.0833616	0.0787863	0.0781541
-14240	0.0909179	0.0858489	0.0883782	0.0853498	0.0875649	0.0876751	0.0901574	0.0877104	0.0902735
-14215	0.0922763	0.0882523	0.0893906	0.0960818	0.0894731	0.0884413	0.0895911	0.0882203	0.0818832
-14190	0.103144	0.0970967	0.098198	0.103473	0.0938196	0.0977452	0.0952543	0.0998215	0.0871659
-14165	0.107607	0.102384	0.104475	0.10732	0.103785	0.102561	0.0998981	0.104539	0.0988191
-14140	0.11469	0.113632	0.118141	0.106915	0.103679	0.112741	0.112923	0.109765	0.105656
-14115	0.119348	0.114882	0.116015	0.117445	0.116824	0.119637	0.114056	0.113845	0.105034
-14090	0.126043	0.122861	0.119356	0.126253	0.121594	0.116791	0.117454	0.130801	0.124922
-14065	0.133611	0.125264	0.131707	0.133948	0.133786	0.129597	0.132971	0.125829	0.121349
-14040	0.142829	0.140069	0.137983	0.141237	0.145129	0.133866	0.137048	0.13335	0.132536
-14015	0.147293	0.144876	0.144058	0.142655	0.148839	0.143279	0.14577	0.150178	0.140926
-13990	0.159131	0.155162	0.149727	0.15855	0.158486	0.15729	0.147922	0.165222	0.147452
-13965	0.171648	0.164968	0.168455	0.16584	0.159652	0.167032	0.166157	0.167644	0.156774
-13940	0.178731	0.164295	0.177769	0.176167	0.174812	0.18148	0.174425	0.173636	0.165009
-13915	0.188822	0.191886	0.188196	0.188215	0.181172	0.186296	0.181448	0.180393	0.175575
-13890	0.20687	0.203038	0.20004	0.202086	0.205025	0.193958	0.19957	0.20028	0.190646
-13865	0.217543	0.21044	0.216137	0.206844	0.21499	0.210705	0.214634	0.20742	0.209913
-13840	0.238696	0.224092	0.226362	0.226891	0.222941	0.217053	0.218711	0.220296	0.215196
-13815	0.246846	0.226687	0.248228	0.232965	0.231316	0.235004	0.243402	0.235467	0.218148
-13790	0.256938	0.253509	0.253898	0.243495	0.248277	0.246716	0.245781	0.24694	0.249689
-13765	0.274694	0.255816	0.274043	0.261415	0.262377	0.258975	0.258806	0.261346	0.255594
-13740	0.297594	0.280908	0.29014	0.278728	0.273932	0.273643	0.286556	0.283911	0.265227
-13715	0.304774	0.295808	0.297631	0.304647	0.307007	0.293345	0.304565	0.296277	0.291952
-13690	0.327188	0.323207	0.317068	0.319328	0.322485	0.312938	0.313965	0.315528	0.312772
-13665	0.355715	0.339454	0.331545	0.34798	0.34867	0.34468	0.331181	0.337073	0.318365
-13640	0.378517	0.353586	0.370723	0.37643	0.360225	0.349825	0.348964	0.354156	0.34307
-13615	0.395304	0.382907	0.381251	0.384125	0.372416	0.374124	0.378525	0.378761	0.355034
-13590	0.412187	0.402711	0.409293	0.409132	0.397753	0.397658	0.396874	0.406298	0.400715
-13565	0.441976	0.447606	0.420024	0.445783	0.441747	0.421629	0.415676	0.424273	0.434431
-13540	0.465263	0.45174	0.465378	0.442948	0.440899	0.446257	0.442745	0.45691	0.438782
-13515	0.495051	0.484714	0.479854	0.491242	0.48818	0.475153	0.474912	0.47718	0.440646
-13490	0.536678	0.517016	0.518931	0.512706	0.509382	0.517951	0.515234	0.510071	0.494406
-13465	0.548224	0.543934	0.535635	0.537815	0.536733	0.53623	0.531317	0.52537	0.518024
-13440	0.585775	0.581427	0.573598	0.573858	0.576381	0.56458	0.567901	0.585288	0.546924
-13415	0.636716	0.601519	0.610954	0.62357	0.62398	0.593914	0.605844	0.616905	0.581262
-13390	0.678246	0.645741	0.647601	0.643819	0.652179	0.644264	0.651489	0.628378	0.623835
-13365	0.693674	0.700923	0.688601	0.690088	0.681862	0.702824	0.683316	0.656043	0.665942
-13340	0.754512	0.731782	0.732841	0.718437	0.729036	0.698993	0.697587	0.718511	0.697483
-13315	0.799243	0.783407	0.790038	0.778576	0.775469	0.768498	0.774606	0.760964	0.739124
-13290	0.84019	0.831859	0.83934	0.83254	0.819464	0.823008	0.82263	0.809281	0.803449
-13265	0.878711	0.862046	0.867382	0.865647	0.874059	0.865696	0.890248	0.858108	0.849907
-13240	0.943431	0.919727	0.90899	0.944011	0.903742	0.907947	0.910975	0.905915	0.877098
-13215	0.97681	0.956643	0.971958	0.960312	0.949751	0.944834	0.961604	0.97871	0.921069
-13190	0.977683	0.970871	0.984511	0.989167	1	0.96782	1	0.992733	1
-13165	0.982146	1	0.992509	0.995343	0.991731	1	0.98403	0.999873	0.97312
-13140	1	0.969333	0.969022	0.964463	0.98431	0.965412	0.975195	0.988399	0.945618
-13115	0.948283	0.947606	0.931666	0.948669	0.94604	0.94155	0.946427	0.945181	0.912834
-13090	0.907239	0.861373	0.86718	0.906044	0.890491	0.874781	0.88198	0.875064	0.859851
-13065	0.881913	0.846183	0.859789	0.842969	0.849041	0.81655	0.842111	0.838093	0.81184
-13040	0.835145	0.806383	0.788317	0.810469	0.774833	0.792032	0.773927	0.7936	0.755438
-13015	0.76111	0.752932	0.750152	0.759745	0.757447	0.748249	0.749462	0.732279	0.708048
-12990	0.734038	0.698808	0.703786	0.714387	0.720555	0.692207	0.696681	0.713029	0.67775
-12965	0.682709	0.652182	0.674732	0.674901	0.66967	0.654663	0.651263	0.663692	0.644966
-12940	0.656802	0.61046	0.616927	0.638655	0.618043	0.618323	0.636765	0.628378	0.600373
-12915	0.598195	0.601038	0.578761	0.594006	0.597901	0.59479	0.586816	0.585161	0.573337
-12890	0.569959	0.558258	0.570763	0.552698	0.556239	0.553525	0.542757	0.544748	0.539466
-12865	0.546284	0.541915	0.525511	0.537613	0.540549	0.523095	0.507532	0.530979	0.500311
-12840	0.510382	0.504999	0.4918	0.496203	0.499205	0.479532	0.488164	0.490821	0.468614
-12815	0.482534	0.466545	0.466795	0.469576	0.465175	0.458735	0.455318	0.462137	0.43785
-12790	0.449544	0.443665	0.443511	0.46097	0.452242	0.441659	0.445351	0.438297	0.424021
-12765	0.430914	0.411459	0.413849	0.427863	0.422771	0.410136	0.411032	0.417517	0.408017
-12740	0.415583	0.385214	0.396943	0.386858	0.385985	0.382005	0.378865	0.402983	0.37601
-12715	0.381622	0.358585	0.365054	0.364179	0.374006	0.374015	0.368671	0.372004	0.352237
-12690	0.358626	0.350606	0.356044	0.344234	0.347185	0.343914	0.338543	0.364865	0.329086
-12665	0.341063	0.318785	0.322839	0.341602	0.331602	0.326839	0.322234	0.326747	0.30376
-12640	0.321657	0.311671	0.324053	0.307685	0.317502	0.301226	0.307056	0.302142	0.293661
-12615	0.310887	0.298116	0.290443	0.290372	0.286865	0.296081	0.28463	0.294365	0.281697
-12590	0.283524	0.273601	0.271108	0.275185	0.275734	0.273205	0.279307	0.281744	0.2688
-12565	0.271492	0.256201	0.26392	0.261213	0.261211	0.251861	0.258693	0.251147	0.251709
-12540	0.255288	0.243222	0.255821	0.246836	0.242977	0.235004	0.247706	0.240821	0.233686
-12515	0.234038	0.228033	0.227374	0.230333	0.230892	0.223949	0.217918	0.220296	0.215196
-12490	0.217446	0.218323	0.214821	0.21869	0.21923	0.220775	0.213388	0.217619	0.211311
-12465	0.207452	0.202461	0.203989	0.210084	0.198558	0.200744	0.203647	0.197221	0.196551
-12440	0.196002	0.190252	0.1885	0.193581	0.199512	0.188047	0.196058	0.188297	0.175575
-12415	0.187949	0.185349	0.181413	0.183153	0.191668	0.183778	0.172047	0.186002	0.178216
-12390	0.182709	0.176216	0.171087	0.171003	0.171525	0.178306	0.16661	0.175038	0.168428
-12365	0.165632	0.156989	0.162988	0.160373	0.152444	0.154663	0.160834	0.165349	0.151647
-12340	0.163497	0.155066	0.15165	0.15207	0.153292	0.150613	0.150527	0.153366	0.14248
-12315	0.141277	0.143915	0.140514	0.139111	0.144705	0.138901	0.143844	0.146226	0.134711
-12290	0.137008	0.138916	0.140717	0.135972	0.137708	0.135398	0.130479	0.135008	0.118863
-12265	0.137299	0.13036	0.131707	0.134251	0.13474	0.130911	0.126515	0.128378	0.126787
-12240	0.124976	0.124399	0.119255	0.120887	0.123715	0.123358	0.119946	0.119837	0.119018
-12215	0.12255	0.116324	0.11308	0.120482	0.121912	0.11887	0.113603	0.11053	0.112337
-12190	0.105764	0.105076	0.101539	0.115723	0.105163	0.117776	0.105108	0.104029	0.106122
-12165	0.100718	0.101038	0.102349	0.0967905	0.103043	0.10289	0.0991052	0.0968893	0.0999068
-12140	0.100912	0.0945972	0.0957684	0.0958793	0.0960458	0.0927102	0.0875524	0.0953595	0.094624
-12115	0.0933437	0.0938281	0.088277	0.0884884	0.0838546	0.0871278	0.0857402	0.0847782	0.0856122
-12090	0.0875218	0.0870986	0.0833165	0.087071	0.087883	0.0823117	0.0818892	0.0902601	0.081417
-12065	0.0828644	0.0785426	0.0805831	0.0824137	0.078872	0.0861427	0.0805301	0.0745793	0.0766004
-12040	0.0765573	0.0770044	0.0722818	0.0789713	0.0701792	0.0771673	0.0732812	0.0738144	0.0736482
-12015	0.075393	0.0753701	0.0718769	0.0707705	0.069013	0.0686296	0.069317	0.0740694	0.0654133
-11990	0.0726761	0.0676793	0.0667139	0.0737066	0.0665748	0.0708187	0.0705629	0.063998	0.0604413
-11965	0.0686978	0.0704672	0.0620571	0.0620634	0.0572458	0.0580123	0.0609356	0.0628506	0.0643257
-11940	0.0622938	0.0570083	0.0618546	0.0557862	0.0553376	0.0584501	0.0584438	0.0622132	0.0585768
-11915	0.0593829	0.0560469	0.0561855	0.0522426	0.0532174	0.0564799	0.0578774	0.0574962	0.054537
-11890	0.0517174	0.0552778	0.0549706	0.0481928	0.0535355	0.0525394	0.0471175	0.054564	0.054537
-11865	0.0512323	0.0522976	0.0516299	0.0520401	0.0499311	0.0492557	0.0475705	0.0546915	0.0481666
-11840	0.0478362	0.0487406	0.0493015	0.0464716	0.0456907	0.0466287	0.047344	0.0450025	0.0503418
-11815	0.0402678	0.0410498	0.0445434	0.0412068	0.0437825	0.0463004	0.0447389	0.041178	0.0408639
-11790	0.0435669	0.0396078	0.0435311	0.0460666	0.0415562	0.0397329	0.0414543	0.0404131	0.036358
-11765	0.0392975	0.0385503	0.0395829	0.0374608	0.0375278	0.0392951	0.0400951	0.0393932	0.0355811
-11740	0.0350281	0.0409537	0.0405953	0.0377645	0.0354076	0.0422504	0.0363575	0.0354411	0.0330951
-11715	0.0371628	0.0381657	0.0363434	0.0342209	0.0350896	0.0394046	0.0342055	0.0335288	0.0332505
-11690	0.0368717	0.0288406	0.0320915	0.0365496	0.0356196	0.0313047	0.0280893	0.0300867	0.0341827
-11665	0.0326024	0.031244	0.0331039	0.0349296	0.0309552	0.0282399	0.0340922	0.0311066	0.0284338
-11640	0.0287211	0.0290329	0.0302693	0.0320948	0.0281989	0.0296629	0.0299015	0.0276645	0.0261032
-11615	0.0271686	0.0267256	0.0290545	0.0258176	0.0284109	0.0276926	0.0275229	0.0280469	0.0275016
-11590	0.0273627	0.0254759	0.0284471	0.0267288	0.0266087	0.0262697	0.0261638	0.0267721	0.0279677
-11565	0.0260043	0.0246107	0.0256125	0.0237926	0.0186579	0.0236427	0.0267301	0.0249873	0.023151
-11540	0.025228	0.0223034	0.0227779	0.0233877	0.0258666	0.0221103	0.0217465	0.027282	0.0237725
-11515	0.0206676	0.0218227	0.0191334	0.0221727	0.0234284	0.022986	0.0221996	0.0206527	0.0200435
-11490	0.0205705	0.0212459	0.0230816	0.021869	0.0224743	0.0240806	0.0199343	0.0229475	0.0200435
-11465	0.0203765	0.0204768	0.0213606	0.0217677	0.0185519	0.0205779	0.021973	0.0237124	0.0163145
-11440	0.0172715	0.0196116	0.020652	0.0209578	0.019294	0.0181699	0.0191415	0.0197603	0.0167806
-11415	0.0199884	0.016343	0.0170075	0.0164017	0.0177038	0.0163091	0.0178956	0.0168281	0.015693
-11390	0.0172715	0.017785	0.0167038	0.0157943	0.0169617	0.0142294	0.0164232	0.0164457	0.0150715
-11365	0.0149428	0.0153817	0.0196396	0.0157943	0.0153716	0.0166375	0.0173293	0.0151708	0.0121193
-11340	0.0153309	0.0141319	0.0129581	0.0172117	0.0134634	0.0137916	0.0131385	0.0135135	0.0146053
-11315	0.0146517	0.0125937	0.015489	0.0140731	0.0147355	0.0134632	0.0146109	0.0121112	0.0141392
-11290	0.0129051	0.0143242	0.0135655	0.0127569	0.0145235	0.0117119	0.0131385	0.0140235	0.0133623
-11265	0.0138754	0.0151894	0.013363	0.0119469	0.0117672	0.00985114	0.0110998	0.0117287	0.00978869
-11240	0.0115467	0.0123053	0.0106297	0.011542	0.0129333	0.0101795	0.0110998	0.0119837	0.00963331
-11215	0.0107704	0.011344	0.0109334	0.0122507	0.0109191	0.00799037	0.0127987	0.0109638	0.0114978
-11190	0.0130021	0.00999808	0.010326	0.00961831	0.0114492	0.0125876	0.0122324	0.00854156	0.0118086
-11165	0.0108675	0.00913286	0.0102247	0.0112382	0.00932895	0.00886602	0.0095141	0.00981642	0.00901181
-11140	0.00902387	0.00970967	0.00941486	0.0104283	0.010177	0.007662	0.00906105	0.00879653	0.00932256
-11115	0.0091209	0.0125937	0.00769387	0.0102258	0.00773879	0.00799037	0.00917431	0.00981642	0.00901181
-11090	0.00844168	0.00740242	0.00911116	0.00850461	0.00816283	0.00831874	0.00872126	0.0090515	0.0077688
-11065	0.00844168	0.0095174	0.00718769	0.00668219	0.00742076	0.00788091	0.00770189	0.00841407	0.0071473
-11040	0.00747138	0.00845991	0.00739016	0.00931457	0.00699671	0.00602014	0.00758863	0.00777664	0.00559354
-11015	0.00824762	0.00672948	0.00698522	0.00769464	0.00667868	0.00733363	0.00713558	0.00752167	0.00745805
-10990	0.0078595	0.00644107	0.00668151	0.00739091	0.00710272	0.0068958	0.00634273	0.0072667	0.00637042
-10965	0.00582185	0.00547972	0.00668151	0.00658095	0.00742076	0.00722417	0.00554989	0.0054819	0.00528278
-10940	0.00611294	0.00596039	0.00688398	0.00627721	0.00551256	0.00525394	0.00656926	0.00688424	0.00481666
-10915	0.00640404	0.0062488	0.00587163	0.00850461	0.00763278	0.00634851	0.00487031	0.00560938	0.00543816
-10890	0.0050456	0.00557585	0.00465681	0.00728966	0.00540655	0.00569177	0.00566316	0.00535441	0.0038844
-10865	0.0050456	0.00509517	0.00485928	0.00506227	0.00530054	0.00580123	0.00441726	0.00407955	0.00559354
-10840	0.00436639	0.0049029	0.00465681	0.00496102	0.00445245	0.00591068	0.00543663	0.00497195	0.00528278
-10815	0.00543373	0.0046145	0.00475805	0.00496102	0.00455846	0.00470665	0.00487031	0.00497195	0.00512741
-10790	0.0040753	0.00519131	0.0040494	0.0031386	0.00561857	0.00404991	0.00611621	0.00433452	0.00497203
-10765	0.00417233	0.00355701	0.00465681	0.00394857	0.00360437	0.00295534	0.00509684	0.00344212	0.00528278
-10740	0.00368717	0.00451836	0.00394817	0.00404981	0.00371038	0.00547285	0.00509684	0.00522693	0.0032629
-10715	0.00494857	0.00442223	0.00384693	0.00374608	0.00307431	0.00415937	0.00407747	0.00344212	0.00543816
-10690	0.00388123	0.00336474	0.00445434	0.00303736	0.00402841	0.00415937	0.00385095	0.00344212	0.00403978
-10665	0.00359014	0.00355701	0.00536546	0.0033411	0.00349836	0.00295534	0.00373768	0.00382458	0.00372902
-10640	0.00436639	0.00355701	0.00455558	0.00404981	0.00371038	0.00328371	0.00339789	0.00280469	0.00497203
-10615	0.0037842	0.00221111	0.00263211	0.00354359	0.00275628	0.00251751	0.00249179	0.00407955	0.00295214
-10590	0.00329905	0.00259565	0.00273335	0.00526476	0.0039224	0.0022986	0.0030581	0.00267721	0.0032629
-10565	0.00329905	0.0029802	0.00232841	0.00344234	0.00243825	0.003831	0.00362442	0.00280469	0.00279677
-10540	0.00320202	0.00317247	0.00283458	0.0033411	0.00307431	0.00284588	0.00339789	0.00216726	0.00264139
-10515	0.00291093	0.0016343	0.00161976	0.00273362	0.00275628	0.00273643	0.00328463	0.00267721	0.00279677
-10490	0.00310499	0.00230725	0.00283458	0.00293611	0.00201421	0.00142294	0.00271831	0.00305966	0.00217526
-10465	0.00242577	0.00221111	0.00222717	0.00263238	0.00169617	0.00350263	0.002152	0.00331464	0.00295214
-10440	0.00291093	0.00182657	0.0020247	0.0022274	0.00254426	0.00404991	0.00260505	0.00203978	0.00201989
-10415	0.00242577	0.00230725	0.00192347	0.00293611	0.00180218	0.00240806	0.00249179	0.00254972	0.00217526
-10390	0.00194062	0.00230725	0.00263211	0.0022274	0.00318032	0.00207968	0.00181221	0.00203978	0.00155376
-10365	0.00203765	0.00192271	0.00222717	0.00161993	0.00190819	0.0022986	0.00147242	0.00165732	0.00201989
-10340	0.00203765	0.00153817	0.00212594	0.00242989	0.00137814	0.00218914	0.00192547	0.00203978	0.00248602
-10315	0.00164952	0.00153817	0.001721	0.00182242	0.00222623	0.00164186	0.00158568	0.00165732	0.00108763
-10290	0.00349311	0.00211498	0.00192347	0.00212615	0.00127213	0.00175131	0.00113263	0.00216726	0.00124301
-10265	0.00135843	0.00201884	0.00222717	0.00192366	0.00116612	0.00284588	0.00181221	0.00165732	0.00233064
-10240	0.00135843	0.0013459	0.00151853	0.00151868	0.00127213	0.00218914	0.00147242	0.0017848	0.00155376
-10215	0.00203765	0.0013459	0.00161976	0.00161993	0.00137814	0.00164186	0.00158568	0.00140235	0.00186451
-10190	0.00194062	0.00153817	0.00151853	0.00151868	0.00169617	0.00131349	0.00113263	0.00127486	0.000621504
-10165	0.00194062	0.00173044	0.00161976	0.0011137	0.000742076	0.00175131	0.00181221	0.00114737	0.00170914
-10140	0.00116437	0.000961354	0.00182223	0.00202491	0.00127213	0.00131349	0.000566316	0.00152983	0.00108763
-10115	0.00164952	0.00153817	0.00151853	0.00121494	0.00212022	0.000875657	0.00135916	0.00216726	0.00155376
-10090	0.00116437	0.00153817	0.000911116	0.00172117	0.00137814	0.00131349	0.00192547	0.00152983	0.00201989
-10065	0.000970309	0.000865218	0.00131606	0.00212615	0.00159016	0.00175131	0.000566316	0.000764916	0.00139838
-10040	0.0012614	0.00192271	0.000809881	0.000506227	0.00148415	0.00109457	0.00181221	0.000382458	0.00077688
-10015	0.00155249	0.00153817	0.00151853	0.0011137	0.00116612	0.0007662	0.00147242	0.00242223	0.00139838
-9990	0.00164952	0.00124976	0.00161976	0.000809963	0.00116612	0.00109457	0.00113263	0.00152983	0.00139838
-9965	0.00135843	0.000865218	0.00101235	0.00101245	0.00106011	0.00131349	0.00124589	0.00140235	0.000932256
-9940	0.00155249	0.00105749	0.00121482	0.00141743	0.000954097	0.000875657	0.00226526	0.00127486	0.00108763
-9915	0.00106734	0.00153817	0.00101235	0.000708717	0.00106011	0.00120403	0.000906105	0.000764916	0.00124301
-9890	0.000679216	0.000961354	0.000809881	0.0011137	0.000954097	0.000875657	0.000792842	0.000764916	0.00139838
-9865	0.00155249	0.000672948	0.000911116	0.00131619	0.00148415	0.000656743	0.000906105	0.00165732	0.00248602
-9840	0.00164952	0.00153817	0.00131606	0.000708717	0.000954097	0.000656743	0.000906105	0.00101989	0.000310752
-9815	0.00106734	0.00173044	0.00121482	0.000911208	0.00106011	0.0015324	0.00124589	0.00063743	0.00077688
-9790	0.00116437	0.0013459	0.00131606	0.000809963	0.00148415	0.000875657	0.00101937	0.00114737	0.00124301
-9765	0.000970309	0.00105749	0.000809881	0.000708717	0.00106011	0.00120403	0.00113263	0.00127486	0.00139838
-9740	0.000970309	0.00105749	0.00111359	0.0011137	0.00137814	0.00109457	0.000566316	0.00229475	0.00139838
-9715	0.000679216	0.00144203	0.00131606	0.0011137	0.00116612	0.000985114	0.00101937	0.00101989	0.000621504
-9690	0.0012614	0.000865218	0.00151853	0.00141743	0.00106011	0.0007662	0.000906105	0.0017848	0.00108763
-9665	0.00155249	0.000865218	0.00141729	0.000911208	0.000530054	0.000985114	0.000566316	0.00063743	0.00077688
-9640	0.000970309	0.00105749	0.000911116	0.000809963	0.00148415	0.000547285	0.000453052	0.00140235	0.000621504
-9615	0.00116437	0.00115362	0.00151853	0.000911208	0.00159016	0.00131349	0.00124589	0.0017848	0.000932256
-9590	0.000970309	0.000961354	0.00111359	0.000809963	0.000954097	0.00120403	0.000792842	0.000764916	0.000932256
-9565	0.00106734	0.0013459	0.00121482	0.00131619	0.00159016	0.00120403	0.00158568	0.00063743	0.000466128
-9540	0.00116437	0.000865218	0.00060741	0.000809963	0.00127213	0.00142294	0.00113263	0.000382458	0.000466128
-9515	0.000776247	0.0013459	0.000809881	0.0011137	0.00180218	0.00131349	0.00113263	0.00101989	0.00077688
-9490	0.000970309	0.00124976	0.00101235	0.000708717	0.000742076	0.00120403	0.000906105	0.000892402	0.00124301
-9465	0.00116437	0.00105749	0.00111359	0.0011137	0.000318032	0.000875657	0.000906105	0.000764916	0.000621504
-9440	0.00145546	0.00115362	0.00111359	0.00101245	0.000848087	0.00131349	0.00181221	0.000509944	0.000310752
-9415	0.0012614	0.000576812	0.00121482	0.00212615	0.000954097	0.000985114	0.00113263	0.00140235	0.00139838
-9390	0.00145546	0.0013459	0.00131606	0.00101245	0.00127213	0.0007662	0.000906105	0.000764916	0.00139838
-9365	0.000873278	0.00105749	0.00121482	0.000809963	0.00137814	0.000437828	0.00124589	0.000892402	0.00170914
-9340	0.00106734	0.00124976	0.00040494	0.00121494	0.000954097	0.0007662	0.00124589	0.00140235	0.00170914
-9315	0.000873278	0.000961354	0.00111359	0.00141743	0.00127213	0.00164186	0.00101937	0.000892402	0.00077688
-9290	0.000873278	0.00105749	0.00060741	0.0011137	0.00222623	0.000547285	0.000906105	0.000382458	0.00155376
-9265	0.000873278	0.0013459	0.00121482	0.000708717	0.000848087	0.000547285	0.00101937	0.0017848	0.000466128
-9240	0.000970309	0.000480677	0.00121482	0.000911208	0.000742076	0.000985114	0.00147242	0.000764916	0.00124301
-9215	0.0012614	0.000961354	0.00060741	0.00121494	0.00106011	0.0007662	0.000679579	0.000764916	0.00139838
-9190	0.000873278	0.000769083	0.00111359	0.000911208	0.00148415	0.000547285	0.00147242	0.00101989	0.00108763
-9165	0.00106734	0.00115362	0.00040494	0.0011137	0.00137814	0.00164186	0.00147242	0.000509944	0.00139838
-9140	0.000970309	0.0013459	0.00151853	0.00121494	0.00159016	0.000437828	0.00113263	0.00127486	0.000932256
-9115	0.000582185	0.00105749	0.000809881	0.000607472	0.000636065	0.000547285	0.000906105	0.000509944	0.00170914
-9090	0.000776247	0.000672948	0.00101235	0.000708717	0.000530054	0.000875657	0.00124589	0.00101989	0.00077688
-9065	0.000582185	0.000384541	0.000506175	0.00101245	0.000848087	0.000656743	0.000792842	0.000764916	0.000466128
-9040	0.000776247	0.000865218	0.00020247	0.00121494	0.000848087	0.000985114	0.00124589	0.000892402	0.000932256
-9015	0.00116437	9.61354e-05	0.000708645	0.000708717	0.000954097	0.00142294	0.000679579	0.00101989	0.000310752
-8990	0.000970309	0.000384541	0.000809881	0.000708717	0.000742076	0.000875657	0.000679579	0.00140235	0.000932256
-8965	0.000970309	0.000384541	0.000708645	0.00101245	0.00106011	0.000985114	0.000906105	0.00114737	0.000932256
-8940	0.000873278	0.000961354	0.00040494	0.00131619	0.00127213	0.000875657	0.000453052	0.000509944	0.00108763
-8915	0.000582185	0.000865218	0.00121482	0.000607472	0.000424043	0.000656743	0.000906105	0.00114737	0.000310752
-8890	0.000291093	0.00105749	0.00040494	0.00141743	0.000318032	0.0007662	0.00147242	0.000509944	0.00077688
-8865	0.000970309	0.0013459	0.00020247	0.000809963	0.000530054	0.000437828	0.000792842	0.000764916	0.000310752
-8840	0.000873278	0.000769083	0.000809881	0.000607472	0.000742076	0.0007662	0.000339789	0.000509944	0.000466128
-8815	0.000485154	0.000865218	0.000809881	0.000506227	0.000742076	0.000547285	0.000453052	0.00114737	0.00124301
-8790	0.00106734	0.000865218	0.00101235	0.00101245	0.000742076	0.000656743	0.000226526	0.000254972	0.000155376
-8765	0.000679216	0.000672948	0.000809881	0.000809963	0.000636065	0.000547285	0.000566316	0.000764916	0.000621504
-8740	0.000485154	0.000961354	0.000809881	0.000911208	0.000954097	0.000656743	0.000566316	0.000382458	0.00108763
-8715	0.000485154	0.000288406	0.000506175	0.000404981	0.000212022	0.000656743	0.000339789	0.000892402	0.000155376
-8690	0.000485154	0.000865218	0.000303705	0.000809963	0.000636065	0.000547285	0.00113263	0.000254972	0.00077688
-8665	0.000776247	0.000865218	0.00111359	0.000607472	0.000530054	0.000437828	0.000566316	0.00063743	0.00077688
-8640	0.000485154	0.000576812	0.000101235	0.000607472	0.000742076	0.00109457	0.000792842	0.000509944	0.000466128
-8615	0.000776247	0.000480677	0.000911116	0.000708717	0.00116612	0.000547285	0.000906105	0.00152983	0.00077688
-8590	0.00106734	0.00124976	0.000809881	0.000607472	0.000636065	0.000656743	0.000679579	0.000382458	0.00108763
-8565	0.000291093	0.000865218	0.000708645	0.000202491	0.000954097	0.000547285	0.000566316	0.000509944	0.00108763
-8540	0.000291093	0.00124976	0.00121482	0.000809963	0.000530054	0.000547285	0.00135916	0.00063743	0.00124301
-8515	0.000873278	0.000576812	0.00060741	0.000404981	0.000424043	0.000656743	0.000679579	0.00152983	0.000621504
-8490	0.000485154	0.000576812	0.000911116	0.000607472	0.000424043	0.0007662	0.000566316	0.000382458	0.00077688
-8465	0.000679216	0.000769083	0.00111359	0.000404981	0.000848087	0.0007662	0.00101937	0.000892402	0.00077688
-8440	0.000582185	0.00105749	0.00101235	0.00101245	0.000636065	0.000109457	0.000453052	0.000509944	0.00108763
-8415	0.000776247	0.000865218	0.00020247	0.000506227	0.000424043	0.000875657	0.000566316	0.00140235	0.000621504
-8390	0.000873278	0.000865218	0.000708645	0.000809963	0.000742076	0.000547285	0.00113263	0.000892402	0.000310752
-8365	0.000776247	0.0013459	0.00101235	0.00101245	0.000742076	0.00120403	0.00124589	0.000892402	0.00139838
-8340	0.000679216	0.000576812	0.000506175	0.000911208	0.00137814	0.000656743	0.000792842	0.00114737	0.00077688
-8315	0.000776247	0.000576812	0.00060741	0.000506227	0.000848087	0.000985114	0.000906105	0.00140235	0.00077688
-8290	0.000970309	0.00105749	0.000506175	0.000911208	0.000742076	0.000437828	0.000679579	0.00114737	0.00077688
-8265	0.000776247	0.00144203	0.00101235	0.000506227	0.000424043	0.00120403	0.000679579	0.000764916	0.000932256
-8240	0.000970309	0.00115362	0.000809881	0.000708717	0.000530054	0.000985114	0.000566316	0.000764916	0.00139838
-8215	0.000970309	0.000672948	0.000911116	0.000911208	0.00116612	0.000547285	0.000339789	0.00063743	0.00186451
-8190	0.0012614	0.000672948	0.000911116	0.00101245	0.000848087	0.00131349	0.00147242	0.00127486	0.000932256
-8165	0.000582185	0.000865218	0.00101235	0.000911208	0.000636065	0.000437828	0.000679579	0.000892402	0.00124301
-8140	0.000873278	0.000576812	0.000708645	0.000607472	0.000848087	0.00109457	0.000566316	0.00101989	0.000621504
-8115	0.000873278	0.000672948	0.00111359	0.000506227	0.00106011	0.000547285	0.000906105	0.000764916	0.00077688
-8090	0.000776247	0.00144203	0.000809881	0.000607472	0.000424043	0.000547285	0.000566316	0.000892402	0.00155376
-8065	0.000679216	0.00144203	0.000911116	0.000506227	0.000636065	0.000985114	0.000906105	0.00140235	0.00077688
-8040	0.000873278	0.000672948	0.000303705	0.000404981	0.000742076	0.000985114	0.000679579	0.000509944	0.000932256
-8015	0.000970309	0.00115362	0.00121482	0.00121494	0.000530054	0.000875657	0.00147242	0.000509944	0.000932256
-7990	0.000582185	0.00105749	0.00131606	0.000404981	0.000742076	0.000218914	0.000906105	0.00101989	0.000932256
-7965	0.00135843	0.000480677	0.00040494	0.000809963	0.00116612	0.000547285	0.000566316	0.00140235	0.00108763
-7940	0.000679216	0.000480677	0.000809881	0.000506227	0.000318032	0.000985114	0.00113263	0.00063743	0.000932256
-7915	0.00106734	0.000384541	0.00101235	0.000708717	0.000954097	0.000875657	0.00101937	0.00127486	0.000932256
-7890	0.00116437	0.000865218	0.00121482	0.000607472	0.000636065	0.000218914	0.000679579	0.00101989	0.000621504
-7865	0.000970309	0.000576812	0.00060741	0.000809963	0.000954097	0.000328371	0.000906105	0.00127486	0.00077688
-7840	0.000776247	0.000672948	0.000303705	0.000506227	0.000742076	0.000985114	0.00124589	0.00063743	0.00077688
-7815	0.00106734	0.000961354	0.000506175	0.0011137	0.000954097	0.000985114	0.000906105	0.000509944	0.00077688
-7790	0.00135843	0.00173044	0.000708645	0.00101245	0.000954097	0.000985114	0.00113263	0.00114737	0.000466128
-7765	0.000582185	0.000769083	0.000506175	0.000607472	0.00116612	0.0007662	0.000906105	0.000509944	0.000621504
-7740	0.000776247	0.0013459	0.00060741	0.000708717	0.00106011	0.000547285	0.000453052	0.00101989	0.00077688
-7715	0.000582185	0.000865218	0.00131606	0.00131619	0.000742076	0.000985114	0.000566316	0.00101989	0.000621504
-7690	0.000485154	0.000865218	0.000809881	0.000708717	0.000954097	0.000328371	0.000906105	0.000509944	0.000155376
-7665	0.000388123	0.00124976	0.00060741	0.000404981	0.000954097	0.000875657	0.000679579	0.000764916	0.000932256
-7640	0.000582185	0.00105749	0.00101235	0.000809963	0.000636065	0.000875657	0.00135916	0.000382458	0.00077688
-7615	0.000582185	0.000961354	0.00101235	0.000506227	0.000848087	0.000985114	0.000453052	0.000892402	0.00108763
-7590	0.000970309	0.000769083	0.000809881	0.000911208	0.000954097	0.000656743	0.00113263	0.000764916	0.000932256
-7565	0.00155249	0.000672948	0.000708645	0.0011137	0.000636065	0.000875657	0.00135916	0.000892402	0.000155376
-7540	0.000873278	0.000865218	0.000809881	0.00141743	0.000742076	0.00109457	0.000453052	0.00101989	0.000466128
-7515	0.000776247	0.00105749	0.000809881	0.000809963	0.00159016	0.000656743	0.000679579	0.000764916	0.00155376
-7490	0.000582185	0.000769083	0.00101235	0.000911208	0.000848087	0.000875657	0.000566316	0.00063743	0.000932256
-7465	0.000776247	0.000865218	0.00101235	0.00101245	0.000954097	0.000656743	0.000906105	0.000892402	0.000466128
-7440	0.00135843	0.000672948	0.00040494	0.00101245	0.000848087	0.0007662	0.000792842	0.00140235	0.00108763
-7415	0.00106734	0.000576812	0.00101235	0.000911208	0.000848087	0.00120403	0.000792842	0.000764916	0.00139838
-7390	0.00106734	0.000961354	0.00101235	0.000607472	0.000954097	0.00120403	0.000906105	0.00114737	0.00077688
-7365	0.000679216	0.00105749	0.000708645	0.00101245	0.00116612	0.0007662	0.00113263	0.00165732	0.00077688
-7340	0.000970309	0.000769083	0.000708645	0.000809963	0.00127213	0.0007662	0.00101937	0.00165732	0.00155376
-7315	0.000291093	0.000672948	0.00111359	0.000809963	0.00116612	0.000985114	0.000679579	0.000764916	0.000621504
-7290	0.000679216	0.00124976	0.000809881	0.000911208	0.000636065	0.000437828	0.000566316	0.000509944	0.00124301
-7265	0.000970309	0.00105749	0.000809881	0.00101245	0.000742076	0.000875657	0.00101937	0.00101989	0.000932256
-7240	0.000873278	0.0013459	0.00131606	0.00101245	0.000636065	0.000875657	0.000906105	0.000892402	0.00124301
-7215	0.000776247	0.000865218	0.00060741	0.00101245	0.00106011	0.000437828	0.000226526	0.000254972	0.000310752
-7190	0.000485154	0.000865218	0.000708645	0.000607472	0.000848087	0.0007662	0.000339789	0.000509944	0.000621504
-7165	0.000388123	0.00115362	0.00060741	0.000809963	0.000742076	0.000656743	0.00124589	0.000892402	0.00077688
-7140	0.000485154	0.0013459	0.000809881	0.000809963	0.000636065	0.000547285	0.00124589	0.000892402	0.000466128
-7115	0.000485154	0.000865218	0.000708645	0.000607472	0.000424043	0.000218914	0.000339789	0.00063743	0.000466128
-7090	0.000679216	0.000672948	0.00060741	0.000303736	0.000742076	0.000656743	0.000453052	0.00063743	0.000621504
-7065	0.000485154	0.000961354	0.000911116	0.000303736	0.000848087	0.000328371	0.000566316	0.000892402	0.000621504
-7040	0.000776247	0.000576812	0.000506175	0.000708717	0.000954097	0.000547285	0.00124589	0.000127486	0.000466128
-7015	0.000388123	0.000865218	0.00020247	0.000506227	0.000848087	0.000985114	0.000906105	0.000382458	0.00077688
-6990	0.000485154	0.000865218	0.00040494	0.000809963	0.000954097	0.000985114	0.000566316	0.00063743	0.00077688
-6965	0.000485154	0.00105749	0.000708645	0.000809963	0.000954097	0.000656743	0.000906105	0.00063743	0.000932256
-6940	0.000291093	0.00105749	0.00040494	0.000101245	0.000424043	0.000328371	0.000339789	0.00063743	0.000310752
-6915	0.000776247	0.000384541	0.000911116	0.000607472	0.000530054	0.000218914	0.000453052	0.000764916	0.00077688
-6890	0.000388123	0.000865218	0.00060741	0.000506227	0.000954097	0.000437828	0.000566316	0.000764916	0.000310752
-6865	0.000388123	0.000961354	0.000506175	0.000506227	0.000530054	0.000985114	0.000453052	0.000509944	0.00108763
-6840	0.000873278	0.000288406	0.000911116	0.000506227	0.000954097	0.000437828	0.000792842	0.00063743	0.00077688
-6815	0.000388123	0.000865218	0.000809881	0.000303736	0.000212022	0.000109457	0.000906105	0.000892402	0.000621504
-6790	0.000679216	0.00105749	0.000911116	0.000708717	0.000424043	0.000437828	0.000453052	0.000382458	0.000621504
-6765	0.000970309	0.000769083	0.000809881	0.000202491	0.000742076	0.000656743	0.000792842	0.00114737	0.00077688
-6740	0.000582185	0.000288406	0.000809881	0.000708717	0.000848087	0.000437828	0.000226526	0.00152983	0.00077688
-6715	0.000776247	0.000672948	0.000303705	0.000506227	0.000212022	0.000547285	0.000906105	0.000509944	0.00077688
-6690	0.000582185	0.000672948	0.000506175	0.000809963	0.000848087	0.0007662	0.000226526	0.000382458	0.00108763
-6665	0.000485154	9.61354e-05	0.000506175	0.00101245	0.000636065	0.000328371	0.000453052	0.00114737	0.000310752
-6640	0.000776247	0.000769083	0.00121482	0.00101245	0.000636065	0.000985114	0.000339789	0.000382458	0.000310752
-6615	0.000582185	0.00173044	0.000911116	0.000607472	0.000318032	0.000985114	0.000566316	0.000509944	0.00217526
-6590	0.000776247	0.000961354	0.000911116	0.000708717	0.000636065	0.000328371	0.000906105	0.00114737	0.000932256
-6565	0.000582185	0.000576812	0.00121482	0.000809963	0.000742076	0.000109457	0.000679579	0.000892402	0.000310752
-6540	0.000970309	0.000769083	0.000506175	0.000911208	0.000954097	0.00131349	0.000792842	0.000764916	0.00139838
-6515	0.000485154	0.00124976	0.00121482	0.00101245	0.000954097	0.000328371	0.00101937	0.00114737	0.00155376
-6490	0.000776247	0.00124976	0.000708645	0.00121494	0.00127213	0.000985114	0.000679579	0.000892402	0.000932256
-6465	0.00106734	0.000865218	0.00040494	0.00131619	0.000636065	0.00120403	0.000906105	0.000254972	0.00108763
-6440	0.0012614	0.00124976	0.000708645	0.000303736	0.00106011	0.00131349	0.00169895	0.00101989	0.000621504
-6415	0.000970309	0.00115362	0.000506175	0.00101245	0.00137814	0.00142294	0.00113263	0.000509944	0.00124301
-6390	0.000970309	0.0016343	0.00131606	0.00101245	0.000954097	0.000875657	0.00113263	0.00101989	0.000621504
-6365	0.0012614	0.00105749	0.00121482	0.000809963	0.000954097	0.00142294	0.000792842	0.00127486	0.00155376
-6340	0.000582185	0.00105749	0.00101235	0.0011137	0.00137814	0.00120403	0.00101937	0.000764916	0.00108763
-6315	0.000679216	0.000769083	0.00101235	0.0011137	0.000742076	0.00131349	0.00113263	0.00216726	0.00155376
-6290	0.00135843	0.00144203	0.00111359	0.000911208	0.00116612	0.00175131	0.00135916	0.00114737	0.00139838
-6265	0.000970309	0.000865218	0.00131606	0.00121494	0.00116612	0.00164186	0.00158568	0.0017848	0.00108763
-6240	0.00174656	0.0013459	0.00111359	0.00131619	0.00180218	0.0015324	0.00147242	0.000764916	0.00139838
-6215	0.00145546	0.0013459	0.00161976	0.000911208	0.00148415	0.00175131	0.00135916	0.00216726	0.00201989
-6190	0.00145546	0.00173044	0.001721	0.00182242	0.00190819	0.00109457	0.00260505	0.00191229	0.000932256
-6165	0.00155249	0.000865218	0.00101235	0.00172117	0.00180218	0.00131349	0.00181221	0.00140235	0.00217526
-6140	0.00155249	0.00115362	0.0020247	0.00212615	0.00212022	0.00240806	0.00135916	0.0017848	0.000932256
-6115	0.00174656	0.00201884	0.00182223	0.00161993	0.00137814	0.00164186	0.00169895	0.00165732	0.00139838
-6090	0.00184359	0.00240338	0.00182223	0.00232864	0.00222623	0.00218914	0.00169895	0.00114737	0.00139838
-6065	0.00155249	0.00173044	0.00151853	0.00182242	0.00201421	0.00186077	0.00192547	0.00165732	0.00124301
-6040	0.00242577	0.0016343	0.0020247	0.0022274	0.00106011	0.00164186	0.00203874	0.0017848	0.00139838
-6015	0.00184359	0.00201884	0.0020247	0.00131619	0.00169617	0.00197023	0.00181221	0.00191229	0.00155376
-5990	0.00184359	0.00259565	0.00192347	0.00182242	0.00159016	0.0022986	0.00226526	0.00152983	0.00310752
-5965	0.00281389	0.00201884	0.00263211	0.00202491	0.00201421	0.00207968	0.00203874	0.00127486	0.00186451
-5940	0.00281389	0.00230725	0.00253088	0.00161993	0.00190819	0.00251751	0.00169895	0.00229475	0.00217526
-5915	0.00232874	0.00278793	0.00192347	0.00151868	0.00328634	0.0015324	0.002152	0.00229475	0.00295214
-5890	0.00261983	0.00211498	0.00263211	0.0022274	0.00265027	0.00295534	0.00192547	0.00165732	0.00170914
-5865	0.00300796	0.00201884	0.00253088	0.00253113	0.00328634	0.00207968	0.00169895	0.00165732	0.00248602
-5840	0.00310499	0.00288406	0.00283458	0.00283487	0.00254426	0.00251751	0.00226526	0.00242223	0.00357365
-5815	0.00281389	0.00221111	0.00283458	0.00293611	0.00190819	0.00317426	0.00192547	0.00267721	0.00279677
-5790	0.00242577	0.00288406	0.00242964	0.0033411	0.00212022	0.00295534	0.00260505	0.00293218	0.00403978
-5765	0.00291093	0.00249952	0.00263211	0.00283487	0.00275628	0.00350263	0.00328463	0.00305966	0.00217526
-5740	0.00300796	0.00288406	0.00293582	0.00263238	0.00371038	0.00350263	0.00226526	0.00280469	0.00264139
-5715	0.00271686	0.00288406	0.00232841	0.00293611	0.00307431	0.00372154	0.00294484	0.00216726	0.00295214
-5690	0.00242577	0.0029802	0.00303705	0.00202491	0.00265027	0.0030648	0.0030581	0.00216726	0.00372902
-5665	0.00359014	0.00278793	0.0020247	0.00283487	0.00339235	0.00207968	0.00362442	0.00369709	0.0032629
-5640	0.00310499	0.00201884	0.00293582	0.00283487	0.00307431	0.0030648	0.00385095	0.00305966	0.0038844
-5615	0.00242577	0.00374928	0.00283458	0.00273362	0.00265027	0.00240806	0.00385095	0.00344212	0.00279677
-5590	0.00320202	0.00346087	0.00384693	0.00273362	0.00307431	0.00339317	0.00396421	0.00254972	0.00310752
-5565	0.00397827	0.00336474	0.00242964	0.00445479	0.00275628	0.00339317	0.00328463	0.00242223	0.00341827
-5540	0.00203765	0.00288406	0.00212594	0.0031386	0.00349836	0.00273643	0.00249179	0.00305966	0.00310752
-5515	0.00261983	0.00278793	0.00313829	0.00323985	0.00201421	0.00251751	0.00203874	0.00280469	0.0032629
-5490	0.00145546	0.00336474	0.00344199	0.00273362	0.00434644	0.00207968	0.00339789	0.00446201	0.00372902
-5465	0.00291093	0.00317247	0.00283458	0.00303736	0.0029683	0.00328371	0.00317137	0.00420704	0.00357365
-5440	0.00261983	0.00384541	0.00283458	0.00323985	0.00360437	0.00284588	0.00283158	0.00420704	0.00264139
-5415	0.00271686	0.00230725	0.00263211	0.00242989	0.00254426	0.00339317	0.00260505	0.00254972	0.00403978
-5390	0.00261983	0.00269179	0.00293582	0.0022274	0.00307431	0.00295534	0.00283158	0.00318715	0.00233064
-5365	0.00329905	0.00278793	0.00313829	0.00273362	0.00339235	0.00350263	0.00203874	0.00229475	0.00372902
-5340	0.00300796	0.00307633	0.00334076	0.00394857	0.00318032	0.00339317	0.00498358	0.00407955	0.00372902
-5315	0.00310499	0.00269179	0.00313829	0.00354359	0.00275628	0.00295534	0.00453052	0.00305966	0.00248602
-5290	0.00329905	0.00336474	0.00313829	0.00263238	0.00307431	0.00317426	0.00441726	0.00331464	0.00357365
-5265	0.00397827	0.00442223	0.00334076	0.00283487	0.00349836	0.0022986	0.00237853	0.00433452	0.00372902
-5240	0.00261983	0.00278793	0.00364446	0.00344234	0.00254426	0.00240806	0.00339789	0.00356961	0.00310752
-5215	0.00300796	0.00240338	0.00273335	0.0042523	0.00381639	0.00295534	0.00419074	0.00344212	0.00248602
-5190	0.00261983	0.0032686	0.00253088	0.0033411	0.00339235	0.00284588	0.002152	0.00216726	0.0038844
-5165	0.00223171	0.00365314	0.00303705	0.00283487	0.00318032	0.00328371	0.00294484	0.00344212	0.00310752
-5140	0.00310499	0.0029802	0.00384693	0.00242989	0.00371038	0.00273643	0.00260505	0.00382458	0.0032629
-5115	0.00368717	0.00403769	0.00293582	0.0031386	0.00360437	0.00273643	0.0030581	0.00254972	0.00248602
-5090	0.00329905	0.00192271	0.0037457	0.00323985	0.00328634	0.0030648	0.0030581	0.00293218	0.00233064
-5065	0.00223171	0.00240338	0.00334076	0.0031386	0.00190819	0.00317426	0.00317137	0.00331464	0.00217526
-5040	0.00261983	0.00115362	0.00313829	0.00303736	0.00265027	0.00207968	0.00192547	0.00369709	0.0038844
-5015	0.00242577	0.00288406	0.0040494	0.00242989	0.00275628	0.00262697	0.00396421	0.00344212	0.00233064
-4990	0.00271686	0.00259565	0.00212594	0.0033411	0.00381639	0.00262697	0.00351116	0.00420704	0.00279677
-4965	0.00320202	0.00192271	0.00273335	0.00323985	0.0029683	0.00186077	0.00385095	0.00216726	0.00357365
-4940	0.00300796	0.00355701	0.00273335	0.00263238	0.00328634	0.0022986	0.00203874	0.00203978	0.00295214
-4915	0.00300796	0.00201884	0.0020247	0.00263238	0.00349836	0.00295534	0.00237853	0.00267721	0.00248602
-4890	0.00213468	0.00201884	0.00313829	0.00263238	0.00233224	0.00251751	0.00249179	0.00318715	0.0032629
-4865	0.00135843	0.00240338	0.00182223	0.00364483	0.00190819	0.00317426	0.00249179	0.00229475	0.00264139
-4840	0.00242577	0.00153817	0.0020247	0.00182242	0.00201421	0.00251751	0.00260505	0.00216726	0.00201989
-4815	0.0012614	0.00144203	0.00182223	0.0022274	0.00169617	0.00207968	0.00169895	0.00254972	0.00124301
-4790	0.00232874	0.00221111	0.00242964	0.0022274	0.00159016	0.00164186	0.00158568	0.00229475	0.00233064
-4765	0.00232874	0.00240338	0.00151853	0.00161993	0.00159016	0.00273643	0.00203874	0.00152983	0.00170914
-4740	0.00261983	0.00259565	0.0020247	0.00172117	0.00212022	0.00186077	0.00271831	0.00152983	0.00155376
-4715	0.00213468	0.00211498	0.00151853	0.00131619	0.00190819	0.00197023	0.00249179	0.00293218	0.00139838
-4690	0.00184359	0.0016343	0.00151853	0.00151868	0.00116612	0.00131349	0.00113263	0.00152983	0.00186451
-4665	0.00203765	0.0016343	0.001721	0.00141743	0.00201421	0.000875657	0.00147242	0.00127486	0.00155376
-4640	0.00184359	0.00173044	0.000506175	0.00212615	0.00106011	0.00197023	0.000906105	0.00114737	0.00139838
-4615	0.000776247	0.000961354	0.0020247	0.000911208	0.000954097	0.00120403	0.000339789	0.00152983	0.00108763
-4590	0.00116437	0.000961354	0.00161976	0.000911208	0.00116612	0.0015324	0.00113263	0.00063743	0.00186451
-4565	0.00116437	0.000769083	0.00101235	0.00161993	0.00127213	0.0007662	0.000679579	0.000509944	0.00124301
-4540	0.00164952	0.000865218	0.00131606	0.000708717	0.00169617	0.000985114	0.00113263	0.00114737	0.00170914
-4515	0.00135843	0.000961354	0.00121482	0.00101245	0.00137814	0.00120403	0.00113263	0.00140235	0.00124301
-4490	0.0012614	0.00153817	0.000911116	0.00101245	0.00116612	0.00142294	0.00158568	0.00127486	0.00108763
-4465	0.00145546	0.00144203	0.00131606	0.000708717	0.00127213	0.00109457	0.00147242	0.000892402	0.00155376
-4440	0.000873278	0.000576812	0.00101235	0.00101245	0.000530054	0.000547285	0.000566316	0.00114737	0.00139838
-4415	0.00106734	0.000769083	0.00151853	0.00121494	0.00106011	0.00131349	0.000339789	0.00063743	0.00139838
-4390	0.000970309	0.0013459	0.00141729	0.000506227	0.000742076	0.00175131	0.00101937	0.00101989	0.00108763
-4365	0.000970309	0.000288406	0.000506175	0.000809963	0.000848087	0.000875657	0.000453052	0.000127486	0.000310752
-4340	0.00106734	0.000384541	0.000911116	0.000404981	0.000742076	0.000656743	0.000566316	0.00127486	0.00077688
-4315	0.000776247	0.000865218	0.00060741	0.000607472	0.000848087	0.00120403	0.000679579	0.000764916	0.00124301
-4290	0.000873278	0.00105749	0.000708645	0.000101245	0.000424043	0.000656743	0.00101937	0.000254972	0.00139838
-4265	0.000873278	0.000576812	0.00060741	0.000607472	0.000530054	0.000875657	0.000679579	0.000764916	0.000932256
-4240	0.000776247	0.000576812	0.00060741	0.00121494	0.00106011	0.0007662	0.000906105	0.000892402	0.00108763
-4215	0.000679216	0.000480677	0.00060741	0.000708717	0.000848087	0.000547285	0.000226526	0.000764916	0.000621504
-4190	0.00106734	0.000576812	0.000303705	0.000506227	0.000848087	0.000656743	0.000906105	0.000892402	0.000466128
-4165	0.000485154	0.000865218	0.00101235	0.000202491	0.000848087	0.000218914	0.000226526	0.000509944	0.000621504
-4140	0.000582185	0.00124976	0.00040494	0.000708717	0.00116612	0.000328371	0.000113263	0.00101989	0.000466128
-4115	0.000388123	0.000384541	0.00141729	0.000809963	0.000742076	0.000547285	0.000453052	0.00063743	0.000310752
-4090	0.000485154	0.000865218	0.00060741	0.000809963	0.000530054	0.000656743	0.000679579	0.000509944	0.00077688
-4065	0.000291093	0.000865218	0.00060741	0.000506227	0.000424043	0.0007662	0.000566316	0.000764916	0.000310752
-4040	0.000582185	0.000384541	0.000809881	0.000506227	0.000424043	0.000437828	0.000226526	0.000509944	0.00108763
-4015	0.000776247	0.000961354	0.00020247	0.000708717	0.000742076	0.000547285	0.000566316	0.000764916	0.00108763
-3990	0.000776247	9.61354e-05	0.00131606	0.000404981	0.000106011	0.000985114	0.000226526	0.000127486	0.000466128
-3965	0.000388123	0.000576812	0.00040494	0.000809963	0.000530054	0.000656743	0.000453052	0.00114737	0.000466128
-3940	0.000388123	0.000961354	0.00020247	0.00101245	0.000636065	0.000656743	0.000792842	0.000509944	0.000932256
-3915	0.000776247	0.000288406	0.000303705	0.000404981	0.000424043	0.00120403	0.000453052	0.000254972	0.000155376
-3890	0.000291093	0.000192271	0.000506175	0.000202491	0.000318032	0.000656743	0.000679579	0.00114737	0.00077688
-3865	0.000776247	0.000672948	0.00040494	0.000607472	0.000848087	0.000437828	0.000792842	0.000254972	0.000310752
-3840	0.000485154	0.000672948	0.00040494	0.000708717	0.000530054	0.000218914	0.000453052	0.000509944	0.00108763
-3815	0.000388123	0.000480677	0.00060741	0.000404981	0.000742076	0.000656743	0.000906105	0.000382458	0.000310752
-3790	0.000582185	0.000576812	0.00040494	0.000809963	0.000106011	0.000437828	0.000566316	0.000254972	0.000310752
-3765	9.70309e-05	0.000576812	0.00040494	0.000809963	0.000424043	0.000218914	0.000453052	0.000382458	0.000466128
-3740	0.000679216	0.000480677	0.00040494	0.000303736	0.000424043	0.000328371	0.000339789	0.000382458	0.00077688
-3715	0.000388123	0.000769083	0.00020247	0.000607472	0.000424043	0.000328371	0.000566316	0.00063743	0
-3690	0.000388123	0.000384541	0.00020247	0.000506227	0.000530054	0.000109457	0.000339789	0.000764916	0.000155376
-3665	0.000582185	0.000769083	0.000506175	0.000607472	0.000106011	0.000437828	0.000906105	0.000254972	0.00077688
-3640	0.000873278	0.000480677	0.000708645	0.000303736	0.000636065	0.000437828	0.00101937	0.000509944	0.000155376
-3615	0.000582185	0.000288406	0.00040494	0.000303736	0.000636065	0.000218914	0.000566316	0.000254972	0.000310752
-3590	0.000485154	0.000961354	0.000506175	0.000506227	0.000106011	0.000656743	0.000226526	0.000892402	0.000155376
-3565	0.000582185	0.000576812	0.00060741	0.000202491	0.000742076	0.000656743	0.000906105	0.000382458	0.000310752
-3540	0.000582185	0.000769083	0.000708645	0.000911208	0.000424043	0.000109457	0.000339789	0.000254972	0.000621504
-3515	0.000679216	0.000672948	0.000101235	0.000607472	0.000318032	0.000437828	0.000113263	0.000127486	0.00124301
-3490	0.000194062	0.00105749	0.000809881	0.000607472	0.000106011	0.000328371	0.00101937	0.000509944	0.000466128
-3465	0.000388123	0.000672948	0.00060741	0.000303736	0.000106011	0.000437828	0.000679579	0.000509944	0.000466128
-3440	0.000485154	0.000672948	0.00040494	0.000404981	0.000424043	0.000328371	0.000792842	0.00063743	0
-3415	0.000291093	0.000480677	0.00020247	0.000607472	0.000742076	0.0007662	0.000906105	0.00063743	0.00077688
-3390	0.000485154	0.000288406	0.000506175	0.000809963	0.000742076	0.000875657	0.000453052	0.00063743	0.000155376
-3365	0.000388123	0.000384541	0.000506175	0.000607472	0.000530054	0.000547285	0.000566316	0.000127486	0.00077688
-3340	0.000582185	0.000672948	0.00040494	0.000404981	0.000424043	0.000328371	0.000906105	0.000764916	0.000310752
-3315	0.000194062	9.61354e-05	0.000506175	0.00101245	0.000318032	0.00109457	0.000566316	0.000382458	0.000621504
-3290	0.000679216	0.000192271	0.00060741	0.000607472	0.00106011	0.000656743	0.000566316	0.000764916	0.00077688
-3265	0.000388123	0.00105749	0.00060741	0.000708717	0.000424043	0.000437828	0.000226526	0.000509944	0.000310752
-3240	0.000291093	0.000769083	0.000506175	0.000506227	0.000636065	0.000218914	0.000339789	0.000892402	0.00077688
-3215	0.000485154	0.000480677	0.000303705	0.000303736	0.000530054	0.000437828	0.000792842	0.00063743	0.00077688
-3190	0.000485154	0.000384541	0.000911116	0	0.000212022	0.000875657	0.000453052	0.000509944	0.00077688
-3165	0.00116437	0.000288406	0.00020247	0.000708717	0.000530054	0	0.000453052	0.000254972	0.000310752
-3140	0.000485154	0.000384541	0.00040494	0.000607472	0.000530054	0.000437828	0.000792842	0.000764916	0.000310752
-3115	0.000679216	0.000961354	0.00020247	0.000303736	0.000424043	0.000437828	0.000113263	0.00063743	0.000466128
-3090	0.000582185	0.000384541	0.00020247	0.000506227	0.000742076	0.000547285	0	0.000254972	0.000310752
-3065	0.000776247	0.000865218	0.000506175	0.000708717	0.000318032	0.000547285	0.000453052	0.000127486	0.000466128
-3040	0.000194062	0.000769083	0.000911116	0.000202491	0.000636065	0.0007662	0.000113263	0.000382458	0.000466128
-3015	0.000679216	0.000672948	0.00020247	0.000404981	0.000636065	0.000656743	0.000339789	0.00063743	0.000932256
-2990	0.000679216	0.000480677	0.000809881	0.000506227	0.000424043	0.000656743	0.000453052	0.00063743	0.000621504
-2965	0.000291093	0.000288406	0.000506175	0.000708717	0.000318032	0.000437828	0.000566316	0.00063743	0.000310752
-2940	0.000485154	0.000961354	0.000303705	0.000506227	0.000954097	0.000547285	0.000906105	0.000509944	0.00077688
-2915	0.000582185	0.000288406	0.000506175	0.000911208	0.000636065	0.0007662	0.000339789	0.000382458	0.000466128
-2890	0.000291093	0.000480677	0.000708645	0.000202491	0.000318032	0.000547285	0.000679579	0.00063743	0.000466128
-2865	0.000970309	0.000576812	0.000708645	0.000607472	0.000318032	0.000547285	0.000453052	0.000764916	0.000310752
-2840	0.000291093	0.000576812	0.00040494	0.000911208	0.000424043	0.000656743	0.000906105	0.000509944	0.000466128
-2815	0.00116437	0.000865218	0.000708645	0.000607472	0.000742076	0.000437828	0.000792842	0.000764916	0.000621504
-2790	0.000776247	0.00124976	0.00101235	0.000708717	0.000530054	0.000656743	0.000906105	0.000509944	0.000155376
-2765	0.000679216	0.000865218	0.00101235	0.00101245	0.000848087	0.000328371	0.000339789	0.000509944	0.000466128
-2740	0.00116437	0.000480677	0.000506175	0.000607472	0.000318032	0.000656743	0.000679579	0.000892402	0.000621504
-2715	0.000970309	0.000865218	0.00060741	0.00101245	0.000530054	0.0007662	0.00113263	0.000509944	0.000155376
-2690	0.000485154	0.00153817	0.000809881	0.000708717	0.00106011	0.0015324	0.000906105	0.000509944	0.000466128
-2665	0.000776247	0.000769083	0.00121482	0.000708717	0.000848087	0.000437828	0.000906105	0.000764916	0.00124301
-2640	0.000679216	0.00124976	0.00101235	0.00101245	0.000530054	0.000547285	0.000453052	0.000764916	0.000310752
-2615	0.000970309	0.00105749	0.00121482	0.000911208	0.000954097	0.0007662	0.000906105	0.000509944	0.00108763
-2590	0.000873278	0.000672948	0.000809881	0.000708717	0.00106011	0.000547285	0.000906105	0.00114737	0.000310752
-2565	0.00135843	0.0013459	0.000303705	0.0011137	0.000424043	0.000656743	0.000792842	0.00063743	0.00077688
-2540	0.000970309	0.000961354	0.000911116	0.0011137	0.000530054	0.000875657	0.000453052	0.00152983	0.000621504
-2515	0.000970309	0.00105749	0.00131606	0.0011137	0.000636065	0.0007662	0.000453052	0.00063743	0.00108763
-2490	0.0012614	0.000672948	0.000708645	0.000911208	0.000848087	0.000985114	0.000792842	0.00140235	0.000621504
-2465	0.00106734	0.000672948	0.000708645	0.0011137	0.000848087	0.0007662	0.000566316	0.00063743	0.000621504
-2440	0.00116437	0.000769083	0.000708645	0.0011137	0.000212022	0.000328371	0.000453052	0.000254972	0.000621504
-2415	0.000970309	0.000672948	0.00101235	0.000809963	0.000424043	0.000875657	0.00124589	0.000509944	0.000932256
-2390	0.000970309	0.000576812	0.000911116	0.0011137	0.000636065	0.0015324	0.000906105	0.00114737	0.000466128
-2365	0.000776247	0.000769083	0.000809881	0.000607472	0.000954097	0.0007662	0.000453052	0.000892402	0.000932256
-2340	0.000873278	0.0016343	0.00151853	0.00131619	0.000424043	0.000218914	0.000792842	0.000764916	0.00077688
-2315	0.00145546	0.000865218	0.000911116	0.0011137	0.00116612	0.000656743	0.00101937	0.000764916	0.000932256
-2290	0.000776247	0.00115362	0.00151853	0.00131619	0.000636065	0.000656743	0.00101937	0.00101989	0.00077688
-2265	0.0012614	0.00182657	0.000911116	0.000708717	0.000954097	0.0015324	0.00158568	0.00101989	0.00124301
-2240	0.00116437	0.000865218	0.00151853	0.000607472	0.000954097	0.000985114	0.000906105	0.000509944	0.00108763
-2215	0.00164952	0.00182657	0.00101235	0.00121494	0.000954097	0.00131349	0.000792842	0.00114737	0.000466128
-2190	0.00194062	0.0013459	0.000506175	0.00101245	0.000954097	0.000656743	0.000792842	0.000509944	0.000621504
-2165	0.00184359	0.00115362	0.00101235	0.00101245	0.00127213	0.000547285	0.00113263	0.00114737	0.00077688
-2140	0.00106734	0.00115362	0.00101235	0.00161993	0.000742076	0.0007662	0.000906105	0.00063743	0.000932256
-2115	0.00116437	0.00115362	0.00111359	0.00121494	0.000954097	0.000547285	0.00113263	0.00101989	0.00077688
-2090	0.000485154	0.00192271	0.00121482	0.00131619	0.00127213	0.0007662	0.00101937	0.00127486	0.000932256
-2065	0.00135843	0.00182657	0.00131606	0.000911208	0.00116612	0.00142294	0.00101937	0.00101989	0
-2040	0.00155249	0.000865218	0.00182223	0.00151868	0.000636065	0.000875657	0.000339789	0.00114737	0.000466128
-2015	0.00261983	0.00182657	0.000809881	0.00202491	0.00106011	0.0007662	0.00113263	0.00114737	0.000621504
-1990	0.00213468	0.00153817	0.00101235	0.00202491	0.00116612	0.000985114	0.00124589	0.00063743	0.00077688
-1965	0.00271686	0.00173044	0.000911116	0.000809963	0.00137814	0.0007662	0.000906105	0.00152983	0.00108763
-1940	0.00194062	0.00144203	0.00121482	0.00101245	0.000954097	0.00109457	0.00101937	0.00191229	0.000155376
-1915	0.00320202	0.00182657	0.0020247	0.00121494	0.00190819	0.0007662	0.000566316	0.00152983	0.000466128
-1890	0.00164952	0.0016343	0.00111359	0.00253113	0.000954097	0.00109457	0.00135916	0.00063743	0.00139838
-1865	0.00223171	0.00153817	0.00182223	0.00263238	0.00180218	0.0015324	0.00124589	0.00114737	0.00077688
-1840	0.00242577	0.00221111	0.0020247	0.00192366	0.00137814	0.00120403	0.00135916	0.00127486	0.00108763
-1815	0.00281389	0.00182657	0.00161976	0.00121494	0.00116612	0.000985114	0.00169895	0.00140235	0.000621504
-1790	0.00320202	0.00192271	0.00283458	0.00161993	0.00233224	0.00218914	0.00147242	0	0.000310752
-1765	0.00329905	0.00211498	0.00161976	0.00172117	0.00212022	0.00142294	0.00181221	0.000509944	0.00108763
-1740	0.00320202	0.00278793	0.00303705	0.00212615	0.00201421	0.000875657	0.00135916	0.00101989	0.000932256
-1715	0.00397827	0.00269179	0.00253088	0.00202491	0.00148415	0.00109457	0.00147242	0.00063743	0.000621504
-1690	0.00320202	0.0029802	0.00212594	0.00202491	0.00222623	0.00142294	0.00135916	0.00101989	0.000621504
-1665	0.00339608	0.00346087	0.00303705	0.00273362	0.00201421	0.0022986	0.00192547	0.00114737	0.000621504
-1640	0.00368717	0.00317247	0.00263211	0.00151868	0.00275628	0.0022986	0.00135916	0.00203978	0.000466128
-1615	0.00242577	0.00317247	0.00273335	0.0022274	0.00137814	0.0022986	0.00135916	0.00127486	0.000932256
-1590	0.00436639	0.00374928	0.00344199	0.00303736	0.00222623	0.00109457	0.00169895	0.00114737	0.000621504
-1565	0.00349311	0.00451836	0.00425187	0.00293611	0.00286229	0.00197023	0.00124589	0.00152983	0.000621504
-1540	0.00436639	0.00394155	0.00283458	0.00263238	0.00254426	0.00251751	0.00237853	0.00203978	0.00124301
-1515	0.00426936	0.00307633	0.00323952	0.00323985	0.0029683	0.00218914	0.00192547	0.00165732	0.00124301
-1490	0.00417233	0.00422996	0.00313829	0.00364483	0.00201421	0.00317426	0.00203874	0.00267721	0.00077688
-1465	0.00688919	0.00422996	0.00556793	0.00394857	0.00307431	0.00273643	0.00237853	0.00203978	0.00139838
-1440	0.00611294	0.00605653	0.00445434	0.00374608	0.00307431	0.00207968	0.00249179	0.00254972	0.00139838
-1415	0.00562779	0.00442223	0.00546669	0.0031386	0.0039224	0.003831	0.00260505	0.0017848	0.00155376
-1390	0.00572482	0.00701788	0.00455558	0.00354359	0.00307431	0.00394046	0.00328463	0.00191229	0.00077688
-1365	0.00815059	0.00605653	0.00536546	0.005366	0.00339235	0.00394046	0.00396421	0.00203978	0.00108763
-1340	0.00650107	0.00557585	0.00566916	0.00506227	0.00286229	0.00350263	0.00328463	0.00254972	0.00155376
-1315	0.00892684	0.00567199	0.00475805	0.00556849	0.00413442	0.00328371	0.00385095	0.00344212	0.00124301
-1290	0.00776247	0.00596039	0.0060741	0.00658095	0.00466448	0.00372154	0.00362442	0.00305966	0.00108763
-1265	0.00776247	0.00682561	0.00637781	0.00607472	0.00424043	0.00437828	0.00441726	0.00382458	0.00170914
-1240	0.00815059	0.00769083	0.00708645	0.005366	0.00413442	0.00437828	0.00543663	0.00293218	0.00155376
-1215	0.0107704	0.00884445	0.00678275	0.00597347	0.00583059	0.00514448	0.00351116	0.00382458	0.00186451
-1190	0.00941199	0.00980581	0.00799757	0.00779589	0.00604262	0.00415937	0.00453052	0.00293218	0.00124301
-1165	0.0120318	0.00990194	0.00728892	0.00779589	0.00667868	0.00580123	0.00464379	0.00369709	0.00139838
-1140	0.00989715	0.0104788	0.00820004	0.00850461	0.00636065	0.00558231	0.00396421	0.00267721	0.000932256
-1115	0.0133903	0.0095174	0.00830128	0.00728966	0.0068907	0.00525394	0.00362442	0.00395207	0.00170914
-1090	0.0143606	0.0116324	0.00900992	0.00799838	0.00795081	0.0061296	0.00385095	0.00407955	0.00264139
-1065	0.0115467	0.00999808	0.0114396	0.0075934	0.0078448	0.00645797	0.00656926	0.00446201	0.00217526
-1040	0.0133903	0.0116324	0.0095161	0.0114407	0.00720874	0.00678634	0.00588968	0.00356961	0.00139838
-1015	0.0155249	0.0115362	0.0104272	0.0098208	0.00699671	0.00744308	0.00702231	0.0045895	0.00310752
-990	0.0163012	0.0141319	0.0108322	0.00911208	0.00720874	0.00930385	0.00487031	0.00382458	0.00217526
-965	0.0149428	0.0146126	0.0115408	0.0100233	0.00837485	0.00744308	0.00770189	0.00522693	0.00139838
-940	0.0185329	0.0171121	0.0131606	0.0124532	0.0115552	0.00941331	0.00792842	0.00407955	0.00201989
-915	0.018824	0.0171121	0.013363	0.0118457	0.0107071	0.00831874	0.00747537	0.00599184	0.00279677
-890	0.0225112	0.014228	0.0132618	0.0126557	0.0130393	0.00963222	0.00826821	0.00484447	0.00155376
-865	0.0193091	0.0165353	0.0148816	0.0134656	0.0113432	0.0099606	0.0125722	0.00713921	0.00466128
-840	0.0217349	0.0195155	0.0152865	0.0131619	0.0125093	0.0100701	0.00872126	0.00586435	0.0032629
-815	0.0225112	0.0201884	0.0175137	0.0138706	0.0138874	0.0123687	0.00974063	0.00701173	0.00528278
-790	0.0274597	0.0200923	0.0203482	0.016503	0.0151595	0.0111646	0.0118926	0.00752167	0.00372902
-765	0.0278479	0.0228802	0.0221705	0.0155918	0.0142054	0.0119308	0.00996715	0.00764916	0.00372902
-740	0.0273627	0.0207652	0.0203482	0.0180217	0.0166437	0.0163091	0.0127987	0.00777664	0.0032629
-715	0.0294974	0.0250913	0.0229804	0.020654	0.0157956	0.0154335	0.0135916	0.00968893	0.00372902
-690	0.0333786	0.0281677	0.0233853	0.0212615	0.0162197	0.0135727	0.0140446	0.00892402	0.00574891
-665	0.0371628	0.0249952	0.0247014	0.0229827	0.0194	0.0121497	0.0135916	0.0116012	0.00512741
-640	0.0330875	0.0308595	0.0265236	0.0229827	0.0208841	0.0166375	0.0152905	0.0108363	0.00574891
-615	0.0357074	0.0308595	0.0298643	0.0277412	0.0227923	0.017732	0.0188017	0.00917899	0.00528278
-590	0.0399767	0.0361469	0.0315853	0.0257163	0.0234284	0.0166375	0.0164232	0.00994391	0.00435053
-565	0.0442461	0.0368198	0.0290545	0.0271337	0.0243825	0.0218914	0.0205006	0.0142784	0.00574891
-540	0.0483214	0.0379735	0.0337113	0.0302723	0.0254426	0.0224387	0.0210669	0.0149159	0.0071473
-515	0.0469629	0.0398	0.0359384	0.0350309	0.0257606	0.0240806	0.0197078	0.013641	0.00574891
-490	0.0494857	0.0428764	0.035331	0.0336134	0.0263967	0.0267075	0.0195945	0.0161907	0.00497203
-465	0.056472	0.0441261	0.0375582	0.0384732	0.0286229	0.0249562	0.0229924	0.0132585	0.00885643
-440	0.0579274	0.0479715	0.0415064	0.0374608	0.0332874	0.0293345	0.028429	0.0155533	0.00916718
-415	0.0577334	0.0521054	0.0433286	0.0420168	0.0357256	0.0273643	0.0251444	0.0189954	0.00901181
-390	0.0611294	0.0545087	0.0474792	0.0439405	0.0330754	0.0305385	0.0268434	0.0198878	0.00901181
-365	0.0719969	0.061046	0.047378	0.0455604	0.039118	0.0341506	0.0300147	0.0224375	0.0102548
-340	0.0729672	0.061046	0.0538571	0.048699	0.0431464	0.0365587	0.028429	0.0215451	0.0105656
-315	0.0791772	0.0642184	0.0563879	0.0519388	0.0483409	0.0379816	0.030128	0.0248598	0.0142946
-290	0.0833495	0.0713324	0.0558818	0.0551787	0.0462207	0.0375438	0.032733	0.0232024	0.0125855
-265	0.0891714	0.06816	0.0639806	0.0565961	0.0468568	0.0423599	0.0402084	0.0265171	0.0121193
-240	0.0963516	0.078831	0.0684349	0.0578111	0.0528994	0.0427977	0.041341	0.0277919	0.0122747
-215	0.0993596	0.0890213	0.073193	0.0649995	0.0524754	0.0478327	0.0419074	0.0307241	0.0118086
-190	0.103241	0.0890213	0.07623	0.0698593	0.0596841	0.0502408	0.0481368	0.0309791	0.0174021
-165	0.114302	0.0876754	0.0828103	0.070973	0.0673169	0.0540718	0.0466644	0.031489	0.0153822
-140	0.117601	0.100077	0.0841263	0.0785664	0.0664688	0.0579028	0.0470042	0.031489	0.0161591
-115	0.125073	0.0945011	0.089998	0.075124	0.068271	0.0662215	0.055952	0.0402856	0.0184897
-90	0.118378	0.101519	0.0915165	0.0718842	0.0761158	0.0639229	0.0593499	0.0377358	0.0172467
-65	0.116728	0.102961	0.0889856	0.0797813	0.0744196	0.0616243	0.0550459	0.0376084	0.0197328
-40	0.0899476	0.0761392	0.0738004	0.0666194	0.0626524	0.0525394	0.0480236	0.0311066	0.0197328
-15	0.0567631	0.0503749	0.052541	0.0472816	0.0417683	0.035683	0.036584	0.0238399	0.015693
10	0.0594799	0.0586426	0.0554768	0.0479903	0.0447366	0.043345	0.0402084	0.0254972	0.0174021
35	0.0980982	0.0879639	0.0793683	0.0735041	0.068483	0.057465	0.0511949	0.0382458	0.0197328
60	0.118184	0.105076	0.0894918	0.0773514	0.0718753	0.0646891	0.0609356	0.0377358	0.0197328
85	0.119736	0.100269	0.0940474	0.0845398	0.0752677	0.0600919	0.0567448	0.0370984	0.0167806
110	0.123423	0.103153	0.0871634	0.0805913	0.0706032	0.0618433	0.0523276	0.0401581	0.0160037
135	0.119057	0.0964238	0.0872646	0.0692518	0.0644546	0.0544002	0.0492695	0.0335288	0.0170914
160	0.108383	0.0929629	0.0815955	0.0677331	0.0629704	0.0530867	0.045645	0.0281744	0.0186451
185	0.108578	0.0942127	0.0688398	0.070163	0.0521573	0.0539623	0.0443991	0.0321265	0.0149161
210	0.0909179	0.0769083	0.0706621	0.065202	0.0541715	0.0495841	0.0388492	0.0299592	0.0163145
235	0.0970309	0.0761392	0.0704596	0.0576086	0.0503551	0.0441112	0.0381697	0.0286843	0.011964
260	0.0867456	0.0729667	0.0589188	0.0574061	0.0520513	0.0413748	0.0354514	0.0257522	0.0147607
285	0.0750049	0.0663334	0.0612472	0.053255	0.0479169	0.0423599	0.0363575	0.0247323	0.0111871
310	0.0718028	0.0646991	0.055983	0.049509	0.0444185	0.036887	0.0328463	0.0219276	0.0104102
335	0.0712206	0.0598923	0.0537558	0.0459654	0.0415562	0.0355736	0.0300147	0.0187404	0.0100994
360	0.0686978	0.0577774	0.0515286	0.0452567	0.0386939	0.031852	0.0285423	0.0179755	0.00994406
385	0.0678246	0.054701	0.046062	0.0405994	0.0381639	0.0323993	0.0260505	0.0173381	0.00901181
410	0.059868	0.0528744	0.0445434	0.0401944	0.0331814	0.0283494	0.0244648	0.017848	0.00963331
435	0.0559868	0.0481638	0.0430249	0.0381695	0.0357256	0.0270359	0.0225394	0.0163182	0.00885643
460	0.0509412	0.0456643	0.0377607	0.0362458	0.0288349	0.0281305	0.0224261	0.0159357	0.00823493
485	0.0520085	0.0384541	0.0352298	0.0322973	0.029789	0.025613	0.0188017	0.0135135	0.00823493
510	0.0474481	0.0411459	0.0330026	0.0307786	0.0272448	0.0225482	0.021973	0.0144059	0.0083903
535	0.043955	0.0372044	0.0330026	0.0269313	0.0259726	0.0225482	0.0201608	0.0131311	0.00574891
560	0.0457015	0.0371082	0.0280421	0.0284499	0.0238524	0.0213441	0.0185752	0.0141509	0.00466128
585	0.0392975	0.0314363	0.0300668	0.0287537	0.0234284	0.021563	0.0167629	0.00930648	0.00528278
610	0.0372598	0.0310517	0.0238915	0.0248051	0.0223683	0.0146673	0.0157436	0.0110913	0.00543816
635	0.0348341	0.0294174	0.0246001	0.0241976	0.0217322	0.0164186	0.0147242	0.0108363	0.00372902
660	0.0300796	0.0307633	0.0253088	0.0235902	0.0208841	0.016528	0.0143844	0.0113463	0.00621504
685	0.0304677	0.0268218	0.0217655	0.0205528	0.0177038	0.0152145	0.0134783	0.00917899	0.00497203
710	0.0275568	0.0260527	0.0240939	0.0155918	0.0163257	0.01412	0.0132518	0.00713921	0.00497203
735	0.025228	0.0221111	0.0213606	0.0157943	0.0144175	0.010289	0.0123457	0.00713921	0.00357365
760	0.0257132	0.0204768	0.0203482	0.016098	0.0147355	0.0131349	0.0114396	0.0100714	0.00372902
785	0.0237726	0.0197077	0.0179186	0.0159968	0.0157956	0.0116025	0.01076	0.00854156	0.00528278
810	0.0226082	0.0172082	0.0157927	0.0172117	0.0145235	0.0112741	0.0106467	0.00803162	0.00357365
835	0.0241607	0.0181696	0.0167038	0.0139719	0.010071	0.0099606	0.0095141	0.00841407	0.00264139
860	0.018824	0.0190348	0.0135655	0.0129594	0.0117672	0.0108363	0.0095141	0.00586435	0.0045059
885	0.0209587	0.0176889	0.0159951	0.011542	0.00996502	0.00886602	0.00713558	0.00535441	0.00233064
910	0.0185329	0.0139396	0.0130593	0.0121494	0.0103891	0.00886602	0.00838147	0.00522693	0.00372902
935	0.0183388	0.0154778	0.0117433	0.0124532	0.0110251	0.00820928	0.00747537	0.00446201	0.00310752
960	0.0165923	0.0151894	0.0121482	0.0129594	0.0106011	0.0100701	0.00883452	0.00662927	0.00233064
985	0.0145546	0.0109594	0.0113383	0.010327	0.0125093	0.00809982	0.00679579	0.00318715	0.00233064
1010	0.0163982	0.0105749	0.00931363	0.00971955	0.00954097	0.00897548	0.00713558	0.00471698	0.0032629
1035	0.012711	0.0111517	0.010326	0.00992204	0.00795081	0.00733363	0.00611621	0.00293218	0.00186451
1060	0.0115467	0.0104788	0.00921239	0.00880834	0.00837485	0.00645797	0.00611621	0.00407955	0.00155376
1085	0.0139724	0.00999808	0.00961733	0.00779589	0.00625464	0.00722417	0.00566316	0.00497195	0.00170914
1110	0.012614	0.00932513	0.00900992	0.00718842	0.00699671	0.00569177	0.004304	0.00369709	0.00201989
1135	0.0104793	0.0095174	0.00911116	0.005366	0.00710272	0.00623905	0.0052101	0.00305966	0.00233064
1160	0.0100912	0.00922899	0.00658028	0.00516351	0.00540655	0.00470665	0.00577642	0.00191229	0.00264139
1185	0.0101882	0.00701788	0.00698522	0.00556849	0.00498251	0.00361208	0.00362442	0.00293218	0.00248602
1210	0.0100912	0.00817151	0.00617534	0.00769464	0.0068907	0.00503503	0.00453052	0.00293218	0.00139838
1235	0.00950902	0.00740242	0.00556793	0.00556849	0.00604262	0.00339317	0.00351116	0.00369709	0.00170914
1260	0.00805356	0.00749856	0.00627657	0.00516351	0.00477049	0.00525394	0.00407747	0.00344212	0.00248602
1285	0.00640404	0.0062488	0.0057704	0.005366	0.0048765	0.00503503	0.00328463	0.00382458	0.00124301
1310	0.00708325	0.00644107	0.00516299	0.00556849	0.0039224	0.00404991	0.00339789	0.00242223	0.00170914
1335	0.00708325	0.00480677	0.00597287	0.00465728	0.00434644	0.00361208	0.00294484	0.00165732	0.00201989
1360	0.00708325	0.0062488	0.00617534	0.00455604	0.00434644	0.00372154	0.00294484	0.00229475	0.000932256
1385	0.00640404	0.00538358	0.00617534	0.00506227	0.00339235	0.00284588	0.00237853	0.00203978	0.00155376
1410	0.00640404	0.00586426	0.00566916	0.00384732	0.00254426	0.00328371	0.00339789	0.00216726	0.000621504
1435	0.00523967	0.00422996	0.00425187	0.00323985	0.00381639	0.00164186	0.00181221	0.0017848	0.00155376
1460	0.00523967	0.00307633	0.00425187	0.00354359	0.0029683	0.0030648	0.00260505	0.00191229	0.00108763
1485	0.00475451	0.00586426	0.00323952	0.00354359	0.00275628	0.00218914	0.00271831	0.0017848	0.000621504
1510	0.00543373	0.00480677	0.00415064	0.00232864	0.00307431	0.0030648	0.00283158	0.00191229	0.00186451
1535	0.00359014	0.00336474	0.0040494	0.00344234	0.00254426	0.00240806	0.00203874	0.0017848	0.00139838
1560	0.00494857	0.00336474	0.00242964	0.00263238	0.00233224	0.0022986	0.00203874	0.00140235	0.00108763
1585	0.00310499	0.00336474	0.00344199	0.00273362	0.00349836	0.00131349	0.00249179	0.00191229	0.000932256
1610	0.00397827	0.00269179	0.00313829	0.00283487	0.00222623	0.00164186	0.00249179	0.00152983	0.00233064
1635	0.00310499	0.00403769	0.00313829	0.00374608	0.00222623	0.00197023	0.00169895	0.00127486	0.00077688
1660	0.00291093	0.00451836	0.00182223	0.00192366	0.00243825	0.00218914	0.00135916	0.00165732	0.000932256
1685	0.00320202	0.00374928	0.00313829	0.00232864	0.00201421	0.0022986	0.00147242	0.00127486	0.000310752
1710	0.00359014	0.00230725	0.00283458	0.00151868	0.00212022	0.0015324	0.00158568	0.00114737	0.00077688
1735	0.00291093	0.00240338	0.00273335	0.00232864	0.00169617	0.00120403	0.000566316	0.00140235	0.000621504
1760	0.00300796	0.00221111	0.00212594	0.00202491	0.00222623	0.00164186	0.00158568	0.00140235	0.000932256
1785	0.00320202	0.00144203	0.00242964	0.00232864	0.00307431	0.00218914	0.00124589	0.0017848	0.00139838
1810	0.00281389	0.00230725	0.00111359	0.00182242	0.00275628	0.00175131	0.002152	0.00101989	0.00108763
1835	0.0025228	0.00269179	0.00242964	0.00131619	0.00159016	0.00131349	0.000792842	0.000509944	0.00077688
1860	0.00281389	0.00182657	0.00182223	0.00131619	0.00190819	0.00109457	0.000906105	0.00114737	0.000466128
1885	0.00223171	0.00269179	0.00141729	0.00141743	0.00159016	0.00109457	0.00135916	0.000254972	0.000932256
1910	0.00281389	0.00201884	0.00151853	0.00202491	0.000954097	0.00120403	0.00158568	0.00101989	0.000466128
1935	0.00194062	0.00201884	0.001721	0.00141743	0.00233224	0.000328371	0.000679579	0.0017848	0.00108763
1960	0.00213468	0.00182657	0.00131606	0.00141743	0.00148415	0.00131349	0.000792842	0.000764916	0.000932256
1985	0.00223171	0.0013459	0.00151853	0.00151868	0.00116612	0.00142294	0.000906105	0.000892402	0.000466128
2010	0.00135843	0.00124976	0.00151853	0.00121494	0.000742076	0.0015324	0.000906105	0.00152983	0.000466128
2035	0.00116437	0.00201884	0.00131606	0.00121494	0.00137814	0.00120403	0.00192547	0.00127486	0.000466128
2060	0.00106734	0.0013459	0.0020247	0.0011137	0.00106011	0.000875657	0.00113263	0.000892402	0.000155376
2085	0.00242577	0.00173044	0.00161976	0.0011137	0.000636065	0.000875657	0.00169895	0.00101989	0.000466128
2110	0.00194062	0.00192271	0.001721	0.00182242	0.00127213	0.000985114	0.000679579	0.00063743	0.000466128
2135	0.00203765	0.00153817	0.00161976	0.00141743	0.00127213	0.00120403	0.00101937	0.00114737	0.000310752
2160	0.000776247	0.00115362	0.000809881	0.00101245	0.000954097	0.00164186	0.000679579	0.00063743	0.00139838
2185	0.00184359	0.00124976	0.00141729	0.00151868	0.00137814	0.000656743	0.000679579	0.000764916	0.00077688
2210	0.00213468	0.000384541	0.000708645	0.000809963	0.00148415	0.00186077	0.000792842	0.00114737	0.00108763
2235	0.00155249	0.0013459	0.000809881	0.000607472	0.00106011	0.000656743	0.000679579	0.000509944	0.000932256
2260	0.0012614	0.000769083	0.00141729	0.0011137	0.00106011	0.00120403	0.00113263	0.00063743	0.00077688
2285	0.00116437	0.00105749	0.000911116	0.00101245	0.00106011	0.000437828	0.000566316	0.000764916	0.000310752
2310	0.00106734	0.00115362	0.000809881	0.00161993	0.000636065	0.000218914	0.000566316	0.000509944	0.000932256
2335	0.000679216	0.000769083	0.000506175	0.000708717	0.000954097	0.00120403	0.00101937	0.000382458	0.000932256
2360	0.000776247	0.000672948	0.00060741	0.00101245	0.00137814	0.00120403	0.00113263	0.000254972	0.00124301
2385	0.00116437	0.000865218	0.000911116	0.000708717	0.000424043	0.000547285	0.00113263	0.000892402	0.000466128
2410	0.000776247	0.00105749	0.00020247	0.000607472	0.000848087	0.000547285	0.000113263	0.000764916	0.000621504
2435	0.000873278	0.000961354	0.000911116	0.00131619	0.000742076	0.0007662	0.000566316	0.000892402	0.000621504
2460	0.00106734	0.00115362	0.00101235	0.000303736	0.000848087	0.000656743	0.000453052	0.000764916	0.000621504
2485	0.000970309	0.00115362	0.000911116	0.0011137	0.000954097	0.000328371	0.000566316	0.00063743	0.000621504
2510	0.00135843	0.00115362	0.00060741	0.000506227	0.000954097	0.000656743	0.000679579	0.000892402	0.000932256
2535	0.000776247	0.00105749	0.00131606	0.000404981	0.00137814	0.000437828	0.000226526	0.00063743	0.000621504
2560	0.0012614	0.000961354	0.00101235	0.0011137	0.00116612	0.000547285	0.000453052	0.00063743	0.000310752
2585	0.00116437	0.00105749	0.000506175	0.000809963	0.00116612	0.000437828	0.000566316	0.00101989	0.000621504
2610	0.000873278	0.000672948	0.00131606	0.000911208	0.000954097	0.000875657	0.00124589	0.00063743	0.000155376
2635	0.000582185	0.00115362	0.000506175	0.00141743	0.000848087	0.000656743	0.00101937	0.00063743	0.000466128
2660	0.00164952	0.000769083	0.000809881	0.000506227	0.00116612	0.000218914	0.00113263	0.000509944	0.000466128
2685	0.000582185	0.000769083	0.00101235	0.000607472	0.000636065	0.0007662	0.000792842	0.00114737	0.000466128
2710	0.000485154	0.000576812	0.00121482	0.000809963	0.000424043	0.000218914	0.00101937	0.000764916	0.000932256
2735	0.000679216	0.00124976	0.00040494	0.000708717	0.000742076	0.000218914	0.000453052	0.000509944	0.000932256
2760	0.000776247	0.000865218	0.000809881	0.000708717	0.000742076	0.000656743	0.000566316	0.000892402	0.000155376
2785	0.000388123	0.00153817	0.000708645	0.000506227	0.000848087	0.000547285	0.000906105	0.000764916	0.000466128
2810	0.00106734	0.000769083	0.000809881	0.000607472	0.000424043	0.000656743	0.000566316	0.000382458	0.000310752
2835	0.00106734	0.000480677	0.00101235	0.000404981	0.000530054	0.000656743	0.000566316	0.000254972	0.000310752
2860	0.000970309	0.000384541	0.00040494	0.000809963	0.000106011	0.000875657	0.000453052	0.000127486	0.000466128
2885	0.000873278	0.000672948	0.000506175	0.000708717	0.000636065	0.00109457	0.000339789	0.00063743	0.000155376
2910	0.000970309	0.000288406	0.000708645	0.000607472	0.000742076	0.000656743	0.000226526	0.000254972	0.000310752
2935	0.000388123	0.000384541	0.000303705	0.000303736	0.000530054	0.000875657	0.000792842	0.000382458	0.000155376
2960	0	0.000384541	0.000708645	0.000607472	0.000848087	0.000218914	0.000679579	0.000382458	0.000310752
2985	0.000873278	0.000480677	0.00040494	0.000506227	0.000212022	0.000218914	0.000792842	0.000254972	0.000155376
3010	0.000873278	0.000288406	0.000506175	0.000607472	0.000636065	0.000328371	0.000679579	0.00063743	0.00077688
3035	0.000582185	0.000576812	0.00040494	0.000404981	0.000318032	0.000218914	0.000226526	0.000254972	0.000155376
3060	0.000485154	0.000384541	0.00020247	0.000404981	0.000318032	0.000437828	0.000792842	0.00063743	0.000310752
3085	0.000485154	0.000384541	0.000303705	0.000303736	0.000212022	0	0.000339789	0.000764916	0.00108763
3110	0.000291093	0.000480677	0.00060741	0.000708717	0.000424043	0.000437828	0.000566316	0.000254972	0.00077688
3135	0.000873278	0.000288406	0.000809881	0.000607472	0.000742076	0.000656743	0.000453052	0.000127486	0.000310752
3160	0.000582185	0.000480677	0.000303705	0.000101245	0.000212022	0.000547285	0.000792842	0.000254972	0
3185	0.000873278	0.000384541	0.000101235	0.0011137	0.000212022	0.000656743	0.000566316	0.000382458	0.000310752
3210	0.000582185	0.000576812	0.000911116	0	0.000848087	0.000547285	0.000453052	0.00063743	0.000621504
3235	0.000970309	0.000192271	0.000708645	0.000506227	0.000212022	0.000985114	0.000792842	0.00063743	0.000310752
3260	0.000291093	0.000384541	0.00040494	0.000607472	0.000424043	0.000656743	0.000679579	0.000254972	0.000932256
3285	0.000194062	0.000384541	0.000708645	0.000404981	0.000106011	0.000437828	0.000339789	0.00114737	0.000466128
3310	0.000970309	0.000192271	0.000506175	0.000303736	0.000530054	0.000547285	0.000566316	0.000764916	0.000310752
3335	0.00116437	0.000192271	0.000303705	0.000404981	0.000212022	0.000437828	0.000339789	0.000764916	0
3360	0.000194062	0.000961354	0.000506175	0.000303736	0.000424043	0.000656743	0.000339789	0.000254972	0.000310752
3385	0.000776247	0.000480677	0.00060741	0.000506227	0.000636065	0.000437828	0.000339789	0.000254972	0.000155376
3410	0.000388123	0.000192271	0.000303705	0.000303736	0.000318032	0.000547285	0.000906105	0.000764916	0.00077688
3435	0.000679216	0.000480677	0.00040494	0.000303736	0.000530054	0.000437828	0.000679579	0.000382458	0.000466128
3460	0.000194062	0.000865218	0.000708645	0.000404981	0.000848087	0.0007662	0.000339789	0.00063743	0.00077688
3485	0.000388123	0.000576812	0.000809881	0.000101245	0.000530054	0.000437828	0.000339789	0.000382458	0.000466128
3510	0.000194062	0.000384541	0.000506175	0.000708717	0.000742076	0.000218914	0.000566316	0.00101989	0.00077688
3535	0.000679216	0.000480677	0.00121482	0.000506227	0.000636065	0.000437828	0.000226526	0.00101989	0.000466128
3560	0.000873278	0.000672948	0.00040494	0.000708717	0.000636065	0.000328371	0.000453052	0.000254972	0.000155376
3585	0.000388123	0.000480677	0.000506175	0.000809963	0.000106011	0.000547285	0.000113263	0.000509944	0.00108763
3610	0.000194062	0.000672948	0.00020247	0.000809963	0.000636065	0.0007662	0.000679579	0.000892402	0.000621504
3635	0.000388123	0.000480677	0.000303705	0.000708717	0.000212022	0.0007662	0.000566316	0.000764916	0.000621504
3660	0.000388123	0.000288406	0.00060741	0.000202491	0.000318032	0.000328371	0.000566316	0.000764916	0.000155376
3685	0.000388123	0.000576812	0.000708645	0.000101245	0.000424043	0.000218914	0.000339789	0.000382458	0.000621504
3710	0.000194062	0.000672948	0.00060741	0.000506227	0.000636065	0.000437828	0.000339789	0.000382458	0.000310752
3735	0.000291093	0.000192271	0.000303705	0.000607472	0.000318032	0.000656743	0.000339789	0.000892402	0.000310752
3760	0.000388123	0.000192271	0.000506175	0.000809963	0.000742076	0.000656743	0.000566316	0.00063743	0.000310752
3785	0.000485154	0.000192271	0.000303705	0.000404981	0.000530054	0.000328371	0.000226526	0.000127486	0.000466128
3810	0.000291093	0.000769083	0.000809881	0.000607472	0.000212022	0.000109457	0.000226526	0.000382458	0.000310752
3835	0.000485154	0.000288406	0.00040494	0.000708717	0.000636065	0.000109457	0.000566316	0.00063743	0.000932256
3860	0.000388123	0.000192271	0.000506175	0.000202491	0.000318032	0.000218914	0.000339789	0.000382458	0.000155376
3885	0.000388123	0.000865218	0.000101235	0.000202491	0.000318032	0.000328371	0.000679579	0.000254972	0.000310752
3910	0.000194062	0.000480677	0.00020247	0.000303736	0.000424043	0.000656743	0.000226526	0.000509944	0.000310752
3935	0.000194062	0.000384541	0.000708645	0.000202491	0.000848087	0.000218914	0.000339789	0.000382458	0.000155376
3960	0.000291093	9.61354e-05	0.000303705	0.000303736	0.000106011	0.000218914	0.000339789	0.000509944	0.000155376
3985	0.000291093	0.000384541	0.000506175	0.000506227	0.000636065	0.000328371	0.000339789	0.000254972	0.000466128
4010	0.000776247	0.000576812	0.00040494	0.000303736	0.000530054	0.000218914	0.000113263	0.000254972	0.000155376
4035	0.000194062	0.000576812	0.00020247	0.000607472	0.000530054	0.000109457	0.000226526	0.000382458	0.000155376
4060	0.000291093	0.000672948	0.000809881	0.000303736	0.000212022	0.000328371	0.000226526	0.000254972	0.000155376
4085	0.000388123	0	0.000303705	0.000202491	0.000212022	0.000218914	0.000453052	0.000254972	0.000155376
4110	0.000485154	0.000384541	0.000303705	0.000303736	0.000636065	0.000328371	0.000339789	0.000254972	0.000932256
4135	0.000291093	0.000576812	0.000303705	0.000506227	0.000424043	0.000109457	0.000679579	0.000127486	0.000155376
4160	0.000485154	9.61354e-05	0.000506175	0.000506227	0.000212022	0.000328371	0.000113263	0	0.000466128
4185	0.000776247	0	0.00040494	0	0.000424043	0.000328371	0.000566316	0.000382458	0
4210	9.70309e-05	9.61354e-05	0.000708645	0.000202491	0.000424043	0.000218914	0.000113263	0.00063743	0.00077688
4235	0.000194062	0	0.00020247	0.000404981	0.000212022	0.000437828	0.000339789	0.000254972	0.000310752
4260	0.000679216	0.000480677	0.000303705	0.000607472	0.000424043	0.000218914	0.000226526	0.000382458	0.000310752
4285	0.000582185	0	0.00040494	0.000404981	0.000424043	0.000328371	0.000226526	0.000509944	0.000310752
4310	0.000388123	0.000480677	0.00020247	0.000911208	0.000424043	0.000437828	0	0.000382458	0.000310752
4335	0.000388123	0.000288406	0.000303705	0.000404981	0.000212022	0.000328371	0.000113263	0.000509944	0.000466128
4360	0.000291093	0.000480677	0.000506175	0.000809963	0.000318032	0.000437828	0.000679579	0.000127486	0.000310752
4385	0.000679216	9.61354e-05	0.00020247	0	0.000742076	0.000109457	0.000339789	0.000127486	0.000621504
4410	0.000388123	0.000288406	0.00040494	0.000303736	0.000318032	0.000547285	0.000453052	0.00063743	0.000466128
4435	0.000291093	0.000384541	0.000708645	0.000303736	0.000636065	0.000547285	0.000113263	0.000254972	0.000155376
4460	0.000388123	0.000192271	0.000506175	0.000202491	0.000318032	0.000328371	0.000566316	0.000764916	0.000310752
4485	9.70309e-05	0.000384541	0.00040494	0.000202491	0.000424043	0.000218914	0.000792842	0.000127486	0.000155376
4510	0.000776247	0.000192271	0.00040494	0.000809963	0.000530054	0.000437828	0.000226526	0.000127486	0.000155376
4535	0.000388123	0.000192271	0.000506175	0.000202491	0.000742076	0.000218914	0.00101937	0.000764916	0.00077688
4560	0.000582185	9.61354e-05	0.00040494	0.000607472	0	0.000328371	0.000566316	0.00063743	0
4585	0.000194062	0	0.000506175	0.000506227	0.000424043	0.000437828	0.000453052	0.000509944	0.000621504
4610	0.000194062	0.000192271	0.00040494	0	0.000106011	0.000547285	0.000339789	0.000509944	0.000310752
4635	0.000485154	0.000576812	0.00060741	0.000404981	0.000318032	0.000547285	0	0.000382458	0.000155376
4660	0.000194062	0.000192271	0.00060741	0.000506227	0.000424043	0.000656743	0.000453052	0.000382458	0.00077688
4685	0.000485154	0.000769083	0.00040494	0.000101245	0.000424043	0.000218914	0.000679579	0	0.00077688
4710	0.000485154	0.000288406	0.000506175	0.000607472	0.000742076	0.000985114	0.000226526	0.000382458	0.000310752
4735	0.000485154	0.000192271	0.000708645	0.000809963	0.000954097	0.0007662	0.000566316	0.000509944	0.000621504
4760	0.000679216	0.000288406	0.000809881	0.000708717	0.00137814	0.000437828	0.000679579	0.000382458	0.00124301
4785	0.000679216	0.00124976	0.00060741	0.000303736	0.000636065	0.000547285	0.000566316	0.000509944	0.000621504
4810	0.000679216	0.000480677	0.00020247	0.000607472	0.000636065	0.000437828	0.000339789	0.000127486	0.000932256
4835	0.000388123	0.000865218	0.00020247	0.000607472	0.00106011	0.000985114	0.000566316	0.00140235	0.000155376
4860	0.000388123	0.000192271	0.000303705	0.000202491	0.000848087	0.000875657	0.000792842	0.000509944	0.000310752
4885	0.000485154	0.000865218	0.000708645	0.000506227	0.000636065	0.0007662	0.000566316	0.000254972	0.000310752
4910	0.000873278	0.000384541	0.000911116	0.000607472	0.000424043	0.000437828	0.000453052	0.000509944	0.000621504
4935	0.000679216	0.000672948	0.000506175	0.000404981	0.000742076	0.0007662	0.000453052	0.00063743	0.000155376
4960	0.000291093	0.000384541	0.000708645	0.000303736	0.000424043	0.000437828	0.000566316	0.000764916	0.000466128
4985	0.000776247	0.000865218	0.00060741	0.000809963	0.000742076	0.000328371	0.000566316	0.000764916	0.000466128
5010	0.000485154	0.000769083	0.00060741	0.000404981	0.000530054	0.000218914	0.000453052	0.000254972	0.000466128
5035	0.000388123	0.000288406	0.00040494	0.000404981	0.000636065	0.00120403	0.000792842	0.00063743	0.00077688
5060	0.00135843	0.000769083	0.000101235	0.000506227	0.000636065	0.000437828	0.000679579	0.000892402	0.000310752
5085	0.000970309	0.000769083	0.000911116	0.000708717	0.000530054	0.000328371	0.000679579	0.00063743	0.000466128
5110	0.000388123	0.00115362	0.00020247	0.0011137	0.000742076	0.000656743	0.000679579	0.00140235	0.00077688
5135	0.000485154	0.000865218	0.000506175	0.000404981	0.000636065	0.000547285	0.000906105	0.000509944	0.000310752
5160	0.000582185	0.000384541	0.00040494	0.000303736	0.000636065	0.000328371	0.00113263	0.000892402	0.000310752
5185	0.00116437	0.000576812	0.00040494	0.000809963	0.000636065	0.000328371	0.000566316	0.00063743	0.000310752
5210	0.000194062	0.000576812	0.000506175	0.000506227	0.000848087	0.00109457	0.000792842	0.000764916	0.00077688
5235	0.000776247	0.000384541	0.000506175	0.00101245	0.000636065	0.0007662	0.00101937	0.00063743	0.000621504
5260	0.000776247	0.000865218	0.00060741	0.000708717	0.000636065	0.00120403	0.000906105	0.000764916	0.00108763
5285	0.000776247	0.000672948	0.000506175	0.000708717	0.000318032	0.0007662	0.000566316	0.00063743	0.000466128
5310	0.00116437	0.000288406	0.000708645	0.000607472	0.00106011	0.000656743	0.000792842	0.00063743	0.000155376
5335	0.000776247	0.000576812	0.000708645	0.000506227	0.000954097	0.000985114	0.000453052	0.000892402	0.00108763
5360	0.000776247	0.000480677	0.000708645	0.000911208	0.000954097	0.0007662	0.000906105	0.00063743	0.000621504
5385	0.000679216	0.000480677	0.00060741	0.000809963	0.000424043	0.000328371	0.00101937	0.000127486	0.000466128
5410	0.000679216	0.000192271	0.00101235	0.000303736	0.00106011	0.000985114	0.000453052	0.000382458	0.000621504
5435	0.000388123	0.000865218	0.000911116	0.000404981	0.000742076	0.000875657	0.000339789	0.00063743	0.00077688
5460	0.000776247	0.000769083	0.000708645	0.000404981	0.000530054	0.000656743	0.000453052	0.000764916	0.00077688
5485	0.00155249	0.000769083	0.00101235	0.000506227	0.000742076	0.00109457	0.00101937	0.000764916	0.000155376
5510	0.000776247	0.000576812	0.000809881	0.000506227	0.000848087	0.000437828	0.000679579	0.00063743	0.000621504
5535	0.000291093	0.000672948	0.00040494	0.000809963	0.000636065	0.000656743	0.000679579	0.000509944	0.000621504
5560	0.000388123	0.000961354	0.00020247	0.000607472	0.000424043	0.0007662	0.000792842	0.000509944	0.00108763
5585	0.000388123	0.000384541	0.000303705	0.000607472	0.000530054	0.000547285	0.00124589	0.000127486	0.00155376
5610	0.000582185	0.000672948	0.000809881	0.0011137	0.000742076	0.00109457	0.000792842	0.000509944	0.000621504
5635	0.000679216	0.000961354	0.000809881	0.000911208	0.00116612	0.000875657	0.000792842	0.000509944	0.000466128
5660	0.00116437	0.000480677	0.000506175	0.000809963	0.000318032	0.000328371	0.00124589	0.00101989	0.000621504
5685	0.000679216	0.000672948	0.000708645	0.000911208	0.000636065	0.000328371	0.000906105	0.000764916	0.000310752
5710	0.000776247	0.000769083	0.00060741	0.000607472	0.000530054	0.0007662	0.00113263	0.00101989	0.000621504
5735	0.000970309	0.00173044	0.00060741	0.000809963	0.000742076	0.000328371	0.00124589	0.00127486	0.00077688
5760	0.000679216	0.000961354	0.000911116	0.000708717	0.000636065	0.000547285	0.000906105	0.00101989	0.000466128
5785	0.000485154	0.000480677	0.000506175	0.000708717	0.00116612	0.0007662	0.000679579	0.00063743	0.00124301
5810	0.00106734	0.000288406	0.00101235	0.000607472	0.000954097	0.000547285	0.000679579	0.000764916	0.000466128
5835	0.000873278	0.000865218	0.00060741	0.000607472	0.000424043	0.000328371	0.000792842	0.000764916	0.000155376
5860	0.00135843	0.000769083	0.000708645	0.000506227	0.000848087	0.000656743	0.00113263	0.00063743	0.00108763
5885	0.000485154	0.000769083	0.000506175	0.000506227	0.000848087	0.000985114	0.000792842	0.00127486	0.00108763
5910	0.000485154	0.00105749	0.000911116	0.000607472	0.000424043	0.000328371	0.000679579	0.00101989	0.00108763
5935	0.000970309	0.000865218	0.000809881	0.000607472	0.000742076	0.000875657	0.00113263	0.00114737	0.00077688
5960	0.000582185	0.000480677	0.000809881	0.000506227	0.000530054	0.000218914	0.000792842	0.00063743	0.00077688
5985	0.000873278	0.000480677	0.000809881	0.000809963	0.000954097	0.0007662	0.000566316	0.00101989	0.00077688
6010	0.000776247	0.000961354	0.00101235	0.000607472	0.000530054	0.000547285	0.000453052	0.000509944	0.000621504
6035	0.000388123	0.000961354	0.000809881	0.000607472	0.000742076	0.000547285	0.000906105	0.000892402	0.000621504
6060	0.000679216	0.000672948	0.00101235	0.000708717	0.00106011	0.000985114	0.000679579	0.000509944	0.000932256
6085	0.000970309	0.000961354	0.00060741	0.000607472	0.000954097	0.000437828	0.000906105	0.00114737	0.000466128
6110	0.000679216	0.000961354	0.000809881	0.000607472	0.000954097	0.000547285	0.000453052	0.00063743	0.000932256
6135	0.000679216	0.000576812	0.00020247	0.000404981	0.00106011	0.000328371	0.000679579	0.000764916	0.000621504
6160	0.000388123	0.000865218	0.00020247	0.000404981	0.000318032	0.00131349	0.00101937	0.00063743	0.000932256
6185	0	0.000480677	0.000809881	0.000404981	0.00116612	0.000985114	0.000339789	0.000254972	0.000310752
6210	0.000873278	0.000576812	0.00060741	0.000809963	0.00137814	0.0007662	0.000679579	0.000382458	0.000621504
6235	0.000485154	0.000288406	0.00040494	0.000708717	0.000742076	0.000328371	0.00101937	0.00114737	0.000310752
6260	0.000776247	0.000672948	0.000911116	0.000708717	0.000742076	0.0007662	0.000339789	0.000382458	0.000466128
6285	0.000485154	0.000288406	0.000911116	0.000911208	0.000954097	0.000875657	0.000226526	0.000764916	0.00077688
6310	0.000679216	0.000480677	0.00020247	0.000607472	0.000954097	0.000656743	0.000566316	0.000892402	0.000466128
6335	0.000485154	0.000384541	0.000506175	0.000506227	0.000848087	0.0007662	0.000792842	0.000254972	0.000621504
6360	0.000582185	0.000384541	0.00060741	0.00121494	0.000318032	0.000875657	0.000679579	0.000382458	0.000466128
6385	0.000485154	0.000672948	0.00121482	0.000404981	0.000848087	0.0007662	0.000679579	0.000382458	0.00124301
6410	0.000873278	0.000865218	0.000911116	0.000607472	0.000636065	0.000985114	0.000792842	0.00127486	0.000621504
6435	0.000776247	0.000672948	0.00101235	0.000911208	0.000212022	0.00120403	0.000792842	0.000892402	0.00124301
6460	0.000291093	0.000480677	0.00101235	0.000708717	0.00127213	0.000875657	0.000792842	0.00114737	0.000466128
6485	0.000970309	0.000384541	0.00060741	0.000303736	0.000954097	0.000328371	0.000792842	0.00114737	0.00077688
6510	0.000485154	0.00115362	0.000809881	0.000303736	0.000530054	0.000875657	0.000339789	0.000764916	0.00077688
6535	0.000485154	0.00105749	0.00040494	0.000404981	0.000636065	0.000547285	0.00124589	0.00140235	0.00077688
6560	0.000776247	0.000865218	0.00101235	0.00101245	0.000954097	0.0007662	0.000906105	0.00140235	0.00077688
6585	0.00106734	0.000672948	0.000708645	0.000607472	0.000954097	0.000875657	0.00101937	0.000509944	0.00077688
6610	0.000873278	0.000384541	0.000708645	0.000607472	0.000954097	0.000875657	0.000792842	0.000764916	0.00170914
6635	0.000485154	0.000480677	0.000708645	0.000708717	0.000636065	0.000656743	0.000792842	0.000509944	0.000466128
6660	0.00106734	0.000672948	0.00131606	0.000708717	0.000848087	0.00142294	0.00101937	0.000892402	0.00139838
6685	0.000388123	0.000672948	0.00141729	0.000708717	0.00116612	0.00120403	0.00101937	0.00140235	0.00124301
6710	0.0012614	0.00144203	0.00101235	0.000708717	0.000742076	0.000547285	0.00124589	0.00140235	0.000621504
6735	0.00106734	0.00105749	0.000911116	0.000809963	0.000954097	0.000656743	0.00158568	0.00127486	0.000932256
6760	0.0012614	0.000769083	0.000911116	0.0011137	0.000954097	0.0007662	0.000792842	0.000892402	0.000310752
6785	0.000873278	0.00124976	0.00131606	0.00141743	0.000424043	0.000875657	0.00147242	0.00140235	0.00139838
6810	0.00106734	0.000769083	0.000911116	0.00161993	0.00106011	0.000656743	0.00147242	0.00101989	0.000310752
6835	0.00174656	0.00105749	0.00060741	0.000911208	0.00127213	0.0007662	0.00158568	0.00127486	0.00108763
6860	0.000679216	0.00124976	0.000911116	0.00101245	0.00116612	0.0007662	0.00113263	0.00101989	0.00139838
6885	0.00106734	0.0016343	0.00131606	0.00172117	0.00148415	0.00131349	0.00135916	0.000764916	0.00155376
6910	0.00145546	0.000576812	0.00101235	0.00121494	0.00127213	0.000875657	0.00113263	0.00063743	0.000621504
6935	0.00145546	0.00144203	0.0020247	0.00151868	0.00148415	0.00142294	0.000679579	0.00152983	0.000932256
6960	0.00203765	0.00105749	0.00192347	0.00101245	0.00180218	0.00131349	0.00113263	0.00127486	0.00170914
6985	0.00164952	0.0016343	0.00131606	0.000708717	0.00116612	0.00186077	0.00226526	0.00114737	0.00201989
7010	0.00135843	0.0016343	0.001721	0.00161993	0.00106011	0.00186077	0.00203874	0.00165732	0.00217526
7035	0.00155249	0.00153817	0.00253088	0.00182242	0.00190819	0.00175131	0.00181221	0.00114737	0.00139838
7060	0.00194062	0.00105749	0.00192347	0.00182242	0.00159016	0.00207968	0.00203874	0.00254972	0.00124301
7085	0.00184359	0.00240338	0.00131606	0.00141743	0.00169617	0.00175131	0.00181221	0.00203978	0.00201989
7110	0.00223171	0.00192271	0.001721	0.00293611	0.00243825	0.00175131	0.00237853	0.00229475	0.00186451
7135	0.00184359	0.00221111	0.00141729	0.00121494	0.00243825	0.0022986	0.00192547	0.00114737	0.00201989
7160	0.00242577	0.00153817	0.00212594	0.00202491	0.00286229	0.00120403	0.00237853	0.00242223	0.00170914
7185	0.00213468	0.00182657	0.00242964	0.00172117	0.00116612	0.00207968	0.00169895	0.00254972	0.00124301
7210	0.00203765	0.000961354	0.00151853	0.0022274	0.00254426	0.00131349	0.00271831	0.0017848	0.00186451
7235	0.00232874	0.00144203	0.00283458	0.00192366	0.00201421	0.00262697	0.00249179	0.00203978	0.00217526
7260	0.00310499	0.00144203	0.00182223	0.00263238	0.00190819	0.00317426	0.002152	0.00191229	0.00264139
7285	0.00242577	0.00211498	0.00192347	0.00242989	0.00286229	0.00262697	0.00169895	0.00216726	0.00233064
7310	0.00213468	0.00173044	0.00273335	0.00283487	0.00212022	0.00262697	0.00260505	0.00216726	0.00155376
7335	0.00261983	0.00182657	0.00283458	0.00263238	0.00159016	0.00251751	0.00249179	0.00331464	0.0045059
7360	0.00291093	0.00240338	0.00253088	0.00192366	0.00307431	0.00251751	0.00249179	0.00216726	0.00279677
7385	0.00320202	0.00288406	0.00283458	0.00323985	0.00349836	0.00295534	0.00419074	0.00305966	0.0032629
7410	0.00242577	0.00307633	0.00263211	0.00293611	0.00190819	0.00197023	0.00328463	0.00267721	0.00372902
7435	0.00349311	0.00278793	0.00283458	0.00253113	0.00254426	0.00295534	0.00373768	0.00407955	0.00217526
7460	0.00213468	0.00240338	0.00242964	0.00242989	0.00233224	0.00218914	0.00339789	0.00191229	0.0032629
7485	0.00281389	0.0029802	0.00293582	0.00263238	0.00275628	0.00361208	0.00271831	0.00267721	0.00341827
7510	0.00300796	0.00365314	0.00253088	0.0031386	0.00318032	0.00295534	0.002152	0.0017848	0.00372902
7535	0.00300796	0.00278793	0.00242964	0.00232864	0.00307431	0.00328371	0.00339789	0.00318715	0.00497203
7560	0.00271686	0.00317247	0.00263211	0.00293611	0.00243825	0.00284588	0.00362442	0.00331464	0.00357365
7585	0.00349311	0.00278793	0.00384693	0.00364483	0.0029683	0.00448774	0.00237853	0.00407955	0.00201989
7610	0.00232874	0.00230725	0.00313829	0.00303736	0.00265027	0.00164186	0.00237853	0.00356961	0.00372902
7635	0.00242577	0.00317247	0.00293582	0.00364483	0.00265027	0.00175131	0.00339789	0.00254972	0.0045059
7660	0.00320202	0.00278793	0.00344199	0.00283487	0.00413442	0.00350263	0.0030581	0.00382458	0.0032629
7685	0.00359014	0.00346087	0.0040494	0.00374608	0.00201421	0.0045972	0.00317137	0.00229475	0.00419515
7710	0.00300796	0.00278793	0.00354323	0.00394857	0.00254426	0.00284588	0.00283158	0.00344212	0.0032629
7735	0.00310499	0.00384541	0.00313829	0.0031386	0.00328634	0.00262697	0.002152	0.00293218	0.00372902
7760	0.0037842	0.00355701	0.00384693	0.00354359	0.00371038	0.00426883	0.0030581	0.00267721	0.00357365
7785	0.00359014	0.0032686	0.00232841	0.00354359	0.00233224	0.00372154	0.00328463	0.00369709	0.00295214
7810	0.00291093	0.00422996	0.00313829	0.0033411	0.00402841	0.00361208	0.00385095	0.00420704	0.00357365
7835	0.00242577	0.00413382	0.00354323	0.00293611	0.00381639	0.00295534	0.00339789	0.00356961	0.00341827
7860	0.00281389	0.00336474	0.00253088	0.00263238	0.00455846	0.00284588	0.00283158	0.00267721	0.00372902
7885	0.00281389	0.00230725	0.00354323	0.0033411	0.0029683	0.00361208	0.00396421	0.00267721	0.00310752
7910	0.00300796	0.00355701	0.00283458	0.00293611	0.0029683	0.00328371	0.00294484	0.00331464	0.00403978
7935	0.0040753	0.00269179	0.00293582	0.00253113	0.00318032	0.00372154	0.00441726	0.00407955	0.0032629
7960	0.00339608	0.00259565	0.00303705	0.00323985	0.00424043	0.003831	0.00317137	0.00318715	0.00403978
7985	0.00281389	0.00394155	0.00364446	0.0031386	0.0029683	0.00339317	0.00271831	0.00497195	0.0045059
8010	0.00310499	0.00288406	0.00384693	0.0033411	0.00381639	0.003831	0.00351116	0.00382458	0.00233064
8035	0.00397827	0.00288406	0.00334076	0.00394857	0.0029683	0.003831	0.00283158	0.00369709	0.00372902
8060	0.00329905	0.00317247	0.00293582	0.00323985	0.00328634	0.003831	0.00294484	0.00433452	0.00170914
8085	0.00349311	0.00394155	0.00212594	0.0033411	0.00275628	0.00284588	0.00339789	0.00382458	0.00372902
8110	0.00329905	0.00384541	0.00344199	0.00232864	0.00339235	0.00262697	0.00351116	0.00280469	0.00310752
8135	0.00339608	0.00221111	0.00253088	0.0033411	0.0039224	0.00372154	0.00487031	0.00293218	0.00310752
8160	0.00310499	0.00336474	0.0020247	0.00283487	0.00339235	0.0022986	0.00317137	0.00369709	0.00481666
8185	0.00291093	0.0032686	0.00384693	0.00374608	0.00349836	0.003831	0.00249179	0.00229475	0.0038844
8210	0.00339608	0.00249952	0.00354323	0.00293611	0.00286229	0.00251751	0.00237853	0.00242223	0.00341827
8235	0.0025228	0.00249952	0.00394817	0.00172117	0.00212022	0.00273643	0.00283158	0.00318715	0.00201989
8260	0.0025228	0.0029802	0.00293582	0.00293611	0.00212022	0.00251751	0.00328463	0.00254972	0.00186451
8285	0.00281389	0.00384541	0.00455558	0.00253113	0.00254426	0.00251751	0.00169895	0.00305966	0.00201989
8310	0.00329905	0.0032686	0.00263211	0.00202491	0.00190819	0.00186077	0.00192547	0.00191229	0.00310752
8335	0.0025228	0.00278793	0.00242964	0.00212615	0.00265027	0.0030648	0.0030581	0.00229475	0.00201989
8360	0.00203765	0.00230725	0.00242964	0.00273362	0.00222623	0.00197023	0.00249179	0.00331464	0.00248602
8385	0.0025228	0.00259565	0.00212594	0.00202491	0.00233224	0.00240806	0.00169895	0.00331464	0.00217526
8410	0.00155249	0.00192271	0.00212594	0.00212615	0.00222623	0.00218914	0.00147242	0.00293218	0.00264139
8435	0.00174656	0.00230725	0.00161976	0.00263238	0.00190819	0.00142294	0.00260505	0.00140235	0.00108763
8460	0.00164952	0.00182657	0.00131606	0.00192366	0.00275628	0.00273643	0.00237853	0.00242223	0.00170914
8485	0.00310499	0.00249952	0.00222717	0.0022274	0.00169617	0.00240806	0.00192547	0.00140235	0.00186451
8510	0.00194062	0.00144203	0.00222717	0.00141743	0.00148415	0.00273643	0.00249179	0.00101989	0.00170914
8535	0.00194062	0.00221111	0.00192347	0.00151868	0.00127213	0.0022986	0.00192547	0.00229475	0.00170914
8560	0.00116437	0.0013459	0.00161976	0.00192366	0.00190819	0.00164186	0.00169895	0.00127486	0.00170914
8585	0.00106734	0.00144203	0.00161976	0.00141743	0.00222623	0.00120403	0.00181221	0.00191229	0.00186451
8610	0.00164952	0.00144203	0.00151853	0.0011137	0.00159016	0.00218914	0.002152	0.00152983	0.00170914
8635	0.00164952	0.00144203	0.00141729	0.00121494	0.00190819	0.00120403	0.00169895	0.00152983	0.00186451
8660	0.00164952	0.00173044	0.00222717	0.000809963	0.00137814	0.000985114	0.00158568	0.00140235	0.00170914
8685	0.00135843	0.000961354	0.0020247	0.00101245	0.00116612	0.000656743	0.000679579	0.00203978	0.00186451
8710	0.00184359	0.000480677	0.00111359	0.00141743	0.00127213	0.00175131	0.00113263	0.00140235	0.00108763
8735	0.00155249	0.00115362	0.00141729	0.00131619	0.00137814	0.00120403	0.000906105	0.00152983	0.00248602
8760	0.00135843	0.00124976	0.00101235	0.0011137	0.00180218	0.00120403	0.00158568	0.00165732	0.00155376
8785	0.00135843	0.000961354	0.00101235	0.00121494	0.00127213	0.00120403	0.00147242	0.00063743	0.00077688
8810	0.00145546	0.0013459	0.000911116	0.00101245	0.00137814	0.00131349	0.00158568	0.00152983	0.000932256
8835	0.000873278	0.00201884	0.00141729	0.000809963	0.00180218	0.0007662	0.00101937	0.00063743	0.00201989
8860	0.000776247	0.000865218	0.00101235	0.00141743	0.00212022	0.00131349	0.00158568	0.00127486	0.000621504
8885	0.00106734	0.000961354	0.000809881	0.00121494	0.000954097	0.00120403	0.00124589	0.00127486	0.00108763
8910	0.000873278	0.000672948	0.00101235	0.00141743	0.000848087	0.00120403	0.000792842	0.000764916	0.00108763
8935	0.00106734	0.00173044	0.000708645	0.000708717	0.00137814	0.000985114	0.000792842	0.00114737	0.00201989
8960	0.000970309	0.000480677	0.000809881	0.000911208	0.00137814	0.0007662	0.00124589	0.00114737	0.00108763
8985	0.000970309	0.000576812	0.00111359	0.00101245	0.00159016	0.00164186	0.000566316	0.000892402	0.00108763
9010	0.000582185	0.00153817	0.00121482	0.000708717	0.00137814	0.000875657	0.00135916	0.00191229	0.00124301
9035	0.00106734	0.000961354	0.00101235	0.00131619	0.000848087	0.00109457	0.00169895	0.00063743	0.000621504
9060	0.00135843	0.0013459	0.000506175	0.000809963	0.00106011	0.000656743	0.00124589	0.00114737	0.00108763
9085	0.00145546	0.000961354	0.00161976	0.000809963	0.000848087	0.00186077	0.00158568	0.00127486	0.00139838
9110	0.00135843	0.0013459	0.00060741	0.000911208	0.00116612	0.00109457	0.00135916	0.00140235	0.00155376
9135	0.000776247	0.00115362	0.000911116	0.000911208	0.000954097	0.0015324	0.00101937	0.0017848	0.00139838
9160	0.00164952	0.00105749	0.00111359	0.00101245	0.00127213	0.00109457	0.00158568	0.00165732	0.00155376
9185	0.00174656	0.000961354	0.00151853	0.00151868	0.00180218	0.00120403	0.00113263	0.00114737	0.00124301
9210	0.000679216	0.00105749	0.000708645	0.00121494	0.00159016	0.0015324	0.00147242	0.00114737	0.00170914
9235	0.000970309	0.00182657	0.00111359	0.0011137	0.00106011	0.00131349	0.00147242	0.00101989	0.00139838
9260	0.00145546	0.000769083	0.00121482	0.0011137	0.00116612	0.00120403	0.00101937	0.00114737	0.00077688
9285	0.00135843	0.000865218	0.00111359	0.00151868	0.00116612	0.000985114	0.00113263	0.000892402	0.00108763
9310	0.00184359	0.00105749	0.00111359	0.00141743	0.00159016	0.00120403	0.00158568	0.00165732	0.00108763
9335	0.00135843	0.00144203	0.00060741	0.00161993	0.00116612	0.00109457	0.000792842	0.00165732	0.000932256
9360	0.000970309	0.0013459	0.00121482	0.000809963	0.000954097	0.000875657	0.00147242	0.00101989	0.00139838
9385	0.00155249	0.00124976	0.00192347	0.00161993	0.00180218	0.00109457	0.000906105	0.00191229	0.00124301
9410	0.00194062	0.0013459	0.000809881	0.00131619	0.000636065	0.00120403	0.00181221	0.00140235	0.00124301
9435	0.00106734	0.00105749	0.00131606	0.00121494	0.00106011	0.0007662	0.00124589	0.00101989	0.00170914
9460	0.000776247	0.00105749	0.000809881	0.000911208	0.00180218	0.000875657	0.00135916	0.00101989	0.00139838
9485	0.00106734	0.00153817	0.00111359	0.000708717	0.00116612	0.000437828	0.000906105	0.00114737	0.000932256
9510	0.00164952	0.000769083	0.00131606	0.00151868	0.00137814	0.00131349	0.00158568	0.00101989	0.000932256
9535	0.0012614	0.000576812	0.000708645	0.000607472	0.00127213	0.00142294	0.00135916	0.00101989	0.000932256
9560	0.00106734	0.0013459	0.00131606	0.000809963	0.00137814	0.0015324	0.000679579	0.00101989	0.00124301
9585	0.00106734	0.00144203	0.000809881	0.00151868	0.000424043	0.000875657	0.000792842	0.00127486	0.000932256
9610	0.000776247	0.00115362	0.000708645	0.000607472	0.00116612	0.000875657	0.000566316	0.00140235	0.00077688
9635	0.000970309	0.000576812	0.00212594	0.00121494	0.00180218	0.00186077	0.00113263	0.000892402	0.00155376
9660	0.00106734	0.000865218	0.000506175	0.00121494	0.00159016	0.00131349	0.00101937	0.00063743	0.00279677
9685	0.000679216	0.00105749	0.00111359	0.0011137	0.00106011	0.00142294	0.00101937	0.000764916	0.00217526
9710	0.00164952	0.000961354	0.00111359	0.000809963	0.00116612	0.00120403	0.000792842	0.00127486	0.000932256
9735	0.000776247	0.000576812	0.00161976	0.000809963	0.00148415	0.00120403	0.00147242	0.00127486	0.00077688
9760	0.00116437	0.0013459	0.00111359	0.0011137	0.00148415	0.0007662	0.00135916	0.00140235	0.00108763
9785	0.00174656	0.00115362	0.00101235	0.00131619	0.00148415	0.000875657	0.00181221	0.00101989	0.00155376
9810	0.00155249	0.0013459	0.00151853	0.00101245	0.00148415	0.000547285	0.00169895	0.00127486	0.00124301
9835	0.00164952	0.00153817	0.00131606	0.00101245	0.000530054	0.00142294	0.000792842	0.00063743	0.00170914
9860	0.00116437	0.000961354	0.00121482	0.0011137	0.000424043	0.000985114	0.000906105	0.000509944	0.00108763
9885	0.00203765	0.00144203	0.00101235	0.000911208	0.00116612	0.00109457	0.00135916	0.00127486	0.00124301
9910	0.00145546	0.000865218	0.001721	0.0011137	0.00116612	0.00109457	0.00226526	0.000764916	0.000466128
9935	0.000970309	0.000961354	0.000809881	0.0011137	0.00127213	0.00131349	0.00135916	0.00063743	0.00155376
9960	0.00135843	0.000961354	0.000506175	0.00131619	0.00106011	0.00131349	0.000679579	0.00191229	0.000932256
9985	0.0012614	0.00144203	0.000708645	0.00141743	0.00106011	0.000985114	0.00113263	0.000892402	0.00139838
10010	0.0012614	0.00115362	0.00121482	0.00212615	0.00127213	0.00109457	0.00181221	0.00152983	0.00124301
10035	0.00116437	0.000672948	0.00121482	0.000404981	0.000636065	0.00164186	0.00124589	0.00063743	0.000621504
10060	0.00116437	0.00173044	0.000911116	0.00141743	0.00180218	0.00131349	0.00124589	0.00127486	0.000466128
10085	0.0012614	0.00144203	0.00141729	0.00161993	0.00169617	0.0015324	0.00124589	0.00152983	0.00108763
10110	0.00116437	0.00124976	0.001721	0.00202491	0.00180218	0.0022986	0.00135916	0.000892402	0.00124301
10135	0.00223171	0.000672948	0.00141729	0.00141743	0.00116612	0.00207968	0.00135916	0.0017848	0.00124301
10160	0.00174656	0.00115362	0.00192347	0.00161993	0.00116612	0.00142294	0.00135916	0.00140235	0.00233064
10185	0.00184359	0.0016343	0.00111359	0.0011137	0.00137814	0.00175131	0.00135916	0.00114737	0.00124301
10210	0.00174656	0.00115362	0.00101235	0.00151868	0.00233224	0.0015324	0.00135916	0.00127486	0.00248602
10235	0.00135843	0.00230725	0.00192347	0.00141743	0.00201421	0.00175131	0.00249179	0.00191229	0.000932256
10260	0.00116437	0.00249952	0.00273335	0.00263238	0.00127213	0.00186077	0.00158568	0.00101989	0.00108763
10285	0.00261983	0.00182657	0.00121482	0.00141743	0.00148415	0.00273643	0.00101937	0.0017848	0.00201989
10310	0.00232874	0.00211498	0.00151853	0.00202491	0.00169617	0.00207968	0.00192547	0.00242223	0.00341827
10335	0.00232874	0.00240338	0.00212594	0.00202491	0.00201421	0.00197023	0.002152	0.00242223	0.00186451
10360	0.00213468	0.0016343	0.00192347	0.00212615	0.00212022	0.00186077	0.00226526	0.00216726	0.00186451
10385	0.00232874	0.00144203	0.00151853	0.00232864	0.00265027	0.00240806	0.00203874	0.00229475	0.00155376
10410	0.0025228	0.00211498	0.00303705	0.00202491	0.00201421	0.00218914	0.00158568	0.00216726	0.00248602
10435	0.00194062	0.00240338	0.00192347	0.00283487	0.00233224	0.00262697	0.00237853	0.00216726	0.00217526
10460	0.00213468	0.00259565	0.00242964	0.00182242	0.00254426	0.00284588	0.00260505	0.00267721	0.00217526
10485	0.00281389	0.00259565	0.00253088	0.0031386	0.00201421	0.00262697	0.00373768	0.00254972	0.00186451
10510	0.00320202	0.00317247	0.00273335	0.0031386	0.00328634	0.00273643	0.002152	0.00356961	0.00310752
10535	0.00349311	0.00249952	0.00384693	0.0042523	0.00265027	0.00207968	0.00351116	0.00229475	0.00310752
10560	0.00349311	0.00355701	0.00313829	0.00404981	0.00381639	0.00262697	0.0030581	0.00280469	0.00403978
10585	0.00194062	0.00278793	0.00263211	0.00293611	0.00402841	0.00317426	0.00271831	0.00305966	0.00372902
10610	0.00359014	0.00288406	0.00344199	0.00344234	0.00254426	0.00339317	0.00407747	0.00369709	0.00264139
10635	0.00339608	0.0032686	0.0040494	0.00344234	0.00275628	0.00361208	0.0030581	0.00318715	0.00341827
10660	0.00320202	0.00288406	0.00354323	0.00364483	0.0048765	0.00394046	0.0052101	0.00382458	0.0032629
10685	0.00388123	0.00403769	0.00344199	0.00485978	0.00307431	0.00404991	0.00373768	0.00305966	0.00341827
10710	0.00446342	0.00432609	0.00465681	0.0031386	0.0048765	0.00295534	0.00362442	0.00318715	0.00574891
10735	0.0053367	0.00346087	0.00425187	0.00374608	0.00530054	0.0053634	0.00351116	0.00305966	0.00435053
10760	0.00465748	0.00422996	0.00364446	0.00384732	0.00477049	0.0030648	0.00543663	0.00356961	0.00543816
10785	0.00368717	0.00567199	0.00303705	0.00526476	0.00551256	0.00470665	0.00509684	0.00535441	0.00435053
10810	0.00514264	0.00528744	0.00425187	0.00445479	0.00561857	0.0053634	0.00419074	0.00497195	0.00357365
10835	0.00572482	0.00519131	0.00445434	0.00556849	0.00519453	0.00448774	0.00498358	0.00522693	0.00481666
10860	0.0050456	0.00567199	0.00678275	0.00566974	0.0048765	0.00470665	0.00373768	0.0054819	0.00497203
10885	0.0078595	0.00471063	0.00556793	0.0064797	0.00551256	0.00503503	0.00577642	0.00484447	0.00605966
10910	0.00650107	0.00528744	0.00617534	0.00546725	0.00604262	0.00525394	0.00498358	0.00586435	0.00699192
10935	0.00669513	0.00586426	0.00496052	0.00749215	0.0078448	0.00722417	0.00724884	0.00752167	0.00668117
10960	0.00766544	0.00634493	0.00728892	0.00769464	0.00699671	0.00678634	0.006456	0.00790413	0.00605966
10985	0.00756841	0.0078831	0.00617534	0.00617596	0.00572458	0.00634851	0.00611621	0.0072667	0.00559354
11010	0.00824762	0.00711402	0.00830128	0.0064797	0.00678469	0.007662	0.00634273	0.00752167	0.00823493
11035	0.00708325	0.00740242	0.00658028	0.00728966	0.00763278	0.00700525	0.00815494	0.00841407	0.00637042
11060	0.00853872	0.00769083	0.00769387	0.00668219	0.00773879	0.00733363	0.00815494	0.00866905	0.00652579
11085	0.00824762	0.00826764	0.00647904	0.00921332	0.00763278	0.00755254	0.00781515	0.00713921	0.0077688
11110	0.0103823	0.00865218	0.0077951	0.00921332	0.0078448	0.00853765	0.00894779	0.00930648	0.00885643
11135	0.00882981	0.00836378	0.00880745	0.0108332	0.010071	0.00799037	0.0103069	0.00930648	0.00932256
11160	0.0107704	0.00922899	0.00961733	0.010732	0.00943496	0.00952277	0.00815494	0.00956145	0.0111871
11185	0.00931496	0.0102865	0.00992104	0.00911208	0.0110251	0.00941331	0.0109865	0.0113463	0.0114978
11210	0.0106734	0.010671	0.0122494	0.0118457	0.0109191	0.0106173	0.0134783	0.013386	0.0121193
11235	0.0123229	0.0126899	0.0123507	0.0110357	0.0122973	0.0124781	0.0118926	0.0113463	0.0125855
11260	0.0124199	0.0120169	0.0139704	0.0145793	0.0116612	0.0108363	0.012912	0.0145334	0.0107209
11285	0.0167863	0.014228	0.013768	0.0135669	0.0155836	0.0147767	0.0125722	0.0142784	0.0110317
11310	0.0149428	0.0131705	0.0121482	0.0127569	0.0137814	0.0128065	0.0141579	0.0132585	0.0141392
11335	0.0150398	0.0155739	0.0132618	0.0151868	0.0146295	0.0136821	0.0131385	0.0149159	0.0141392
11360	0.0151368	0.0175928	0.0148816	0.0145793	0.0157956	0.0157618	0.015064	0.0145334	0.0163145
11385	0.018921	0.0136512	0.0152865	0.0189329	0.0186579	0.0176226	0.017216	0.0160632	0.0175575
11410	0.0172715	0.016343	0.0173112	0.0180217	0.019506	0.0158713	0.0156303	0.0169556	0.0142946
11435	0.0194062	0.0191309	0.0216643	0.022679	0.0184459	0.0207968	0.0175558	0.0182305	0.0184897
11460	0.0195032	0.0204768	0.0221705	0.0187304	0.01993	0.0202496	0.0194813	0.022565	0.0174021
11485	0.0186299	0.0207652	0.0227779	0.0186291	0.0204601	0.0180604	0.02152	0.02282	0.0188005
11510	0.0243547	0.022015	0.0224742	0.0212615	0.0227923	0.021782	0.0208404	0.022565	0.0208204
11535	0.0237726	0.0227841	0.0217655	0.0224765	0.0241705	0.0211252	0.0250311	0.0248598	0.0197328
11560	0.0253251	0.0250913	0.0263211	0.026425	0.0253366	0.0255035	0.0252577	0.0206527	0.0212865
11585	0.025034	0.027014	0.0239927	0.0275387	0.0278808	0.0269264	0.0267301	0.0232024	0.0267247
11610	0.0305647	0.0257643	0.0303705	0.026425	0.0254426	0.025394	0.030128	0.0281744	0.0257924
11635	0.0333786	0.0273986	0.0293582	0.0299686	0.0281989	0.0304291	0.0303545	0.0311066	0.025637
11660	0.0338638	0.0323976	0.0361409	0.0323985	0.0340295	0.0297723	0.0312606	0.0330189	0.0329397
11685	0.0322142	0.0302826	0.0342175	0.0312848	0.0337114	0.0313047	0.0362442	0.0311066	0.0302983
11710	0.0325053	0.0373967	0.0341162	0.0370558	0.0360437	0.0350263	0.0313739	0.0341662	0.0355811
11735	0.0406559	0.0415305	0.0365459	0.0388782	0.0345595	0.0339317	0.0371503	0.0354411	0.033872
11760	0.0456045	0.0421073	0.0395829	0.0401944	0.0351956	0.03831	0.041341	0.041178	0.0369795
11785	0.0412381	0.0403769	0.0424175	0.0399919	0.039542	0.0387478	0.0400951	0.0447476	0.0374456
11810	0.0458956	0.0442223	0.0429237	0.0432318	0.0455846	0.0396235	0.0464379	0.0455125	0.0403978
11835	0.0521056	0.0507595	0.0436323	0.0438392	0.0473868	0.0454247	0.0476838	0.0502295	0.0393101
11860	0.0543373	0.0493174	0.0504151	0.0515339	0.0520513	0.0481611	0.0513082	0.054309	0.0472343
11885	0.0522026	0.0527783	0.0552743	0.054065	0.0538535	0.0512259	0.0547061	0.0536716	0.0504972
11910	0.0570541	0.0562392	0.0529459	0.0568999	0.0553376	0.0542907	0.0575377	0.0550739	0.0554692
11935	0.0610324	0.0580658	0.0600324	0.0637845	0.0531114	0.0603109	0.0601427	0.0606833	0.0612181
11960	0.0643315	0.0628725	0.0570966	0.0642908	0.0606382	0.0631567	0.0632008	0.0670576	0.0528278
11985	0.0694741	0.065372	0.064588	0.0680369	0.0657267	0.0674256	0.0702231	0.0707547	0.0716283
12010	0.0739375	0.0716208	0.0705608	0.0722892	0.0693311	0.0669877	0.0712425	0.0659102	0.0680547
12035	0.0775277	0.0758508	0.0787609	0.0698593	0.0770699	0.0757443	0.0755465	0.0696073	0.0758235
12060	0.0832525	0.0820996	0.0859486	0.0799838	0.0794021	0.0769483	0.0813229	0.0739419	0.0787756
12085	0.0916942	0.089502	0.084835	0.0845398	0.0874589	0.0845009	0.083928	0.0832483	0.0809509
12110	0.0964487	0.0919054	0.089593	0.0895009	0.087989	0.0895359	0.0894779	0.0883478	0.0890305
12135	0.0979041	0.0976735	0.0907066	0.092437	0.0994381	0.0875657	0.0894779	0.0965069	0.0952455
12160	0.103144	0.0998846	0.0977931	0.098208	0.098272	0.100919	0.10171	0.0995665	0.099596
12185	0.117795	0.11094	0.104576	0.102764	0.107071	0.104641	0.105788	0.108873	0.106277
12210	0.116631	0.119496	0.122089	0.118255	0.112371	0.109129	0.110998	0.11053	0.111094
12235	0.127402	0.118919	0.12462	0.124734	0.123821	0.119199	0.12323	0.127231	0.115755
12260	0.135552	0.124784	0.130188	0.134656	0.122867	0.121607	0.122551	0.123406	0.133313
12285	0.136619	0.140646	0.13606	0.140427	0.133998	0.14109	0.136709	0.131948	0.124922
12310	0.149719	0.144972	0.146892	0.139617	0.143115	0.136384	0.148828	0.140745	0.141548
12335	0.155346	0.152567	0.151346	0.159056	0.161773	0.148314	0.1503	0.147501	0.140305
12360	0.16699	0.165353	0.153979	0.15855	0.155518	0.164186	0.162306	0.154386	0.153978
12385	0.17679	0.174293	0.16643	0.175762	0.166543	0.162544	0.179862	0.162545	0.16936
12410	0.184456	0.188041	0.188297	0.181837	0.184459	0.183997	0.175218	0.17848	0.174332
12435	0.20425	0.195828	0.201255	0.195302	0.196226	0.189032	0.199117	0.188934	0.18614
12460	0.221813	0.211978	0.210771	0.206945	0.203435	0.199759	0.206252	0.199133	0.201989
12485	0.231904	0.214959	0.222818	0.215349	0.208841	0.220884	0.213048	0.214176	0.202766
12510	0.239957	0.225822	0.226463	0.243191	0.235556	0.222088	0.231397	0.234447	0.219702
12535	0.248593	0.242261	0.24752	0.245216	0.239902	0.244527	0.246461	0.239929	0.239124
12560	0.272657	0.25697	0.261085	0.267186	0.261953	0.264011	0.260392	0.259944	0.241299
12585	0.288861	0.281965	0.271108	0.280247	0.273614	0.272877	0.270586	0.274477	0.252486
12610	0.303221	0.292348	0.294898	0.298977	0.290894	0.287544	0.299128	0.290158	0.296147
12635	0.315738	0.307056	0.318688	0.309709	0.311354	0.326292	0.311134	0.322412	0.302672
12660	0.331457	0.327725	0.334177	0.340994	0.333934	0.328481	0.331861	0.328021	0.320541
12685	0.370173	0.353682	0.345617	0.345145	0.35344	0.347088	0.352135	0.34026	0.32225
12710	0.397147	0.369352	0.365965	0.380682	0.37178	0.366462	0.366406	0.381948	0.343536
12735	0.404813	0.394443	0.39097	0.394047	0.38853	0.380692	0.3877	0.41076	0.394655
12760	0.43955	0.420304	0.416582	0.419561	0.418849	0.41134	0.4193	0.405405	0.405376
12785	0.456821	0.464045	0.43936	0.458641	0.441005	0.443958	0.441726	0.42899	0.424177
12810	0.492238	0.477504	0.472667	0.466842	0.461889	0.469461	0.459848	0.452065	0.445463
12835	0.511062	0.500769	0.504252	0.507239	0.511502	0.490477	0.500736	0.499618	0.470012
12860	0.542597	0.532686	0.540292	0.542675	0.522633	0.522986	0.521463	0.519633	0.494096
12885	0.593441	0.557393	0.578153	0.558975	0.556027	0.555714	0.557028	0.56387	0.544593
12910	0.626625	0.599692	0.596376	0.597651	0.59154	0.59479	0.59112	0.598419	0.580329
12935	0.655443	0.622284	0.650132	0.637744	0.641259	0.620841	0.64005	0.628378	0.603014
12960	0.702794	0.67016	0.675137	0.66751	0.679953	0.672395	0.674595	0.674018	0.64885
12985	0.736173	0.704768	0.719478	0.718741	0.715467	0.710705	0.694076	0.7013	0.669204
13010	0.799146	0.757547	0.763616	0.751443	0.7425	0.760508	0.754785	0.744263	0.716439
13035	0.83204	0.813209	0.814234	0.811481	0.808863	0.797067	0.799185	0.789011	0.766004
13060	0.878517	0.841857	0.855639	0.846006	0.855719	0.839755	0.851965	0.84026	0.846178
13085	0.920047	0.887233	0.908787	0.894401	0.885508	0.885836	0.905086	0.879398	0.869795
13110	0.971182	0.934532	0.938044	0.932469	0.94127	0.932246	0.961377	0.924146	0.922001
13135	0.974578	0.967122	0.994432	0.978637	0.982402	0.985552	0.980292	0.989546	0.937228
13160	0.971182	0.977697	1	0.992103	0.991731	0.979641	0.995356	0.995793	0.982287
13185	0.994857	0.97712	0.983397	1	0.98272	0.965302	0.984256	1	0.971411
13210	0.982826	0.948471	0.954039	0.950187	0.949751	0.938704	0.934534	0.956017	0.930236
13235	0.94576	0.912036	0.918405	0.912119	0.923036	0.898314	0.893872	0.902473	0.864667
13260	0.886377	0.868198	0.872545	0.847221	0.873635	0.855626	0.842904	0.854666	0.815258
13285	0.84184	0.81417	0.81069	0.821606	0.80388	0.810968	0.799638	0.810428	0.773462
13310	0.786532	0.75745	0.770804	0.785664	0.750981	0.746278	0.759769	0.763259	0.729956
13335	0.739278	0.731109	0.729399	0.737775	0.708788	0.719899	0.721486	0.717874	0.685208
13360	0.694838	0.670448	0.680097	0.689683	0.678363	0.672723	0.678333	0.678735	0.658794
13385	0.671551	0.652663	0.639907	0.648071	0.631718	0.634632	0.620455	0.641764	0.617154
13410	0.632544	0.601231	0.595262	0.60484	0.603202	0.595665	0.597576	0.623279	0.558732
13435	0.580439	0.563738	0.564892	0.573858	0.589208	0.563157	0.557368	0.568078	0.552051
13460	0.546478	0.538454	0.535432	0.552597	0.541927	0.529882	0.527127	0.536334	0.508856
13485	0.533476	0.501827	0.51721	0.500962	0.508322	0.5	0.504474	0.50102	0.495183
13510	0.494469	0.46991	0.479652	0.477169	0.479593	0.461252	0.471967	0.48024	0.465817
13535	0.462255	0.448856	0.452723	0.443556	0.456377	0.43553	0.449315	0.424146	0.435674
13560	0.44052	0.425784	0.425289	0.417738	0.41323	0.41944	0.434251	0.425931	0.412057
13585	0.416748	0.384253	0.386718	0.404374	0.391922	0.400066	0.389852	0.395461	0.381137
13610	0.394139	0.377043	0.378619	0.378151	0.369024	0.376642	0.363348	0.371877	0.361715
13635	0.360082	0.341761	0.352096	0.35365	0.345807	0.343148	0.369578	0.347654	0.343226
13660	0.340675	0.338108	0.340454	0.335021	0.330966	0.331436	0.341262	0.332866	0.322405
13685	0.329614	0.320419	0.309172	0.325402	0.319941	0.305823	0.325065	0.314253	0.306557
13710	0.31079	0.30821	0.301377	0.304141	0.305311	0.297833	0.301733	0.292708	0.288067
13735	0.294489	0.280523	0.283964	0.27883	0.281353	0.282399	0.266282	0.273457	0.263362
13760	0.272172	0.266968	0.263211	0.260403	0.261953	0.258647	0.269906	0.259179	0.249845
13785	0.264991	0.247645	0.258554	0.253012	0.258242	0.235004	0.249972	0.253825	0.249378
13810	0.250631	0.229667	0.233853	0.240863	0.238312	0.231064	0.229358	0.232789	0.222498
13835	0.232486	0.223707	0.220085	0.22598	0.221775	0.219243	0.225847	0.220678	0.213797
13860	0.22026	0.21044	0.204394	0.209072	0.207675	0.210048	0.200249	0.216344	0.198415
13885	0.205997	0.199769	0.198421	0.201782	0.203011	0.201182	0.200476	0.195946	0.183654
13910	0.189889	0.186503	0.182831	0.18943	0.189653	0.186734	0.183373	0.183325	0.176507
13935	0.186008	0.183234	0.172302	0.180824	0.177144	0.166703	0.181674	0.175803	0.173244
13960	0.164952	0.169487	0.162988	0.170193	0.169299	0.168017	0.166044	0.162545	0.16097
13985	0.155929	0.153528	0.154991	0.159563	0.156578	0.148643	0.1503	0.150433	0.142946
14010	0.151271	0.147472	0.149524	0.149134	0.149793	0.143608	0.141805	0.147629	0.145587
14035	0.14574	0.136032	0.142539	0.139111	0.136648	0.135946	0.137388	0.137685	0.128962
14060	0.137396	0.129783	0.130087	0.130404	0.130499	0.128284	0.128893	0.127486	0.123679
14085	0.124491	0.118823	0.122899	0.124937	0.116824	0.114602	0.125835	0.121877	0.121659
14110	0.120609	0.119785	0.112067	0.110864	0.115446	0.112412	0.116095	0.118052	0.109074
14135	0.111683	0.107191	0.106904	0.112281	0.107601	0.10486	0.108619	0.104411	0.105345
14160	0.111197	0.104115	0.103462	0.105599	0.103361	0.101357	0.0998981	0.102499	0.098353
14185	0.097516	0.0952701	0.0960721	0.0981067	0.0991201	0.0990587	0.0928758	0.0911525	0.0913611
14210	0.0938288	0.0923861	0.0924276	0.0940569	0.0911693	0.0901926	0.0894779	0.0897501	0.0837477
14235	0.088104	0.0870986	0.0869609	0.0909183	0.0904272	0.0850482	0.086533	0.0856706	0.0829708
14260	0.0835436	0.0796962	0.0815955	0.085856	0.0806742	0.0813266	0.080077	0.0823559	0.0798633
14285	0.0775277	0.0741204	0.0792671	0.0789713	0.0719813	0.0761821	0.0727149	0.0725395	0.078931
14310	0.0718028	0.0740242	0.0732942	0.070568	0.0676349	0.072789	0.0728282	0.0725395	0.0730267
14335	0.0759752	0.0712363	0.0681312	0.0676319	0.0672109	0.0702715	0.0764526	0.0687149	0.0699192
14360	0.0649136	0.0615266	0.0640818	0.0679356	0.0680589	0.0628284	0.0622947	0.0627231	0.0641703
14385	0.0567631	0.0592194	0.0633732	0.0620634	0.0614863	0.0570271	0.0604825	0.0564763	0.0576445
14410	0.0563749	0.0560469	0.0543632	0.0551787	0.0550196	0.0581217	0.0513082	0.059026	0.0602859
14435	0.0585096	0.051817	0.0574003	0.05447	0.0508852	0.0515543	0.0587836	0.0554564	0.0559354
14460	0.0506501	0.051817	0.0530472	0.0582161	0.0525814	0.0529772	0.0561785	0.0566038	0.0481666
14485	0.0479332	0.0520092	0.0450496	0.0447504	0.0473868	0.0479422	0.049496	0.0434727	0.0473897
14510	0.0437609	0.0436455	0.0435311	0.042928	0.0456907	0.0449869	0.0417941	0.0432177	0.0433499
14535	0.0451193	0.0447029	0.0442397	0.0439405	0.0420863	0.0413748	0.0411145	0.0401581	0.0455252
14560	0.0401708	0.0373967	0.0377607	0.042928	0.0383759	0.040937	0.0420206	0.0390107	0.038844
14585	0.0421114	0.0359546	0.0368496	0.0384732	0.0365737	0.0361208	0.0383962	0.0369709	0.0360472
14610	0.0370658	0.0348971	0.0372545	0.0353346	0.0360437	0.0348074	0.0382829	0.036461	0.0323182
14635	0.0322142	0.032686	0.032294	0.0329047	0.0329694	0.0337128	0.0331861	0.0325089	0.0285892
14660	0.0341549	0.0343203	0.0315853	0.0306773	0.0336054	0.033056	0.0334126	0.0295767	0.032629
14685	0.0289152	0.0292251	0.0291557	0.031791	0.0278808	0.0270359	0.0309208	0.0326364	0.0290553
14710	0.0294003	0.027014	0.0281433	0.0292599	0.0254426	0.0260508	0.0274097	0.0268995	0.0310752
14735	0.0254221	0.0284561	0.0260174	0.0283487	0.0287289	0.029444	0.027976	0.027027	0.0267247
14760	0.028236	0.0248991	0.0274347	0.02764	0.0241705	0.0258319	0.0283158	0.0263896	0.023151
14785	0.0246458	0.0232648	0.0253088	0.0258176	0.0222623	0.025394	0.0225394	0.0246048	0.0251709
14810	0.0235785	0.0225918	0.0224742	0.021869	0.0209901	0.0242995	0.0212935	0.0210352	0.020665
14835	0.0207646	0.0218227	0.0217655	0.0224765	0.0213082	0.0211252	0.0223128	0.0189954	0.0172467
14860	0.0229963	0.0210536	0.0199433	0.0187304	0.0188699	0.0192644	0.0214067	0.0201428	0.0189559
14885	0.0193091	0.0202846	0.0178174	0.0166042	0.019506	0.0187172	0.0182354	0.0192504	0.0211311
14910	0.0209587	0.0167276	0.0177161	0.0194391	0.0170677	0.0187172	0.0182354	0.0156808	0.0183344
14935	0.0177566	0.0141319	0.0175137	0.0188316	0.0149475	0.0172942	0.0157436	0.0152983	0.0161591
14960	0.0154279	0.014901	0.0152865	0.016908	0.0173858	0.0149956	0.0147242	0.0141509	0.0136731
14985	0.0152338	0.0156701	0.0169063	0.0136681	0.0153716	0.0143389	0.0140446	0.0113463	0.0155376
15010	0.0151368	0.014901	0.0134643	0.0134656	0.0151595	0.0123687	0.0151773	0.0150433	0.0147607
15035	0.015816	0.0154778	0.0147803	0.0130606	0.0140994	0.0132443	0.0143844	0.0126211	0.0118086
15060	0.0120318	0.012786	0.0131606	0.0112382	0.0111311	0.0123687	0.012912	0.0131311	0.0118086
15085	0.0119348	0.0119208	0.0131606	0.010327	0.0109191	0.0113835	0.0114396	0.0108363	0.0128962
15110	0.0103823	0.00970967	0.0110346	0.0117445	0.00964698	0.0113835	0.0117794	0.0137685	0.011964
15135	0.00873278	0.0105749	0.00890869	0.0098208	0.0104951	0.0099606	0.0113263	0.0108363	0.0102548
15160	0.00970309	0.0102865	0.0104272	0.0121494	0.00996502	0.0105079	0.00974063	0.0104539	0.0107209
15185	0.00834465	0.00778696	0.0077951	0.00890959	0.00858688	0.00963222	0.0100804	0.00841407	0.0105656
15210	0.00999418	0.00903672	0.00941486	0.00850461	0.00869289	0.00799037	0.00917431	0.00968893	0.0077688
15235	0.0105764	0.00778696	0.00900992	0.0098208	0.00922294	0.0091944	0.00906105	0.00879653	0.0107209
15260	0.00902387	0.00778696	0.0077951	0.00668219	0.00710272	0.00788091	0.00804168	0.00764916	0.00761342
15285	0.00863575	0.00797923	0.00890869	0.0087071	0.00848087	0.00667688	0.00894779	0.00866905	0.00652579
15310	0.00640404	0.0062488	0.00647904	0.00607472	0.00636065	0.00700525	0.00758863	0.00599184	0.00947794
15335	0.00776247	0.00874832	0.00627657	0.00718842	0.00551256	0.0061296	0.00668252	0.00713921	0.0077688
15360	0.00747138	0.00605653	0.0057704	0.00728966	0.00508852	0.00700525	0.00656926	0.0081591	0.00683654
15385	0.00494857	0.00663334	0.00647904	0.00577098	0.00614863	0.00788091	0.00792842	0.0063743	0.00512741
15410	0.0065981	0.00634493	0.00647904	0.00577098	0.00636065	0.00623905	0.00600294	0.00624681	0.00403978
15435	0.00553076	0.00586426	0.00536546	0.00577098	0.00604262	0.00591068	0.00656926	0.00509944	0.00543816
15460	0.00640404	0.00615266	0.00587163	0.00445479	0.00614863	0.0053634	0.00351116	0.00433452	0.00481666
15485	0.0053367	0.0049029	0.00445434	0.00546725	0.00424043	0.0045972	0.00532337	0.00650178	0.00590429
15510	0.00494857	0.00442223	0.00536546	0.00475853	0.00508852	0.00481611	0.00566316	0.00599184	0.00435053
15535	0.00562779	0.0046145	0.00394817	0.005366	0.00381639	0.00404991	0.00543663	0.00586435	0.00403978
15560	0.00436639	0.00422996	0.00455558	0.00607472	0.00402841	0.00525394	0.00396421	0.00484447	0.0038844
15585	0.00388123	0.00384541	0.00435311	0.00384732	0.00339235	0.00328371	0.00498358	0.00471698	0.00497203
15610	0.00465748	0.00413382	0.0040494	0.00435355	0.00307431	0.00295534	0.00464379	0.00356961	0.00295214
15635	0.00465748	0.00374928	0.00303705	0.00384732	0.00360437	0.003831	0.00362442	0.0045895	0.0038844
15660	0.00417233	0.00317247	0.0037457	0.00293611	0.00413442	0.00361208	0.00419074	0.0045895	0.00310752
15685	0.00436639	0.00451836	0.00323952	0.00303736	0.00318032	0.00273643	0.00317137	0.00382458	0.00419515
15710	0.00329905	0.00403769	0.00384693	0.00303736	0.00286229	0.00415937	0.00362442	0.00267721	0.00341827
15735	0.00368717	0.0029802	0.00293582	0.00323985	0.00307431	0.00372154	0.00339789	0.00203978	0.0032629
15760	0.00232874	0.00317247	0.00354323	0.00354359	0.00233224	0.00350263	0.00283158	0.00369709	0.00310752
15785	0.00310499	0.00288406	0.00263211	0.00303736	0.00402841	0.00295534	0.00192547	0.00369709	0.00248602
15810	0.00281389	0.00288406	0.00222717	0.00445479	0.00275628	0.0022986	0.00419074	0.00305966	0.00264139
15835	0.00291093	0.00278793	0.00273335	0.00415106	0.00307431	0.00284588	0.00260505	0.00305966	0.00372902
15860	0.00271686	0.00240338	0.00263211	0.00151868	0.00180218	0.00240806	0.00147242	0.00267721	0.00155376
15885	0.00223171	0.00221111	0.00273335	0.00212615	0.00222623	0.00218914	0.00226526	0.00229475	0.00233064
15910	0.00194062	0.00249952	0.00313829	0.00192366	0.00212022	0.0022986	0.00237853	0.00203978	0.00186451
15935	0.00232874	0.00144203	0.00242964	0.00151868	0.00137814	0.00273643	0.002152	0.00203978	0.00186451
15960	0.00203765	0.00240338	0.00242964	0.00242989	0.00212022	0.00186077	0.00203874	0.0017848	0.00186451
15985	0.00271686	0.00182657	0.001721	0.00192366	0.00371038	0.00164186	0.00158568	0.0017848	0.00139838
16010	0.00145546	0.00240338	0.00141729	0.00212615	0.00233224	0.00164186	0.00203874	0.00229475	0.00155376
16035	0.00232874	0.00201884	0.00222717	0.00212615	0.00137814	0.0015324	0.00203874	0.00216726	0.00186451
16060	0.00184359	0.00221111	0.001721	0.000809963	0.00190819	0.00164186	0.00147242	0.00191229	0.00217526
16085	0.00184359	0.00144203	0.00161976	0.0011137	0.00137814	0.00186077	0.00135916	0.00165732	0.00279677
16110	0.00184359	0.00173044	0.000911116	0.00131619	0.00201421	0.00131349	0.00181221	0.00127486	0.00170914
16135	0.0012614	0.000769083	0.00131606	0.00141743	0.00169617	0.00197023	0.00192547	0.00101989	0.00170914
16160	0.00135843	0.00153817	0.00161976	0.00161993	0.00116612	0.00218914	0.000792842	0.000764916	0.00217526
16185	0.000776247	0.00153817	0.00141729	0.00151868	0.00106011	0.0015324	0.00135916	0.00152983	0.00155376
16210	0.00213468	0.00201884	0.00192347	0.0011137	0.00148415	0.00120403	0.00113263	0.00203978	0.00217526
16235	0.00155249	0.00144203	0.000809881	0.0022274	0.00137814	0.00131349	0.00169895	0.00140235	0.00077688
16260	0.0012614	0.00115362	0.00101235	0.00141743	0.00212022	0.00240806	0.00158568	0.000892402	0.00124301
16285	0.00116437	0.00173044	0.00101235	0.0011137	0.00148415	0.00120403	0.00147242	0.00152983	0.00186451
16310	0.000970309	0.000576812	0.00111359	0.000911208	0.000848087	0.00175131	0.00135916	0.00140235	0.00077688
16335	0.0012614	0.00153817	0.001721	0.00101245	0.00116612	0.000875657	0.000792842	0.00127486	0.00155376
16360	0.00106734	0.0013459	0.00192347	0.00121494	0.000954097	0.000985114	0.00101937	0.00127486	0.00139838
16385	0.00164952	0.00105749	0.000911116	0.0011137	0.00137814	0.0007662	0.00101937	0.00101989	0.000621504
16410	0.00174656	0.00115362	0.00101235	0.0011137	0.00127213	0.00131349	0.00192547	0.000509944	0.000621504
16435	0.00155249	0.0016343	0.00192347	0.0011137	0.000848087	0.000875657	0.00113263	0.00152983	0.00108763
16460	0.000970309	0.0013459	0.00121482	0.00131619	0.00116612	0.000985114	0.00158568	0.00140235	0.00108763
16485	0.00135843	0.0013459	0.000708645	0.00151868	0.00127213	0.0007662	0.00113263	0.00127486	0.000621504
16510	0.0012614	0.00124976	0.00121482	0.0011137	0.00159016	0.00109457	0.000566316	0.00114737	0.000621504
16535	0.00106734	0.00173044	0.00131606	0.00121494	0.00116612	0.000656743	0.00124589	0.00101989	0.000932256
16560	0.000679216	0.00124976	0.00141729	0.00121494	0.000954097	0.0007662	0.000906105	0.000764916	0.00139838
16585	0.000873278	0.0013459	0.000506175	0.0011137	0.000742076	0.00142294	0.00147242	0.00140235	0.00077688
16610	0.00135843	0.000769083	0.00111359	0.000809963	0.00116612	0.00120403	0.00124589	0.000892402	0.00155376
16635	0.000970309	0.00115362	0.00141729	0.000506227	0.00148415	0.00109457	0.00158568	0.00101989	0.000621504
16660	0.00145546	0.000769083	0.00141729	0.00101245	0.00127213	0.0007662	0.000906105	0.00127486	0.00155376
16685	0.000582185	0.00105749	0.00131606	0.00101245	0.000848087	0.00109457	0.000906105	0.00101989	0.000621504
16710	0.000679216	0.000961354	0.000911116	0.00141743	0.000848087	0.00109457	0.00135916	0.000509944	0.00108763
16735	0.00164952	0.0016343	0.00131606	0.000809963	0.000742076	0.00142294	0.00113263	0.00127486	0.00077688
16760	0.00174656	0.000480677	0.00131606	0.000607472	0.00106011	0.0007662	0.000792842	0.00152983	0.00108763
16785	0.0012614	0.000672948	0.00101235	0.000506227	0.000212022	0.000985114	0.00135916	0.00140235	0.000932256
16810	0.00116437	0.00115362	0.00060741	0.000911208	0.00159016	0.00120403	0.000792842	0.000892402	0.00124301
16835	0.00106734	0.000576812	0.00151853	0.00131619	0.00127213	0.000985114	0.000792842	0.00127486	0.000621504
16860	0.00145546	0.00144203	0.00111359	0.000911208	0.00137814	0.000875657	0.00113263	0.000892402	0.000466128
16885	0.00106734	0.00144203	0.00111359	0.000809963	0.00106011	0.00175131	0.00101937	0.000764916	0.00108763
16910	0.00135843	0.000865218	0.00121482	0.0011137	0.000848087	0.000875657	0.00147242	0.000764916	0.000621504
16935	0.00106734	0.000865218	0.000911116	0.00121494	0.00116612	0.000547285	0.000679579	0.000892402	0.00077688
16960	0.0012614	0.000769083	0.000506175	0.000809963	0.00159016	0.0007662	0.00124589	0.000509944	0.000932256
16985	0.0012614	0.000961354	0.00101235	0.00151868	0.00116612	0.00109457	0.00135916	0.000892402	0.000932256
17010	0.00116437	0.000480677	0.00060741	0.000911208	0.00116612	0.00109457	0.000906105	0.00152983	0.000932256
17035	0.000582185	0.00124976	0.00151853	0.000202491	0.00127213	0.000985114	0.000679579	0.00101989	0.00077688
17060	0.000970309	0.0013459	0.000708645	0.000911208	0.000954097	0.000985114	0.00135916	0.00114737	0.000932256
17085	0.000873278	0.00153817	0.00101235	0.000303736	0.000742076	0.00109457	0.00135916	0.00140235	0.00233064
17110	0.000873278	0.00124976	0.00060741	0.000809963	0.00127213	0.000875657	0.00124589	0.00127486	0.00170914
17135	0.00106734	0.000672948	0.000708645	0.000809963	0.00106011	0.000875657	0.000906105	0.00101989	0.000932256
17160	0.000873278	0.000961354	0.00141729	0.0011137	0.000424043	0.00109457	0.00124589	0.000892402	0.000621504
17185	0.00116437	0.000769083	0.00121482	0.00131619	0.000742076	0.000656743	0.000566316	0.000764916	0.00077688
17210	0.00135843	0.00124976	0.00111359	0.000303736	0.00116612	0.000985114	0.000566316	0.000892402	0.00108763
17235	0.00155249	0.00105749	0.000911116	0.000911208	0.000742076	0.000656743	0.000792842	0.00063743	0.00124301
17260	0.000485154	0.000672948	0.00060741	0.000911208	0.000636065	0.000656743	0.000792842	0.00101989	0.00201989
17285	0.00155249	0.000865218	0.000506175	0.000911208	0.000424043	0.000547285	0.000906105	0.000764916	0.00124301
17310	0.00106734	0.000576812	0.000911116	0.000809963	0.000954097	0.000875657	0.000679579	0.00127486	0.000621504
17335	0.000873278	0.000672948	0.000809881	0.00101245	0.000954097	0.000109457	0.000679579	0.000892402	0.000466128
17360	0.000776247	0.000576812	0.00060741	0.000404981	0.000636065	0.000437828	0.000679579	0.00101989	0.000466128
17385	0.000873278	0.000865218	0.000708645	0.000708717	0.000424043	0.000985114	0.000339789	0.000382458	0.000466128
17410	0.000873278	0.000288406	0.000303705	0.000911208	0.00106011	0.000547285	0.000226526	0.000892402	0.00108763
17435	0.00145546	0.000576812	0.00060741	0.000809963	0.000742076	0.0007662	0.000679579	0.000764916	0.000466128
17460	0.000776247	0.00105749	0.00060741	0.000809963	0.000530054	0.000218914	0.000566316	0.000127486	0.00077688
17485	0.000970309	0.000480677	0.000911116	0.000809963	0.000424043	0.000328371	0.000792842	0.000509944	0.00124301
17510	0.000582185	0.000672948	0.00101235	0.000809963	0.000530054	0.000547285	0.000679579	0.000382458	0.000310752
17535	0.000485154	0.000480677	0.000506175	0.000607472	0.000318032	0.000656743	0.000339789	0.000382458	0.000466128
17560	0.000679216	0.000672948	0.000708645	0.000506227	0.000424043	0.000985114	0.000453052	0.00101989	0.000155376
17585	0.000194062	0.000288406	0.000101235	0.000911208	0.000318032	0.000437828	0.000792842	0.000382458	0.000155376
17610	0.000970309	0.000288406	0.00060741	0.000809963	0.000424043	0.000656743	0.000226526	0.00101989	0.00108763
17635	0.000485154	0.00105749	0.000708645	0.000607472	0.000636065	0.000218914	0.000453052	0.000382458	0.000621504
17660	0.000776247	0.000961354	0.000911116	0.000404981	0.000636065	0.0007662	0.000339789	0.000764916	0.00077688
17685	0.000776247	0.000384541	0.000303705	0.000506227	0.000424043	0.000656743	0.000226526	0.000764916	0.000621504
17710	0.000776247	0.000384541	0.00101235	0.00131619	0.000318032	0.000218914	0.000906105	0.00063743	0.00077688
17735	0.000873278	0.000288406	0.00060741	0	0.000424043	0	0.000566316	0.000254972	0.000310752
17760	0.000776247	0.000769083	0.000809881	0.000809963	0.000636065	0.0007662	0.000453052	0.000509944	0.000932256
17785	0.000485154	0.000576812	0.00060741	0.00101245	0.000318032	0.000218914	0.000339789	0.000382458	0
17810	0.000776247	0.000672948	0.00060741	0.000303736	0.000318032	0.000547285	0.000906105	0.000127486	0.000310752
17835	0.000485154	0.000769083	0.000506175	0.000303736	0.000212022	0.000437828	0.000906105	0.000254972	0.000310752
17860	0.000194062	0.000576812	0.00040494	0.000404981	0.000742076	0.000875657	0.000566316	0.000254972	0.00077688
17885	0.000388123	0.000384541	0.00040494	0.000202491	0.000636065	0.0007662	0.000453052	0.00063743	0.000621504
17910	0.000291093	0.000480677	0.000506175	0.000607472	0.000424043	0.000437828	0.000679579	0.000509944	0.00077688
17935	0.00106734	0.000865218	0.000506175	0.000101245	0.000424043	0.000328371	0.00113263	0.00101989	0.00077688
17960	0.000485154	0.000480677	0.000809881	0.000303736	0.000636065	0	0.000226526	0.000509944	0.00139838
17985	0.000679216	0.000961354	0.000708645	0.000708717	0.000530054	0.000547285	0.000339789	0.00127486	0.00108763
18010	0.000194062	0.000961354	0.000303705	0.000506227	0.000636065	0.000328371	0.000339789	0.000764916	0.00108763
18035	0.000679216	0.000865218	0.000708645	0.000708717	0.000636065	0.000547285	0.000679579	0.000127486	0.000155376
18060	0.000388123	0.000288406	0.000708645	0.000404981	0.000530054	0.000109457	0.000339789	0.000382458	0.00077688
18085	0.000291093	0.000576812	0.000506175	0.000607472	0.000424043	0.000985114	0.000679579	0.00063743	0.000621504
18110	0.000291093	0.000480677	0.000911116	0.000506227	0.000318032	0.000328371	0.000792842	0.000127486	0.000466128
18135	0.000388123	0.000288406	0.000708645	0.000303736	0.000742076	0.000218914	0.000453052	0.00101989	0.000155376
18160	0.000485154	0.000288406	0.000303705	0.000202491	0.000318032	0.000547285	0.000339789	0.000254972	0.000155376
18185	0.000485154	0.000576812	0.000708645	0.000607472	0.000636065	0.000547285	0.000679579	0.000382458	0.000621504
18210	0.000485154	0.000576812	0.000506175	0.000202491	0.000212022	0.000328371	0.000339789	0.00063743	0.00077688
18235	0.000582185	0.000192271	0.00060741	0.000506227	0.000636065	0.000437828	0.000339789	0.000382458	0.000310752
18260	0.000485154	0.000384541	0.00060741	0.000506227	0.000318032	0.000547285	0.000453052	0.000509944	0.000621504
18285	0.000679216	0.000672948	0.00040494	0.000303736	0.000424043	0.000437828	0.000679579	0.000127486	0.000310752
18310	0.000291093	0.000672948	0.000809881	0.000809963	0.000424043	0.000109457	0.000566316	0.00063743	0.00077688
18335	0.000873278	0.000480677	0.000809881	0.000708717	0.000848087	0.000437828	0.000792842	0.000382458	0.000310752
18360	0.000873278	0.000576812	0.00020247	0.000202491	0.000848087	0.000437828	0.000226526	0.000509944	0.000621504
18385	0.000485154	0.000769083	0.000506175	0.000303736	0.000742076	0.000109457	0.000339789	0.000892402	0.000466128
18410	0.000388123	0.000480677	0.000809881	0.000607472	0.000424043	0.000328371	0.000906105	0.000382458	0.000466128
18435	0.000582185	0.000769083	0.00040494	0.000708717	0.000530054	0.0007662	0.000453052	0.000509944	0.000310752
18460	0.000582185	0.000192271	0.000303705	0.000607472	0.000742076	0.000437828	0.000453052	0.000382458	0.000466128
18485	0.000970309	0.000769083	0.000506175	0.000708717	0.000742076	0.000656743	0.00113263	0.00127486	0.00124301
18510	9.70309e-05	0.000192271	0.000506175	0.0011137	0.000530054	0.000547285	0.00135916	0.000509944	0.000621504
18535	0.000582185	0.000384541	0.000506175	0.000607472	0.000318032	0.000437828	0.000453052	0.000127486	0.000466128
18560	0.000776247	0.000576812	0.000708645	0.000404981	0.000954097	0.000985114	0.000566316	0.000892402	0.000621504
18585	0.000776247	0.00124976	0.00060741	0.000708717	0.000318032	0.00109457	0.000566316	0.000509944	0.000621504
18610	0.000679216	0.000576812	0.00101235	0.0011137	0.000530054	0.000437828	0.000566316	0.000764916	0.000155376
18635	0.000485154	0.000672948	0.00101235	0.000506227	0.000424043	0.000437828	0.000113263	0.00114737	0.00124301
18660	0.000582185	0.000384541	0.000303705	0.000303736	0.000530054	0.0007662	0.000679579	0.000764916	0.000310752
18685	0.000873278	0.000576812	0.000708645	0.00131619	0.000424043	0.0007662	0.000906105	0.000764916	0.000621504
18710	0.000873278	0.000672948	0.00101235	0.000404981	0.000530054	0.000985114	0.000566316	0.000254972	0.000932256
18735	0.0012614	0.000576812	0.000809881	0.000708717	0.000636065	0.00131349	0.000792842	0.00063743	0.00077688
18760	0.000582185	0.000576812	0.000506175	0.000607472	0.000954097	0.000437828	0.000792842	0.00127486	0.000466128
18785	0.000970309	0.000961354	0.000911116	0.0011137	0.000848087	0.00109457	0.00101937	0.000892402	0.000310752
18810	0.000485154	0.000961354	0.00060741	0.000911208	0.000742076	0.000328371	0.000792842	0.00063743	0.000932256
18835	0.000388123	0.00105749	0.000911116	0.000607472	0.000424043	0.00175131	0.000792842	0.000892402	0.00108763
18860	0.00106734	0.000865218	0.00111359	0.000607472	0.000954097	0.000985114	0.000906105	0.000764916	0.00124301
18885	0.000679216	0.000672948	0.000809881	0.000911208	0.00106011	0.000656743	0.00113263	0.000509944	0.000621504
18910	0.000776247	0.000865218	0.00060741	0.000809963	0.000212022	0.00131349	0.000679579	0.000892402	0.000932256
18935	0.00106734	0.000769083	0.000708645	0.000506227	0.00137814	0.00142294	0.00101937	0.000382458	0.00108763
18960	0.000873278	0.000865218	0.000506175	0.000911208	0.000424043	0.0007662	0.000679579	0.00127486	0.00170914
18985	0.000485154	0.000865218	0.000708645	0.000708717	0.000848087	0.000656743	0.000906105	0.00114737	0.00139838
19010	0.000485154	0.00105749	0.000708645	0.0011137	0.000424043	0.000328371	0.000679579	0.00063743	0.000310752
19035	0.00116437	0.000769083	0.00060741	0.000708717	0.000424043	0.000547285	0.000566316	0.00063743	0.000466128
19060	0.000388123	0.000576812	0.00060741	0.000809963	0.000530054	0.000328371	0.000792842	0.000127486	0.000310752
19085	0.000970309	0.00124976	0.000708645	0.000809963	0.000848087	0.0007662	0.000679579	0.00127486	0.000932256
19110	0.000582185	0.00144203	0.00040494	0.000303736	0.000636065	0.000656743	0.000453052	0.00114737	0.00077688
19135	0.000388123	0.000384541	0.000708645	0.000708717	0.000742076	0.000547285	0.000339789	0.000764916	0.00077688
19160	0.000679216	0	0.000708645	0.000708717	0.000954097	0.000547285	0.000453052	0.000509944	0.00124301
19185	0.000485154	0.000769083	0.00060741	0.00101245	0.000742076	0.0007662	0.000566316	0.00063743	0.00108763
19210	0.000679216	0.000480677	0.000911116	0.000506227	0.000424043	0.00109457	0.00101937	0.00063743	0.000466128
19235	0.000776247	0.000192271	0.00040494	0.00121494	0.000848087	0.000875657	0.000792842	0.00101989	0.000621504
19260	0.000873278	0.00115362	0.000708645	0.000404981	0.000848087	0.000328371	0.000453052	0.00101989	0.000932256
19285	0.000582185	0.000288406	0.00060741	0.00101245	0.000848087	0.0007662	0.000339789	0.000509944	0.000466128
19310	0.000582185	0.000576812	0.00060741	0.000607472	0.000530054	0.000656743	0.000339789	0.000509944	0.000466128
19335	0.000776247	0.000769083	0.00040494	0.000809963	0.000530054	0.00120403	0.00113263	0.000509944	0.000466128
19360	0.000873278	0.000288406	0.00040494	0.000404981	0.000636065	0.000328371	0.000906105	0.000509944	0.000310752
19385	0.000582185	0.000480677	0.00040494	0.000911208	0.000636065	0.000547285	0.000566316	0.000892402	0.00108763
19410	0.000679216	0.000672948	0.000809881	0.000303736	0.000424043	0.000656743	0.000566316	0.000892402	0.000155376
19435	0.000970309	0.000384541	0.00040494	0.000809963	0.000318032	0.000547285	0.000566316	0.000509944	0.00077688
19460	0.000485154	0.000865218	0.00060741	0.000202491	0.000742076	0.000547285	0.000113263	0.00063743	0.000932256
19485	0.000291093	0.000769083	0.000303705	0.000404981	0.000848087	0.000656743	0.000453052	0.00101989	0.000932256
19510	0.000485154	0.000480677	0.000911116	0.000607472	0.000848087	0.000547285	0.00135916	0.00063743	0.000621504
19535	0.000388123	0.000384541	0.00040494	0.000708717	0.00116612	0.000547285	0.000792842	0.000509944	0.00124301
19560	0.000194062	0.000288406	0.000101235	0.00101245	0.000742076	0.000547285	0.000906105	0.000382458	0.000466128
19585	0.0012614	0.000769083	0.000809881	0.00101245	0.000636065	0.000656743	0.000453052	0.00114737	0.00077688
19610	0.000582185	0.000769083	0.000708645	0.000911208	0.000848087	0.00109457	0.000679579	0.000509944	0.000466128
19635	0.000679216	0.000480677	0.000708645	0.00101245	0.000954097	0.000875657	0.000792842	0.00063743	0.00108763
19660	0.000970309	0.000672948	0.000911116	0.000202491	0.00127213	0.00142294	0.000453052	0.000382458	0.000932256
19685	0.000679216	0.000865218	0.00040494	0.000607472	0.000848087	0.00120403	0.00158568	0.00063743	0.00186451
19710	0.00106734	0.000288406	0.000809881	0.00101245	0.000742076	0.000437828	0.000566316	0.00191229	0.000466128
19735	0.00135843	0.0013459	0.00111359	0.00141743	0.00148415	0.000985114	0.000679579	0.00101989	0.00108763
19760	0.000485154	0.00105749	0.00111359	0.00101245	0.00180218	0.000875657	0.000906105	0.00101989	0.000466128
19785	0.00135843	0.000769083	0.00060741	0.000303736	0.00116612	0.000656743	0.00169895	0.00114737	0.00124301
19810	0.000776247	0.000769083	0.000911116	0.000708717	0.000636065	0.000328371	0.00113263	0.00063743	0.00108763
19835	0.000873278	0.000961354	0.00151853	0.00101245	0.00106011	0.000985114	0.00158568	0.000764916	0.00155376
19860	0.00155249	0.00115362	0.00101235	0.000708717	0.000742076	0.00109457	0.00113263	0.00063743	0.00108763
19885	0.00145546	0.00105749	0.00121482	0.000404981	0.000848087	0.00109457	0.000679579	0.000892402	0.00124301
19910	0.00164952	0.000865218	0.000809881	0.00131619	0.000848087	0.0007662	0.000906105	0.00114737	0.00108763
19935	0.000970309	0.00105749	0.00111359	0.000506227	0.000954097	0.00109457	0.00124589	0.00127486	0.00139838
19960	0.00223171	0.00124976	0.00101235	0.000708717	0.00106011	0.00131349	0.000453052	0.000764916	0.00139838
19985	0.00135843	0.000961354	0.00141729	0.000809963	0.00148415	0.000985114	0.00181221	0.00114737	0.00124301
20010	0.000873278	0.000672948	0.000809881	0.000809963	0.000848087	0.0007662	0.00192547	0.00114737	0.00124301
20035	0.00164952	0.00153817	0.000708645	0.00131619	0.000954097	0.0007662	0.00192547	0.000892402	0.00077688
20060	0.00155249	0.00124976	0.00141729	0.00161993	0.00127213	0.00164186	0.00169895	0.00140235	0.00124301
20085	0.000970309	0.00124976	0.00141729	0.00172117	0.00148415	0.00131349	0.00101937	0.00101989	0.00155376
20110	0.00135843	0.000865218	0.000809881	0.00151868	0.00148415	0.00142294	0.00158568	0.00191229	0.00155376
20135	0.00203765	0.00144203	0.00182223	0.00161993	0.00148415	0.00131349	0.00181221	0.00127486	0.00217526
20160	0.00203765	0.0016343	0.00141729	0.00172117	0.00159016	0.00273643	0.00135916	0.00254972	0.00201989
20185	0.00223171	0.00144203	0.001721	0.00151868	0.00159016	0.000985114	0.00192547	0.00191229	0.00155376
20210	0.00164952	0.00221111	0.00121482	0.00192366	0.00106011	0.00218914	0.00147242	0.00216726	0.00155376
20235	0.00155249	0.00211498	0.00232841	0.00263238	0.00201421	0.00186077	0.00124589	0.00165732	0.00170914
20260	0.00174656	0.000769083	0.00232841	0.00101245	0.00190819	0.00186077	0.00147242	0.00203978	0.00248602
20285	0.00155249	0.0016343	0.0020247	0.00151868	0.00201421	0.00251751	0.00203874	0.00152983	0.00201989
20310	0.0025228	0.00182657	0.001721	0.00232864	0.00201421	0.00218914	0.00192547	0.00127486	0.00201989
20335	0.00203765	0.00221111	0.00192347	0.00172117	0.00169617	0.00175131	0.00283158	0.00242223	0.00170914
20360	0.00271686	0.00230725	0.00161976	0.00253113	0.00127213	0.00186077	0.002152	0.00203978	0.00264139
20385	0.00310499	0.00211498	0.00151853	0.0022274	0.00243825	0.0030648	0.00181221	0.00203978	0.00233064
20410	0.00242577	0.00221111	0.00212594	0.0033411	0.00265027	0.00218914	0.00203874	0.00229475	0.00357365
20435	0.00203765	0.00269179	0.00232841	0.00141743	0.00233224	0.0022986	0.00249179	0.00229475	0.00186451
20460	0.00164952	0.00288406	0.0020247	0.00232864	0.00190819	0.00218914	0.00260505	0.00331464	0.00233064
20485	0.00359014	0.00317247	0.00263211	0.00232864	0.0029683	0.00284588	0.00260505	0.00229475	0.0032629
20510	0.00155249	0.00173044	0.00293582	0.00303736	0.00318032	0.00197023	0.00181221	0.00280469	0.00139838
20535	0.00232874	0.00230725	0.00283458	0.00283487	0.00190819	0.00284588	0.00192547	0.00293218	0.0038844
20560	0.00291093	0.00240338	0.00354323	0.00323985	0.00243825	0.00339317	0.00226526	0.00267721	0.00295214
20585	0.00213468	0.00230725	0.00415064	0.0022274	0.00307431	0.00262697	0.00294484	0.00344212	0.00341827
20610	0.00359014	0.00201884	0.00212594	0.00283487	0.00222623	0.00240806	0.00271831	0.00369709	0.00341827
20635	0.00232874	0.00413382	0.00263211	0.00253113	0.0029683	0.00262697	0.00260505	0.00331464	0.00295214
20660	0.00232874	0.00336474	0.00263211	0.00293611	0.00275628	0.00394046	0.00260505	0.00305966	0.00403978
20685	0.00310499	0.00249952	0.00394817	0.0031386	0.00254426	0.00262697	0.00385095	0.00356961	0.00310752
20710	0.00310499	0.00307633	0.00344199	0.00344234	0.00286229	0.00295534	0.0030581	0.00369709	0.00341827
20735	0.00339608	0.00374928	0.00313829	0.0031386	0.00254426	0.00317426	0.00271831	0.00267721	0.00372902
20760	0.00320202	0.00336474	0.00293582	0.00303736	0.00371038	0.00240806	0.0030581	0.00433452	0.00341827
20785	0.0037842	0.00317247	0.00364446	0.00293611	0.00233224	0.00361208	0.00328463	0.00267721	0.00264139
20810	0.00359014	0.00317247	0.00263211	0.00384732	0.00318032	0.00317426	0.00271831	0.00395207	0.00201989
20835	0.00300796	0.00355701	0.00293582	0.00253113	0.00339235	0.00284588	0.00317137	0.00293218	0.00419515
20860	0.00300796	0.00259565	0.00334076	0.00293611	0.00349836	0.00262697	0.00419074	0.00382458	0.00310752
20885	0.00271686	0.00336474	0.00384693	0.00232864	0.00275628	0.0030648	0.00453052	0.00331464	0.00264139
20910	0.00242577	0.00365314	0.00354323	0.00445479	0.00381639	0.00394046	0.00373768	0.00203978	0.0038844
20935	0.00242577	0.0029802	0.00303705	0.0033411	0.00328634	0.00372154	0.00464379	0.00369709	0.00357365
20960	0.00388123	0.0029802	0.00384693	0.00323985	0.00201421	0.00273643	0.00396421	0.00433452	0.00372902
20985	0.00368717	0.00365314	0.00394817	0.00293611	0.00371038	0.0030648	0.00294484	0.00293218	0.00217526
21010	0.00281389	0.00259565	0.00334076	0.00374608	0.00318032	0.00251751	0.00317137	0.00395207	0.00403978
21035	0.0037842	0.00355701	0.00303705	0.00384732	0.00328634	0.00295534	0.00373768	0.00331464	0.00248602
21060	0.0025228	0.0029802	0.00323952	0.00283487	0.0029683	0.003831	0.004304	0.00216726	0.00264139
21085	0.00291093	0.00336474	0.00303705	0.0033411	0.00328634	0.00317426	0.00396421	0.00395207	0.00357365
21110	0.00184359	0.00355701	0.00445434	0.00354359	0.00339235	0.00284588	0.00362442	0.00471698	0.00372902
21135	0.00310499	0.00394155	0.00313829	0.00273362	0.00349836	0.00372154	0.00362442	0.00344212	0.00310752
21160	0.00320202	0.00259565	0.00354323	0.00344234	0.00275628	0.00404991	0.00328463	0.00165732	0.00279677
21185	0.00281389	0.00307633	0.00496052	0.00232864	0.00265027	0.00404991	0.00328463	0.00356961	0.0038844
21210	0.00359014	0.00249952	0.00334076	0.00232864	0.00275628	0.00295534	0.00362442	0.00395207	0.00233064
21235	0.0037842	0.00230725	0.00273335	0.00303736	0.00318032	0.00251751	0.00419074	0.00203978	0.00357365
21260	0.00271686	0.00317247	0.0040494	0.00273362	0.00339235	0.0030648	0.00260505	0.00369709	0.00295214
21285	0.00388123	0.00317247	0.00364446	0.00384732	0.00286229	0.00218914	0.00260505	0.00254972	0.0038844
21310	0.00368717	0.00288406	0.00242964	0.00344234	0.00265027	0.00284588	0.0030581	0.00318715	0.0032629
21335	0.00320202	0.00182657	0.00253088	0.00303736	0.00286229	0.00251751	0.00317137	0.00242223	0.00279677
21360	0.00300796	0.00317247	0.00334076	0.00283487	0.00169617	0.00218914	0.00396421	0.00382458	0.00201989
21385	0.00339608	0.0032686	0.00232841	0.00303736	0.00286229	0.0022986	0.00271831	0.00254972	0.00264139
21410	0.00232874	0.00259565	0.00263211	0.0022274	0.00201421	0.00284588	0.00226526	0.00242223	0.00310752
21435	0.00291093	0.00249952	0.00323952	0.00263238	0.0029683	0.00273643	0.00271831	0.00216726	0.00295214
21460	0.00223171	0.00230725	0.00192347	0.00263238	0.00222623	0.0022986	0.00169895	0.00305966	0.00248602
21485	0.00281389	0.00278793	0.00253088	0.00242989	0.00243825	0.00284588	0.002152	0.00242223	0.00264139
21510	0.00281389	0.00249952	0.00192347	0.00172117	0.00180218	0.00284588	0.0030581	0.00344212	0.00217526
21535	0.00184359	0.00240338	0.00212594	0.00212615	0.00169617	0.0015324	0.00237853	0.00267721	0.00201989
21560	0.00223171	0.00249952	0.00192347	0.0022274	0.00275628	0.00361208	0.00147242	0.00318715	0.00217526
21585	0.00174656	0.00173044	0.00253088	0.00161993	0.00169617	0.00175131	0.00260505	0.00280469	0.00264139
21610	0.00184359	0.00173044	0.00161976	0.00131619	0.00222623	0.00207968	0.00283158	0.00242223	0.00139838
21635	0.00174656	0.00221111	0.00131606	0.00192366	0.00190819	0.00186077	0.00124589	0.00254972	0.00124301
21660	0.00155249	0.00211498	0.00232841	0.00141743	0.00116612	0.00197023	0.00192547	0.00267721	0.00186451
21685	0.00135843	0.00153817	0.00192347	0.00131619	0.00127213	0.00186077	0.00158568	0.00216726	0.00217526
21710	0.00194062	0.00182657	0.00161976	0.000911208	0.00159016	0.0015324	0.00203874	0.00152983	0.00108763
21735	0.00145546	0.00173044	0.000911116	0.000911208	0.00212022	0.00186077	0.00237853	0.000892402	0.00155376
21760	0.00155249	0.00259565	0.00161976	0.00121494	0.00190819	0.00131349	0.00158568	0.00140235	0.00139838
21785	0.00155249	0.00201884	0.00151853	0.00242989	0.00116612	0.00197023	0.00169895	0.0017848	0.00170914
21810	0.000776247	0.00173044	0.00182223	0.000708717	0.000954097	0.000656743	0.00113263	0.00165732	0.00139838
21835	0.00116437	0.0013459	0.00131606	0.0011137	0.00148415	0.00142294	0.000566316	0.00203978	0.00295214
21860	0.0012614	0.000961354	0.00182223	0.00172117	0.000954097	0.00120403	0.00124589	0.000382458	0.00170914
21885	0.00106734	0.0013459	0.00121482	0.000506227	0.00148415	0.00109457	0.00147242	0.00140235	0.00170914
21910	0.00155249	0.00173044	0.0020247	0.00101245	0.000954097	0.00120403	0.00124589	0.00165732	0.000466128
21935	0.00116437	0.0013459	0.00060741	0.00131619	0.00159016	0.00131349	0.000679579	0.00101989	0.00155376
21960	0.00135843	0.00124976	0.00151853	0.00101245	0.00106011	0.00109457	0.00113263	0.00127486	0.00124301
21985	0.000291093	0.00115362	0.00101235	0.000809963	0.00127213	0.00109457	0.00124589	0.00101989	0.00139838
22010	0.000873278	0.000961354	0.00182223	0.00182242	0.00180218	0.00164186	0.000792842	0.00165732	0.000932256
22035	0.00106734	0.000961354	0.00060741	0.00121494	0.00169617	0.000875657	0.00135916	0.00114737	0.000621504
22060	0.000970309	0.00105749	0.00121482	0.00151868	0.000742076	0.000656743	0.000906105	0.000764916	0.00155376
22085	0.00174656	0.00105749	0.00111359	0.00131619	0.00106011	0.00131349	0.00113263	0.00127486	0.000932256
22110	0.000873278	0.00144203	0.000911116	0.00121494	0.000530054	0.000875657	0.00124589	0.000764916	0.00139838
22135	0.00135843	0.000865218	0.000911116	0.000809963	0.00137814	0.00109457	0.00135916	0.00114737	0.000932256
22160	0.00155249	0.000961354	0.00060741	0.000607472	0.00148415	0.00131349	0.00113263	0.00127486	0.00139838
22185	0.0012614	0.000672948	0.00101235	0.00151868	0.00190819	0.000656743	0.00124589	0.0017848	0.00077688
22210	0.000873278	0.000865218	0.000506175	0.00101245	0.00127213	0.00109457	0.00101937	0.00114737	0.00139838
22235	0.0012614	0.000672948	0.000911116	0.00151868	0.00159016	0.0007662	0.00124589	0.000892402	0.000621504
22260	0.000776247	0.0016343	0.000708645	0.00141743	0.00127213	0.00131349	0.00124589	0.00127486	0.00139838
22285	0.000388123	0.000961354	0.00121482	0.000607472	0.000742076	0.00142294	0.00124589	0.00127486	0.00201989
22310	0.00145546	0.00105749	0.00161976	0.000809963	0.00159016	0.0015324	0.000792842	0.00152983	0.00170914
22335	0.00145546	0.0016343	0.00131606	0.00121494	0.000742076	0.000985114	0.000566316	0.00114737	0.000932256
22360	0.00164952	0.0016343	0.00101235	0.000911208	0.000954097	0.00109457	0.00113263	0.00063743	0.00170914
22385	0.000873278	0.000865218	0.001721	0.00141743	0.00106011	0.00120403	0.00124589	0.00165732	0.000466128
22410	0.000873278	0.00201884	0.000911116	0.00131619	0.00137814	0.000875657	0.00135916	0.000892402	0.00139838
22435	0.00116437	0.00153817	0.00141729	0.000708717	0.00169617	0.00120403	0.000792842	0.00114737	0.00139838
22460	0.000679216	0.0013459	0.001721	0.000911208	0.00180218	0.0015324	0.000792842	0.00114737	0.00170914
22485	0.00116437	0.00144203	0.00161976	0.00232864	0.000848087	0.000875657	0.00101937	0.00127486	0.00108763
22510	0.00135843	0.000769083	0.000809881	0.0011137	0.00169617	0.00109457	0.00101937	0.00114737	0.00108763
22535	0.00106734	0.00144203	0.00101235	0.000809963	0.000954097	0.00131349	0.00135916	0.00101989	0.00124301
22560	0.000970309	0.000961354	0.000911116	0.00141743	0.00159016	0.0015324	0.000906105	0.00114737	0.00108763
22585	0.00135843	0.00173044	0.00141729	0.000708717	0.000954097	0.0007662	0.00135916	0.00127486	0.00124301
22610	0.000873278	0.00153817	0.00151853	0.00121494	0.00106011	0.000437828	0.00113263	0.00152983	0.00170914
22635	0.00106734	0.00173044	0.00182223	0.0011137	0.000530054	0.000437828	0.000906105	0.00101989	0.000932256
22660	0.00116437	0.00115362	0.00111359	0.00172117	0.000424043	0.00131349	0.00113263	0.00127486	0.00108763
22685	0.0012614	0.000769083	0.000911116	0.00151868	0.000954097	0.00120403	0.00158568	0.00140235	0.00155376
22710	0.000679216	0.000865218	0.00111359	0.00121494	0.000848087	0.000985114	0.00135916	0.00101989	0.00124301
22735	0.00135843	0.00173044	0.00141729	0.00151868	0.000848087	0.00175131	0.00181221	0.00140235	0.000932256
22760	0.00135843	0.0013459	0.00111359	0.000708717	0.00127213	0.0015324	0.00113263	0.00063743	0.00124301
22785	0.000776247	0.000769083	0.000911116	0.000607472	0.00148415	0.000547285	0.000906105	0.00127486	0.00108763
22810	0.00155249	0.000384541	0.000911116	0.0011137	0.00169617	0.000656743	0.000453052	0.000892402	0.00155376
22835	0.000582185	0.00124976	0.00121482	0.00161993	0.00106011	0.00120403	0.00124589	0.000764916	0.00108763
22860	0.00155249	0.000961354	0.000809881	0.000809963	0.00180218	0.00120403	0.00135916	0.000892402	0.00077688
22885	0.00145546	0.000769083	0.000809881	0.000708717	0.00137814	0.00109457	0.00124589	0.00114737	0.00108763
22910	0.000679216	0.00115362	0.00121482	0.00101245	0.000954097	0.00142294	0.000792842	0.00063743	0.00077688
22935	0.00135843	0.000576812	0.000303705	0.00121494	0.00137814	0.00109457	0.000566316	0.00101989	0.00108763
22960	0.000873278	0.00115362	0.000911116	0.00101245	0.000954097	0.0015324	0.00158568	0.000764916	0.00139838
22985	0.00116437	0.000961354	0.00101235	0.0011137	0.000954097	0.000985114	0.000679579	0.000892402	0.00139838
23010	0.00106734	0.00115362	0.000708645	0.00121494	0.000954097	0.00120403	0.000906105	0.000892402	0.000932256
23035	0.00116437	0.000769083	0.00111359	0.00131619	0.00106011	0.00131349	0.000679579	0.000254972	0.000932256
23060	0.000485154	0.00115362	0.00121482	0.00172117	0.00148415	0.00142294	0.00101937	0.00242223	0.000932256
23085	0.00116437	0.000769083	0.000911116	0.00131619	0.00106011	0.00131349	0.00101937	0.00101989	0.000466128
23110	0.000582185	0.000769083	0.000809881	0.00151868	0.00116612	0.00120403	0.00181221	0.00114737	0.00108763
23135	0.0012614	0.0013459	0.00131606	0.000708717	0.00106011	0.000875657	0.00124589	0.00191229	0.00139838
23160	0.00145546	0.00144203	0.00131606	0.000809963	0.00159016	0.00109457	0.00283158	0.00101989	0.00124301
23185	0.00155249	0.0016343	0.00121482	0.00101245	0.00148415	0.00131349	0.00113263	0.00140235	0.00077688
23210	0.000970309	0.0013459	0.000911116	0.00202491	0.000954097	0.000547285	0.00135916	0.00152983	0.000932256
23235	0.00135843	0.00124976	0.00111359	0.00121494	0.00106011	0.00207968	0.00101937	0.00101989	0.00201989
23260	0.00106734	0.00173044	0.00151853	0.00101245	0.00148415	0.00251751	0.00113263	0.00152983	0.00124301
23285	0.000582185	0.00182657	0.00111359	0.00151868	0.00137814	0.00164186	0.00113263	0.00203978	0.00217526
23310	0.000970309	0.00144203	0.00121482	0.00151868	0.000742076	0.00186077	0.00135916	0.00140235	0.00170914
23335	0.00164952	0.00105749	0.00192347	0.0011137	0.00190819	0.00120403	0.00135916	0.00101989	0.00155376
23360	0.00135843	0.0013459	0.00131606	0.00202491	0.00159016	0.00120403	0.000792842	0.00101989	0.00108763
23385	0.00213468	0.00192271	0.00111359	0.00101245	0.00148415	0.00218914	0.00203874	0.00140235	0.00217526
23410	0.0012614	0.00211498	0.00222717	0.00192366	0.00212022	0.00109457	0.002152	0.000764916	0.00201989
23435	0.00174656	0.0013459	0.00161976	0.00192366	0.00148415	0.00142294	0.00192547	0.00101989	0.00186451
23460	0.00145546	0.00153817	0.00182223	0.00121494	0.00243825	0.00131349	0.00158568	0.00140235	0.00139838
23485	0.00213468	0.0029802	0.00182223	0.00202491	0.00222623	0.00186077	0.00226526	0.000764916	0.00217526
23510	0.00155249	0.00182657	0.00182223	0.00303736	0.00201421	0.0022986	0.00124589	0.00216726	0.00170914
23535	0.00310499	0.00173044	0.00182223	0.00242989	0.00328634	0.00120403	0.00158568	0.00165732	0.00108763
23560	0.00281389	0.00192271	0.001721	0.00202491	0.00381639	0.00262697	0.00237853	0.00267721	0.00233064
23585	0.0025228	0.00182657	0.00192347	0.00192366	0.00254426	0.00218914	0.0030581	0.00191229	0.00201989
23610	0.00329905	0.00249952	0.00283458	0.00273362	0.00254426	0.00164186	0.00317137	0.00267721	0.00279677
23635	0.00320202	0.00249952	0.00293582	0.00172117	0.00222623	0.00240806	0.00373768	0.00267721	0.00341827
23660	0.00310499	0.00259565	0.00192347	0.00293611	0.00254426	0.00251751	0.0030581	0.00280469	0.00295214
23685	0.00310499	0.00278793	0.00303705	0.0033411	0.00339235	0.00273643	0.0030581	0.00216726	0.00248602
23710	0.00300796	0.00278793	0.00283458	0.00253113	0.0029683	0.00240806	0.00362442	0.00395207	0.00264139
23735	0.00320202	0.00307633	0.00435311	0.00283487	0.00307431	0.00350263	0.00373768	0.00267721	0.00248602
23760	0.00436639	0.00413382	0.00273335	0.00323985	0.00424043	0.00251751	0.00271831	0.00382458	0.00372902
23785	0.00630701	0.00288406	0.00334076	0.00344234	0.00349836	0.00339317	0.00260505	0.00229475	0.00295214
23810	0.00261983	0.0032686	0.00344199	0.00263238	0.00339235	0.00394046	0.00328463	0.00280469	0.00357365
23835	0.00359014	0.00288406	0.00293582	0.00303736	0.00286229	0.00426883	0.00351116	0.00446201	0.00372902
23860	0.0037842	0.00422996	0.00425187	0.00354359	0.00339235	0.00404991	0.00407747	0.00382458	0.00528278
23885	0.00446342	0.00519131	0.00394817	0.00404981	0.00254426	0.00415937	0.00453052	0.00254972	0.00419515
23910	0.00446342	0.00384541	0.00536546	0.00465728	0.00477049	0.00404991	0.00453052	0.00395207	0.00279677
23935	0.00339608	0.0046145	0.00546669	0.005366	0.00381639	0.00361208	0.00498358	0.00446201	0.00403978
23960	0.00426936	0.00480677	0.00465681	0.00496102	0.00371038	0.00492557	0.004304	0.00650178	0.00310752
23985	0.00582185	0.00557585	0.00496052	0.00546725	0.00530054	0.00448774	0.00509684	0.00599184	0.00403978
24010	0.0053367	0.00394155	0.00496052	0.00485978	0.0048765	0.00426883	0.00407747	0.00382458	0.00512741
24035	0.00572482	0.00557585	0.0057704	0.00627721	0.00530054	0.00547285	0.00453052	0.00497195	0.00574891
24060	0.00562779	0.00672948	0.00536546	0.00637845	0.00657267	0.00667688	0.00532337	0.00624681	0.00652579
24085	0.00669513	0.00422996	0.00506175	0.00566974	0.00699671	0.00623905	0.00475705	0.00662927	0.00497203
24110	0.00708325	0.0065372	0.0057704	0.005366	0.00699671	0.00634851	0.00600294	0.00624681	0.00621504
24135	0.00688919	0.00711402	0.00759263	0.00607472	0.00731475	0.00645797	0.00668252	0.00624681	0.00528278
24160	0.00688919	0.00721015	0.00718769	0.00688468	0.00699671	0.00744308	0.0073621	0.00599184	0.00652579
24185	0.00727731	0.00749856	0.00597287	0.00688468	0.00636065	0.00744308	0.00600294	0.00739419	0.00745805
24210	0.00718028	0.00740242	0.00739016	0.00860585	0.00816283	0.00809982	0.00826821	0.00892402	0.00947794
24235	0.00921793	0.00836378	0.00961733	0.00749215	0.00954097	0.00930385	0.00781515	0.0063743	0.00901181
24260	0.00834465	0.00817151	0.00961733	0.00850461	0.00943496	0.00744308	0.00928758	0.0081591	0.00823493
24285	0.00999418	0.00932513	0.00890869	0.00890959	0.00911693	0.00809982	0.00792842	0.00879653	0.0108763
24310	0.00999418	0.00817151	0.00931363	0.010732	0.00816283	0.0106173	0.01076	0.00956145	0.00807955
24335	0.00989715	0.00903672	0.0102247	0.00911208	0.010283	0.00744308	0.0103069	0.0110913	0.0125855
24360	0.0113526	0.0124015	0.0102247	0.0113395	0.010283	0.00963222	0.00974063	0.00917899	0.00994406
24385	0.0114496	0.0107672	0.0131606	0.0117445	0.0116612	0.0113835	0.0106467	0.0123661	0.0118086
24410	0.0115467	0.012786	0.0126544	0.0112382	0.0107071	0.0117119	0.0137048	0.00879653	0.00978869
24435	0.0136814	0.0116324	0.010326	0.0130606	0.0126153	0.012697	0.0135916	0.0142784	0.013207
24460	0.0146517	0.0125937	0.0128569	0.0130606	0.0153716	0.0131349	0.0132518	0.0149159	0.0139838
24485	0.015719	0.0158623	0.0128569	0.0142756	0.0154776	0.015324	0.0131385	0.0161907	0.0146053
24510	0.0134873	0.0158623	0.0132618	0.0141743	0.0139934	0.0140105	0.0177823	0.0158083	0.0147607
24535	0.0184359	0.0174005	0.0180198	0.016908	0.0156896	0.01412	0.0130253	0.0135135	0.0139838
24560	0.0168834	0.0165353	0.0165013	0.0183254	0.0179158	0.0176226	0.0163099	0.0216726	0.0153822
24585	0.0177566	0.0183619	0.016805	0.0171105	0.019294	0.0160902	0.019821	0.0188679	0.01445
24610	0.0213468	0.0190348	0.0205507	0.0209578	0.0203541	0.0189361	0.0177823	0.018613	0.0195774
24635	0.0195032	0.0190348	0.0177161	0.0190341	0.0219442	0.0206874	0.0194813	0.0210352	0.0214419
24660	0.0231904	0.0211498	0.0197408	0.021059	0.0210962	0.0220009	0.0205006	0.0203978	0.0217526
24685	0.0216379	0.0197077	0.0226767	0.0217677	0.0220502	0.0232049	0.0209537	0.0211627	0.0189559
24710	0.0271686	0.0254759	0.0242964	0.0244001	0.0231104	0.0267075	0.0200476	0.0219276	0.0237725
24735	0.0265865	0.0256681	0.0277384	0.0250076	0.0218382	0.0227671	0.0286556	0.0233299	0.0273462
24760	0.025131	0.0272063	0.0265236	0.0246026	0.0267147	0.0237522	0.0227659	0.0260071	0.0248602
24785	0.0294974	0.0296097	0.0298643	0.0316898	0.029577	0.0274737	0.027976	0.0304691	0.0279677
24810	0.0323113	0.0295136	0.028852	0.0265263	0.0306371	0.0311953	0.0323932	0.0298317	0.0287446
24835	0.0341549	0.0309556	0.0312816	0.0312848	0.0288349	0.0331655	0.0331861	0.0354411	0.0301429
24860	0.0339608	0.0341281	0.0349261	0.0351321	0.0339235	0.0299912	0.0320535	0.0342937	0.0340273
24885	0.0355133	0.0340319	0.0362422	0.0351321	0.0361497	0.0361208	0.0379431	0.0331464	0.0337166
24910	0.040947	0.040473	0.0403928	0.0390807	0.0384819	0.0411559	0.036584	0.0351861	0.0369795
24935	0.0385212	0.0412421	0.0401903	0.0394857	0.039118	0.0380911	0.038736	0.040668	0.0383779
24960	0.0413351	0.0443184	0.0420126	0.0415106	0.0415562	0.0412653	0.0465511	0.0443651	0.040087
[truncated: 1 more rows]
