# Supplementary material for: Asymmetric two-photon response of an incoherently driven quantum emitter
Source: Nat Commun. 2026 May 9;17:6400. doi: 10.1038/s41467-026-72706-z (PMC13376212; doi:10.1038/s41467-026-72706-z)
Supplement: Supplementary file 3 — Source Data [file 41467_2026_72706_MOESM3_ESM.zip › SourceData/Fig4b.xlsx]

## Sheet: Sheet1
laser pulse length (ps)	g2(0)	error g2(0)
80.0868	0.012433	0.00235037
69.8387	0.00936263	0.00206447
60.6702	0.00830108	0.00194586
53.4745	0.00748226	0.00185169
47.4899	0.00692961	0.00177714
40.0026	0.00718906	0.00187541
35.4228	0.00700032	0.00190837
20.2222	0.00874046	0.00208659
9.28252	0.00572479	0.00188159
